# Supplementary material for: Synthesis and crystal structures of N-H, N-phenyl and N-benzyl-2-(4-hexyl­oxyphen­yl)benzimidazoles
Source: Acta Crystallogr E Crystallogr Commun. 2021 May 14;77(Pt 6):618–22. doi: 10.1107/S2056989021004898 (PMC8183436; doi:10.1107/S2056989021004898)
Supplement: Supplementary file 1 [file e-77-00618-sup1.cif]

##############################################################################
#                                                                            #
# This CIF contains the data in a paper accepted for publication in          #
# Acta Crystallographica Section E. It conforms to the requirements of       #
# Notes for Authors for Acta Crystallographica Section E, and has been       #
# peer reviewed under the auspices of the IUCr Commission on Journals.       #
#                                                                            #
# Full details of the Crystallographic Information File format               #
# are given in the paper "The Crystallographic Information File (CIF):       #
# a New Standard Archive File for Crystallography" by S. R. Hall, F. H.      #
# Allen and I. D. Brown [Acta Cryst. (1991), A47, 655-685].                  #
#                                                                            #
# The current version of the core CIF dictionary is obtainable from          #
# ftp://ftp.iucr.org/pub/cif_core.dic.                                       #
#                                                                            #
# Software is freely available for graphical display of the structure(s)     #
# in this CIF. For information consult the CIF software page                 #
# http://www.iucr.org/resources/cif/software.                                #
#                                                                            #
# This file may be used for bona fide research purposes within the           #
# scientific community so long as proper attribution is given to the journal # 
# article from which it was obtained.                                        #
#                                                                            #
##############################################################################
data_3
_audit_creation_method
;
Olex2 1.3
(compiled Nov 21 2019 18:26:39 for OlexSys, GUI svn.r6003)
;
_journal_date_recd_electronic     2021-04-30
_journal_date_accepted     2021-05-08
_journal_name_full     'Acta Crystallographica, Section E'
_journal_year     2021
_journal_volume     77
_journal_issue      6
_journal_page_first     618
_journal_page_last     622
_journal_paper_category     GO
_journal_paper_doi     10.1107/S2056989021004898
_journal_coeditor_code     MW2176
_publ_contact_author_name     'Stanislav I. Bezzubov'
_publ_contact_author_address
;
Kurnakov Institute of General and Inorganic Chemistry of Russian Academy of
 Sciences
;
_publ_contact_author_email     'bezzubov@igic.ras.ru'
_publ_contact_author_fax     ?
_publ_contact_author_phone     '+79161671072'
_publ_section_title
;
Synthesis and crystal structures of <i>N</i>-H, <i>N</i>-phenyl and
<i>N</i>-benzyl-2-(4-hexyloxyphenyl)benzimidazoles
;
loop_
    _publ_author_name
    _publ_author_footnote
    _publ_author_address
    'Smirnov, Daniil E.' .
;
Department of Chemistry, Lomonosov Moscow State University, Lenin's Hills,
 1-3, Moscow, 119991, Russian Federation
N. S. Kurnakov Institute of General and Inorganic Chemistry, Russian
Academy of Sciences, Leninsky pr. 31, Moscow 119991,
Russian Federation
;
    'Tatarin, Sergei V.' .
;
Department of Chemistry, Lomonosov Moscow State University, Lenin's Hills,
 1-3, Moscow, 119991, Russian Federation
N. S. Kurnakov Institute of General and Inorganic Chemistry, Russian
Academy of Sciences, Leninsky pr. 31, Moscow 119991,
Russian Federation
;
    'Bezzubov, Stanislav I.' .
;
N. S. Kurnakov Institute of General and Inorganic Chemistry, Russian
Academy of Sciences, Leninsky pr. 31, Moscow 119991,
Russian Federation
;
_publ_section_synopsis
;
<i>N</i>-H, <i>N</i>-phenyl and
<i>N</i>-benzyl-2-(4-hexyloxyphenyl)benzimidazoles were prepared and studied
by ^1^H NMR and single-crystal X-ray analysis.  The unsubstituted
benzimidazole forms intermolecular N---H...N bonds while in the crystal
structures of the other two compounds, the molecules are assembled only
through \p--\p and C---H...\p interactions.
;
_chemical_name_systematic
;
2-(4-Hexyloxyphenyl)-1<i>H</i>-benzimidazole
;
_chemical_name_common     ?
_chemical_formula_moiety     'C26 H28 N2 O'
_chemical_formula_sum     'C26 H28 N2 O'
_chemical_formula_iupac     'C26 H28 N2 O'
_chemical_formula_weight     384.50
_chemical_melting_point     ?
_space_group_crystal_system     monoclinic
_space_group_name_H-M_alt     'P 1 21/n 1'
_space_group_name_Hall     '-P 2yn'
loop_
    _space_group_symop_operation_xyz
    'x, y, z'
    '-x+1/2, y+1/2, -z+1/2'
    '-x, -y, -z'
    'x-1/2, -y-1/2, z-1/2'
_cell_length_a     14.3057(13)
_cell_length_b     9.6392(7)
_cell_length_c     16.3024(13)
_cell_angle_alpha     90
_cell_angle_beta     108.977(3)
_cell_angle_gamma     90
_cell_volume     2125.8(3)
_cell_formula_units_Z     4
_cell_measurement_reflns_used     5668
_cell_measurement_theta_min     2.304
_cell_measurement_theta_max     26.10
_cell_measurement_temperature     150.0
_exptl_crystal_description     plate
_exptl_crystal_colour     colourless
_exptl_crystal_size_max     0.32
_exptl_crystal_size_mid     0.18
_exptl_crystal_size_min     0.03
_exptl_crystal_density_diffrn     1.201
_exptl_crystal_density_meas     ?
_exptl_crystal_density_method     ?
_exptl_crystal_F_000     824
_exptl_absorpt_coefficient_mu     0.073
_exptl_absorpt_correction_type     multi-scan
_exptl_absorpt_process_details
;
(SADABS; Bruker, 2016)
;
_exptl_absorpt_correction_T_min     0.6942
_exptl_absorpt_correction_T_max     0.7454
_diffrn_ambient_temperature     150.0
_diffrn_source     'microfocus sealed X-ray tube'
_diffrn_source_power     0.07
_diffrn_source_voltage     50.0
_diffrn_source_current     1.4
_diffrn_radiation_type     MoK\a
_diffrn_radiation_wavelength     0.71073
_diffrn_radiation_monochromator     'focusing mirrors'
_diffrn_measurement_device_type     'Bruker D8 Venture'
_diffrn_measurement_device     '3-circle diffractometer'
_diffrn_measurement_method     \w-scan
_diffrn_detector     'Bruker PHOTON III CMOS'
_diffrn_detector_area_resol_mean     10.4
_diffrn_reflns_number     20533
_diffrn_reflns_av_R_equivalents     0.0514
_diffrn_reflns_av_unetI/netI     0.0418
_diffrn_reflns_theta_min     2.303
_diffrn_reflns_theta_max     25.148
_diffrn_reflns_theta_full     25.148
_diffrn_measured_fraction_theta_max     1.000
_diffrn_measured_fraction_theta_full     1.000
_diffrn_reflns_limit_h_min     -17
_diffrn_reflns_limit_h_max     17
_diffrn_reflns_limit_k_min     -11
_diffrn_reflns_limit_k_max     11
_diffrn_reflns_limit_l_min     -19
_diffrn_reflns_limit_l_max     19
_diffrn_standards_number     0
_diffrn_radiation_probe     x-ray
_refine_special_details     ?
_reflns_number_total     3813
_reflns_number_gt     2875
_reflns_threshold_expression     'I > 2\s(I)'
_refine_ls_structure_factor_coef     Fsqd
_refine_ls_matrix_type     full
_refine_ls_R_factor_all     0.0680
_refine_ls_R_factor_gt     0.0454
_refine_ls_wR_factor_gt     0.1061
_refine_ls_wR_factor_ref     0.1162
_refine_ls_goodness_of_fit_ref     1.032
_refine_ls_restrained_S_all     1.032
_refine_ls_number_reflns     3813
_refine_ls_number_parameters     263
_refine_ls_number_restraints     0
_refine_ls_hydrogen_treatment     constr
_refine_ls_weighting_scheme     calc
_refine_ls_weighting_details
              'w=1/[\s^2^(Fo^2^)+(0.0499P)^2^+0.8451P] where P=(Fo^2^+2Fc^2^)/3'
_atom_sites_solution_hydrogens     geom
_atom_sites_solution_primary     dual
_atom_sites_solution_secondary     ?
_refine_ls_shift/su_max     0.000
_refine_ls_shift/su_mean     0.000
_refine_diff_density_max     0.516
_refine_diff_density_min     -0.253
_refine_ls_extinction_method     none
_refine_ls_extinction_coef     .
loop_
    _atom_type_symbol
    _atom_type_description
    _atom_type_scat_dispersion_real
    _atom_type_scat_dispersion_imag
    _atom_type_scat_source
    C C 0.0033 0.0016 'International Tables Vol C Tables 4.2.6.8 and 6.1.1.4'
    H H 0.0000 0.0000 'International Tables Vol C Tables 4.2.6.8 and 6.1.1.4'
    N N 0.0061 0.0033 'International Tables Vol C Tables 4.2.6.8 and 6.1.1.4'
    O O 0.0106 0.0060 'International Tables Vol C Tables 4.2.6.8 and 6.1.1.4'
_computing_data_collection
;
APEX3 (Bruker, 2016)
;
_computing_cell_refinement
;
APEX3 (Bruker, 2016)
;
_computing_data_reduction
;
SAINT (Bruker, 2016)
;
_computing_structure_solution
;
<i>SHELXT2014/5</i> (Sheldrick, 2015a)
;
_computing_structure_refinement
;
<i>SHELXL2018/3</i> (Sheldrick, 2015b)
;
_computing_molecular_graphics
;
<i>OLEX2</i> (Dolomanov <i>et al.</i>,  2009)
;
_computing_publication_material
;
<i>OLEX2</i> (Dolomanov <i>et al.</i>,  2009)
;
loop_
    _atom_site_type_symbol
    _atom_site_label
    _atom_site_fract_x
    _atom_site_fract_y
    _atom_site_fract_z
    _atom_site_U_iso_or_equiv
    _atom_site_adp_type
    _atom_site_calc_flag
    _atom_site_occupancy
    _atom_site_disorder_assembly
    _atom_site_disorder_group
    O O1 0.35057(10) 0.68007(13) 0.63440(8) 0.0346(3) Uani d 1 . .
    N N2 0.71150(11) 0.25231(14) 0.65132(9) 0.0245(3) Uani d 1 . .
    N N1 0.57463(11) 0.13503(15) 0.57646(9) 0.0265(3) Uani d 1 . .
    C C7 0.61008(13) 0.25349(18) 0.61454(11) 0.0251(4) Uani d 1 . .
    C C9 0.83510(13) 0.43825(17) 0.65779(11) 0.0239(4) Uani d 1 . .
    C C6 0.74261(13) 0.12185(17) 0.63539(11) 0.0241(4) Uani d 1 . .
    C C15 0.54652(13) 0.37098(18) 0.61908(11) 0.0254(4) Uani d 1 . .
    C C1 0.65666(13) 0.05056(18) 0.58863(11) 0.0251(4) Uani d 1 . .
    C C17 0.50564(14) 0.61502(19) 0.61353(11) 0.0289(4) Uani d 1 . .
    H H17 0.522454 0.708718 0.606838 0.035 Uiso calc 1 . .
    C C18 0.41772(13) 0.58396(19) 0.62720(11) 0.0281(4) Uani d 1 . .
    C C8 0.77685(13) 0.35755(18) 0.70438(11) 0.0265(4) Uani d 1 . .
    H H8A 0.823789 0.311896 0.755747 0.032 Uiso calc 1 . .
    H H8B 0.736704 0.423506 0.725444 0.032 Uiso calc 1 . .
    C C5 0.83572(13) 0.06191(19) 0.65827(11) 0.0272(4) Uani d 1 . .
    H H5 0.893481 0.111446 0.690252 0.033 Uiso calc 1 . .
    C C19 0.39190(14) 0.44582(19) 0.63417(12) 0.0307(4) Uani d 1 . .
    H H19 0.330604 0.424005 0.642021 0.037 Uiso calc 1 . .
    C C2 0.66237(14) -0.08558(18) 0.56151(12) 0.0287(4) Uani d 1 . .
    H H2 0.604818 -0.134800 0.528710 0.034 Uiso calc 1 . .
    C C14 0.91141(13) 0.52387(18) 0.70620(12) 0.0287(4) Uani d 1 . .
    H H14 0.925754 0.530467 0.767205 0.034 Uiso calc 1 . .
    C C10 0.81481(14) 0.43126(18) 0.56852(11) 0.0278(4) Uani d 1 . .
    H H10 0.762893 0.373364 0.534517 0.033 Uiso calc 1 . .
    C C20 0.45566(14) 0.34143(19) 0.62962(11) 0.0298(4) Uani d 1 . .
    H H20 0.437451 0.247555 0.633726 0.036 Uiso calc 1 . .
    C C16 0.56943(14) 0.50850(18) 0.60961(11) 0.0275(4) Uani d 1 . .
    H H16 0.629935 0.530316 0.600256 0.033 Uiso calc 1 . .
    C C4 0.84007(14) -0.07356(19) 0.63211(12) 0.0303(4) Uani d 1 . .
    H H4 0.902394 -0.118716 0.646990 0.036 Uiso calc 1 . .
    C C3 0.75487(15) -0.14613(19) 0.58417(12) 0.0315(4) Uani d 1 . .
    H H3 0.760861 -0.238922 0.566880 0.038 Uiso calc 1 . .
    C C11 0.86981(14) 0.50819(19) 0.52880(12) 0.0322(5) Uani d 1 . .
    H H11 0.854981 0.503161 0.467686 0.039 Uiso calc 1 . .
    C C13 0.96659(14) 0.59952(19) 0.66617(13) 0.0327(5) Uani d 1 . .
    H H13 1.018967 0.656944 0.699922 0.039 Uiso calc 1 . .
    C C12 0.94587(14) 0.59196(19) 0.57721(13) 0.0337(5) Uani d 1 . .
    H H12 0.983728 0.644025 0.549780 0.040 Uiso calc 1 . .
    C C21 0.37783(15) 0.82380(19) 0.63491(13) 0.0363(5) Uani d 1 . .
    H H21A 0.380986 0.851037 0.577313 0.044 Uiso calc 1 . .
    H H21B 0.443518 0.839772 0.678704 0.044 Uiso calc 1 . .
    C C24 0.12096(16) 0.9823(2) 0.61640(14) 0.0414(5) Uani d 1 . .
    H H24A 0.054475 0.959653 0.575868 0.050 Uiso calc 1 . .
    H H24B 0.121849 0.957698 0.675606 0.050 Uiso calc 1 . .
    C C26 0.05543(16) 1.2226(2) 0.62688(14) 0.0416(5) Uani d 1 . .
    H H26A -0.007303 1.199254 0.582282 0.062 Uiso calc 1 . .
    H H26B 0.069379 1.321545 0.623109 0.062 Uiso calc 1 . .
    H H26C 0.050857 1.202249 0.684342 0.062 Uiso calc 1 . .
    C C25 0.13774(16) 1.1376(2) 0.61283(15) 0.0445(6) Uani d 1 . .
    H H25A 0.200929 1.162309 0.657797 0.053 Uiso calc 1 . .
    H H25B 0.143581 1.161314 0.555610 0.053 Uiso calc 1 . .
    C C23 0.19767(16) 0.8929(2) 0.59333(14) 0.0448(5) Uani d 1 . .
    H H23A 0.177602 0.794288 0.591145 0.054 Uiso calc 1 . .
    H H23B 0.198534 0.919180 0.534875 0.054 Uiso calc 1 . .
    C C22 0.29974(16) 0.9082(2) 0.65685(14) 0.0466(6) Uani d 1 . .
    H H22A 0.298728 0.880129 0.714969 0.056 Uiso calc 1 . .
    H H22B 0.318687 1.007348 0.660047 0.056 Uiso calc 1 . .
loop_
    _atom_site_aniso_label
    _atom_site_aniso_U_11
    _atom_site_aniso_U_22
    _atom_site_aniso_U_33
    _atom_site_aniso_U_12
    _atom_site_aniso_U_13
    _atom_site_aniso_U_23
    O1 0.0335(8) 0.0275(7) 0.0420(8) 0.0087(6) 0.0113(6) -0.0028(6)
    N2 0.0262(9) 0.0221(8) 0.0247(8) 0.0010(6) 0.0075(7) -0.0020(6)
    N1 0.0269(8) 0.0252(8) 0.0264(8) 0.0023(7) 0.0073(7) -0.0011(6)
    C7 0.0275(10) 0.0271(10) 0.0208(9) 0.0028(8) 0.0079(8) 0.0027(7)
    C9 0.0249(10) 0.0198(9) 0.0266(9) 0.0057(7) 0.0079(8) -0.0014(7)
    C6 0.0305(10) 0.0218(9) 0.0221(9) 0.0025(8) 0.0112(8) 0.0019(7)
    C15 0.0277(10) 0.0270(10) 0.0199(9) 0.0044(8) 0.0056(8) -0.0006(7)
    C1 0.0289(10) 0.0247(9) 0.0223(9) 0.0021(8) 0.0093(8) 0.0018(7)
    C17 0.0356(11) 0.0243(10) 0.0252(9) 0.0028(8) 0.0078(8) 0.0011(7)
    C18 0.0299(10) 0.0283(10) 0.0229(9) 0.0086(8) 0.0042(8) -0.0004(7)
    C8 0.0280(10) 0.0260(9) 0.0240(9) 0.0004(8) 0.0061(8) -0.0030(7)
    C5 0.0276(10) 0.0300(10) 0.0239(9) 0.0008(8) 0.0083(8) 0.0027(8)
    C19 0.0264(10) 0.0311(11) 0.0347(11) 0.0019(8) 0.0100(9) -0.0017(8)
    C2 0.0344(11) 0.0248(10) 0.0285(10) -0.0013(8) 0.0125(8) 0.0002(8)
    C14 0.0306(11) 0.0245(9) 0.0285(10) 0.0041(8) 0.0064(8) -0.0024(8)
    C10 0.0277(10) 0.0269(10) 0.0274(10) 0.0049(8) 0.0069(8) -0.0009(8)
    C20 0.0325(11) 0.0253(10) 0.0294(10) 0.0008(8) 0.0068(8) 0.0002(8)
    C16 0.0290(10) 0.0291(10) 0.0248(10) 0.0025(8) 0.0093(8) 0.0007(8)
    C4 0.0321(11) 0.0305(10) 0.0309(10) 0.0076(9) 0.0138(9) 0.0047(8)
    C3 0.0418(12) 0.0234(10) 0.0339(10) 0.0039(9) 0.0186(9) 0.0010(8)
    C11 0.0376(12) 0.0318(11) 0.0303(10) 0.0088(9) 0.0153(9) 0.0039(8)
    C13 0.0282(11) 0.0243(10) 0.0439(12) -0.0001(8) 0.0093(9) -0.0020(8)
    C12 0.0333(11) 0.0259(10) 0.0463(12) 0.0049(9) 0.0190(10) 0.0068(9)
    C21 0.0405(13) 0.0259(11) 0.0420(12) 0.0063(9) 0.0126(10) -0.0006(8)
    C24 0.0395(13) 0.0363(12) 0.0483(13) 0.0073(10) 0.0144(10) 0.0030(10)
    C26 0.0441(13) 0.0420(12) 0.0421(12) 0.0102(10) 0.0188(10) 0.0014(10)
    C25 0.0457(14) 0.0375(12) 0.0573(14) 0.0106(10) 0.0263(12) 0.0054(10)
    C23 0.0521(14) 0.0381(12) 0.0375(12) 0.0097(11) 0.0052(11) -0.0017(9)
    C22 0.0511(14) 0.0340(12) 0.0488(13) 0.0105(11) 0.0083(11) -0.0044(10)
_geom_special_details
;
 All esds (except the esd in the dihedral angle between two l.s. planes)
 are estimated using the full covariance matrix.  The cell esds are taken
 into account individually in the estimation of esds in distances, angles
 and torsion angles; correlations between esds in cell parameters are only
 used when they are defined by crystal symmetry.  An approximate (isotropic)
 treatment of cell esds is used for estimating esds involving l.s. planes.
;
loop_
    _geom_bond_atom_site_label_1
    _geom_bond_atom_site_label_2
    _geom_bond_site_symmetry_2
    _geom_bond_distance
    _geom_bond_publ_flag
    O1 C18 . 1.367(2) ?
    O1 C21 . 1.439(2) ?
    N2 C7 . 1.378(2) ?
    N2 C6 . 1.386(2) ?
    N2 C8 . 1.458(2) ?
    N1 C7 . 1.320(2) ?
    N1 C1 . 1.389(2) ?
    C7 C15 . 1.469(2) ?
    C9 C8 . 1.513(2) ?
    C9 C14 . 1.391(2) ?
    C9 C10 . 1.390(2) ?
    C6 C1 . 1.398(2) ?
    C6 C5 . 1.387(2) ?
    C15 C20 . 1.395(3) ?
    C15 C16 . 1.386(3) ?
    C1 C2 . 1.396(2) ?
    C17 H17 . 0.9500 ?
    C17 C18 . 1.380(3) ?
    C17 C16 . 1.389(2) ?
    C18 C19 . 1.396(3) ?
    C8 H8A . 0.9900 ?
    C8 H8B . 0.9900 ?
    C5 H5 . 0.9500 ?
    C5 C4 . 1.381(3) ?
    C19 H19 . 0.9500 ?
    C19 C20 . 1.376(3) ?
    C2 H2 . 0.9500 ?
    C2 C3 . 1.382(3) ?
    C14 H14 . 0.9500 ?
    C14 C13 . 1.384(3) ?
    C10 H10 . 0.9500 ?
    C10 C11 . 1.385(3) ?
    C20 H20 . 0.9500 ?
    C16 H16 . 0.9500 ?
    C4 H4 . 0.9500 ?
    C4 C3 . 1.402(3) ?
    C3 H3 . 0.9500 ?
    C11 H11 . 0.9500 ?
    C11 C12 . 1.379(3) ?
    C13 H13 . 0.9500 ?
    C13 C12 . 1.385(3) ?
    C12 H12 . 0.9500 ?
    C21 H21A . 0.9900 ?
    C21 H21B . 0.9900 ?
    C21 C22 . 1.516(3) ?
    C24 H24A . 0.9900 ?
    C24 H24B . 0.9900 ?
    C24 C25 . 1.520(3) ?
    C24 C23 . 1.535(3) ?
    C26 H26A . 0.9800 ?
    C26 H26B . 0.9800 ?
    C26 H26C . 0.9800 ?
    C26 C25 . 1.512(3) ?
    C25 H25A . 0.9900 ?
    C25 H25B . 0.9900 ?
    C23 H23A . 0.9900 ?
    C23 H23B . 0.9900 ?
    C23 C22 . 1.498(3) ?
    C22 H22A . 0.9900 ?
    C22 H22B . 0.9900 ?
loop_
    _geom_angle_atom_site_label_1
    _geom_angle_atom_site_label_2
    _geom_angle_atom_site_label_3
    _geom_angle_site_symmetry_1
    _geom_angle_site_symmetry_3
    _geom_angle
    _geom_angle_publ_flag
    C18 O1 C21 . . 117.15(15) ?
    C7 N2 C6 . . 106.42(14) ?
    C7 N2 C8 . . 129.33(14) ?
    C6 N2 C8 . . 124.01(15) ?
    C7 N1 C1 . . 105.21(15) ?
    N2 C7 C15 . . 124.45(16) ?
    N1 C7 N2 . . 112.75(15) ?
    N1 C7 C15 . . 122.76(16) ?
    C14 C9 C8 . . 118.62(15) ?
    C10 C9 C8 . . 122.63(16) ?
    C10 C9 C14 . . 118.74(16) ?
    N2 C6 C1 . . 105.60(15) ?
    N2 C6 C5 . . 131.77(17) ?
    C5 C6 C1 . . 122.63(16) ?
    C20 C15 C7 . . 117.75(16) ?
    C16 C15 C7 . . 123.98(16) ?
    C16 C15 C20 . . 118.20(16) ?
    N1 C1 C6 . . 110.01(15) ?
    N1 C1 C2 . . 129.78(17) ?
    C2 C1 C6 . . 120.21(16) ?
    C18 C17 H17 . . 120.2 ?
    C18 C17 C16 . . 119.61(17) ?
    C16 C17 H17 . . 120.2 ?
    O1 C18 C17 . . 124.75(17) ?
    O1 C18 C19 . . 115.30(16) ?
    C17 C18 C19 . . 119.95(17) ?
    N2 C8 C9 . . 114.30(14) ?
    N2 C8 H8A . . 108.7 ?
    N2 C8 H8B . . 108.7 ?
    C9 C8 H8A . . 108.7 ?
    C9 C8 H8B . . 108.7 ?
    H8A C8 H8B . . 107.6 ?
    C6 C5 H5 . . 121.7 ?
    C4 C5 C6 . . 116.52(17) ?
    C4 C5 H5 . . 121.7 ?
    C18 C19 H19 . . 120.2 ?
    C20 C19 C18 . . 119.69(17) ?
    C20 C19 H19 . . 120.2 ?
    C1 C2 H2 . . 121.2 ?
    C3 C2 C1 . . 117.51(18) ?
    C3 C2 H2 . . 121.2 ?
    C9 C14 H14 . . 119.7 ?
    C13 C14 C9 . . 120.51(17) ?
    C13 C14 H14 . . 119.7 ?
    C9 C10 H10 . . 119.8 ?
    C11 C10 C9 . . 120.42(18) ?
    C11 C10 H10 . . 119.8 ?
    C15 C20 H20 . . 119.4 ?
    C19 C20 C15 . . 121.19(17) ?
    C19 C20 H20 . . 119.4 ?
    C15 C16 C17 . . 121.28(17) ?
    C15 C16 H16 . . 119.4 ?
    C17 C16 H16 . . 119.4 ?
    C5 C4 H4 . . 119.2 ?
    C5 C4 C3 . . 121.69(17) ?
    C3 C4 H4 . . 119.2 ?
    C2 C3 C4 . . 121.43(17) ?
    C2 C3 H3 . . 119.3 ?
    C4 C3 H3 . . 119.3 ?
    C10 C11 H11 . . 119.7 ?
    C12 C11 C10 . . 120.56(18) ?
    C12 C11 H11 . . 119.7 ?
    C14 C13 H13 . . 119.8 ?
    C14 C13 C12 . . 120.37(18) ?
    C12 C13 H13 . . 119.8 ?
    C11 C12 C13 . . 119.39(17) ?
    C11 C12 H12 . . 120.3 ?
    C13 C12 H12 . . 120.3 ?
    O1 C21 H21A . . 110.2 ?
    O1 C21 H21B . . 110.2 ?
    O1 C21 C22 . . 107.40(16) ?
    H21A C21 H21B . . 108.5 ?
    C22 C21 H21A . . 110.2 ?
    C22 C21 H21B . . 110.2 ?
    H24A C24 H24B . . 107.6 ?
    C25 C24 H24A . . 108.7 ?
    C25 C24 H24B . . 108.7 ?
    C25 C24 C23 . . 114.15(18) ?
    C23 C24 H24A . . 108.7 ?
    C23 C24 H24B . . 108.7 ?
    H26A C26 H26B . . 109.5 ?
    H26A C26 H26C . . 109.5 ?
    H26B C26 H26C . . 109.5 ?
    C25 C26 H26A . . 109.5 ?
    C25 C26 H26B . . 109.5 ?
    C25 C26 H26C . . 109.5 ?
    C24 C25 H25A . . 109.0 ?
    C24 C25 H25B . . 109.0 ?
    C26 C25 C24 . . 112.80(18) ?
    C26 C25 H25A . . 109.0 ?
    C26 C25 H25B . . 109.0 ?
    H25A C25 H25B . . 107.8 ?
    C24 C23 H23A . . 109.0 ?
    C24 C23 H23B . . 109.0 ?
    H23A C23 H23B . . 107.8 ?
    C22 C23 C24 . . 112.89(17) ?
    C22 C23 H23A . . 109.0 ?
    C22 C23 H23B . . 109.0 ?
    C21 C22 H22A . . 108.7 ?
    C21 C22 H22B . . 108.7 ?
    C23 C22 C21 . . 114.30(18) ?
    C23 C22 H22A . . 108.7 ?
    C23 C22 H22B . . 108.7 ?
    H22A C22 H22B . . 107.6 ?
loop_
    _geom_torsion_atom_site_label_1
    _geom_torsion_atom_site_label_2
    _geom_torsion_atom_site_label_3
    _geom_torsion_atom_site_label_4
    _geom_torsion_site_symmetry_1
    _geom_torsion_site_symmetry_2
    _geom_torsion_site_symmetry_3
    _geom_torsion_site_symmetry_4
    _geom_torsion
    _geom_torsion_publ_flag
    O1 C18 C19 C20 . . . . -178.63(16) ?
    O1 C21 C22 C23 . . . . -60.9(2) ?
    N2 C7 C15 C20 . . . . -141.71(17) ?
    N2 C7 C15 C16 . . . . 41.3(3) ?
    N2 C6 C1 N1 . . . . -0.27(18) ?
    N2 C6 C1 C2 . . . . 179.56(15) ?
    N2 C6 C5 C4 . . . . 179.23(16) ?
    N1 C7 C15 C20 . . . . 36.1(2) ?
    N1 C7 C15 C16 . . . . -140.91(18) ?
    N1 C1 C2 C3 . . . . -178.94(16) ?
    C7 N2 C6 C1 . . . . 0.31(17) ?
    C7 N2 C6 C5 . . . . -178.80(17) ?
    C7 N2 C8 C9 . . . . -105.68(19) ?
    C7 N1 C1 C6 . . . . 0.12(18) ?
    C7 N1 C1 C2 . . . . -179.70(17) ?
    C7 C15 C20 C19 . . . . -179.81(16) ?
    C7 C15 C16 C17 . . . . 179.22(16) ?
    C9 C14 C13 C12 . . . . 0.6(3) ?
    C9 C10 C11 C12 . . . . 0.5(3) ?
    C6 N2 C7 N1 . . . . -0.26(18) ?
    C6 N2 C7 C15 . . . . 177.70(15) ?
    C6 N2 C8 C9 . . . . 80.8(2) ?
    C6 C1 C2 C3 . . . . 1.3(2) ?
    C6 C5 C4 C3 . . . . 0.6(2) ?
    C1 N1 C7 N2 . . . . 0.09(18) ?
    C1 N1 C7 C15 . . . . -177.91(15) ?
    C1 C6 C5 C4 . . . . 0.2(2) ?
    C1 C2 C3 C4 . . . . -0.4(3) ?
    C17 C18 C19 C20 . . . . 1.7(3) ?
    C18 O1 C21 C22 . . . . -171.66(15) ?
    C18 C17 C16 C15 . . . . 0.1(3) ?
    C18 C19 C20 C15 . . . . 0.7(3) ?
    C8 N2 C7 N1 . . . . -174.66(15) ?
    C8 N2 C7 C15 . . . . 3.3(3) ?
    C8 N2 C6 C1 . . . . 175.08(14) ?
    C8 N2 C6 C5 . . . . -4.0(3) ?
    C8 C9 C14 C13 . . . . 179.99(16) ?
    C8 C9 C10 C11 . . . . 179.44(16) ?
    C5 C6 C1 N1 . . . . 178.94(15) ?
    C5 C6 C1 C2 . . . . -1.2(2) ?
    C5 C4 C3 C2 . . . . -0.6(3) ?
    C14 C9 C8 N2 . . . . -169.16(15) ?
    C14 C9 C10 C11 . . . . 0.1(3) ?
    C14 C13 C12 C11 . . . . -0.1(3) ?
    C10 C9 C8 N2 . . . . 11.5(2) ?
    C10 C9 C14 C13 . . . . -0.6(3) ?
    C10 C11 C12 C13 . . . . -0.5(3) ?
    C20 C15 C16 C17 . . . . 2.3(3) ?
    C16 C15 C20 C19 . . . . -2.7(3) ?
    C16 C17 C18 O1 . . . . 178.27(16) ?
    C16 C17 C18 C19 . . . . -2.1(3) ?
    C21 O1 C18 C17 . . . . -5.4(2) ?
    C21 O1 C18 C19 . . . . 174.93(16) ?
    C24 C23 C22 C21 . . . . -178.67(18) ?
    C25 C24 C23 C22 . . . . 64.6(3) ?
    C23 C24 C25 C26 . . . . 174.14(18) ?
_shelx_space_group_comment
;
The symmetry employed for this shelxl refinement is uniquely defined
by the following loop, which should always be used as a source of
symmetry information in preference to the above space-group names.
They are only intended as comments.
;
_shelx_estimated_absorpt_T_min     0.977
_shelx_estimated_absorpt_T_max     0.998
_shelx_hkl_file
;
  -1   0   0   -0.50    0.60
  -2   0   0   47.30    2.00
   2   0   0   48.70    2.00
   2   0   0   48.40    2.20
  -2   0   0   45.70    2.10
   3   0   0    0.20    0.20
   3   0   0    0.30    0.30
  -3   0   0    0.30    0.30
  -3   0   0    1.00    0.30
   4   0   0  531.35   21.40
  -4   0   0  551.94   21.30
  -4   0   0  559.24   21.20
   5   0   0   -0.30    0.50
   5   0   0    0.10    0.30
  -5   0   0   -0.20    0.30
  -5   0   0   -0.30    0.40
   6   0   0    0.30    0.40
  -6   0   0    0.20    0.50
   6   0   0    0.20    0.60
  -6   0   0    0.10    0.40
   7   0   0   -0.50    0.40
  -7   0   0   -0.80    0.70
   7   0   0    0.00    0.70
  -7   0   0   -0.10    0.40
  -8   0   0   25.10    1.80
  -8   0   0   25.50    2.10
   8   0   0   23.50    2.20
   8   0   0   23.90    1.80
  -9   0   0    0.60    1.00
   9   0   0   -0.80    0.70
  -9   0   0   -0.10    0.60
   9   0   0    1.50    1.10
  10   0   0   73.99    4.80
 -10   0   0   80.19    4.10
 -10   0   0   77.99    4.40
 -11   0   0    0.80    0.70
  11   0   0    3.70    1.60
 -12   0   0    0.40    0.90
  12   0   0    5.00    1.90
  13   0   0   -1.10    1.80
 -13   0   0    0.20    1.00
  14   0   0    0.40    2.10
 -14   0   0   -0.50    1.40
  15   0   0   -0.50    2.60
 -15   0   0    0.10    1.50
 -16   0   0    0.10    1.60
  16   0   0   -0.30    3.10
   0  -1   0    0.10    0.10
   0   1   0   -0.10    0.10
   1  -1   0   36.20    1.50
  -1  -1   0   34.60    1.50
  -1  -1   0   33.60    1.60
   1   1   0   32.60    1.50
  -1   1   0   35.30    1.50
   1   1   0   34.10    1.60
  -2  -1   0 1050.89   40.70
   2  -1   0 1088.19   40.60
  -2  -1   0 1043.20   40.80
   2   1   0 1055.29   40.70
  -2   1   0 1061.89   40.60
   2   1   0 1112.79   40.80
  -2   1   0 1076.79   40.60
  -3  -1   0   64.89    3.00
   3  -1   0   64.99    2.90
   3  -1   0   60.49    2.80
  -3  -1   0   68.59    2.90
  -3   1   0   61.49    2.80
   3   1   0   65.69    2.90
  -3   1   0   64.29    2.80
   3   1   0   62.29    3.00
  -4  -1   0  183.28    7.40
   4  -1   0  174.78    7.10
  -4  -1   0  176.68    7.20
   4  -1   0  172.08    7.30
   4   1   0  165.88    7.40
  -4   1   0  180.58    7.20
   4   1   0  165.58    7.20
  -4   1   0  184.28    7.10
  -5  -1   0   74.19    3.40
   5  -1   0   75.79    3.40
  -5  -1   0   70.29    3.60
   5  -1   0   73.49    3.60
   5   1   0   71.89    3.70
   5   1   0   72.09    3.40
  -5   1   0   69.29    3.30
  -6  -1   0    1.30    0.40
   6  -1   0    0.10    0.60
  -6  -1   0    1.90    0.70
   6  -1   0    1.30    0.60
  -6   1   0    1.40    0.50
   6   1   0    1.70    0.70
   6   1   0    1.60    0.60
  -6   1   0    1.60    0.60
   7  -1   0   18.30    1.70
  -7  -1   0   17.40    1.60
  -7  -1   0   19.00    1.40
   7  -1   0   17.10    1.40
  -7   1   0   20.70    1.40
   7   1   0   23.00    2.00
   7   1   0   17.20    1.50
  -7   1   0   18.20    1.50
  -8  -1   0    3.70    1.10
  -8  -1   0    3.60    0.70
  -8   1   0    5.70    1.10
   8   1   0    5.50    1.40
   8   1   0    4.90    1.00
  -8   1   0    3.90    0.80
   9  -1   0    8.90    1.30
  -9  -1   0    5.80    1.30
  -9  -1   0    5.10    1.00
   9  -1   0    7.00    1.50
   9   1   0    7.60    1.50
  -9   1   0    6.80    1.10
   9   1   0    6.70    1.30
  -9   1   0    7.80    1.30
 -10  -1   0   11.40    1.50
  10  -1   0   12.30    2.00
  10   1   0   13.00    2.10
 -10   1   0    9.40    1.60
 -10   1   0    7.80    1.30
 -11  -1   0    0.00    0.80
  11  -1   0   -0.30    1.30
 -11   1   0    0.00    0.70
  11   1   0    1.20    1.40
 -11   1   0   -0.80    1.40
 -12  -1   0   30.20    2.50
  12  -1   0   31.80    3.60
 -12   1   0   25.20    2.40
  12   1   0   37.30    4.60
  13  -1   0    3.00    1.90
 -13  -1   0    1.10    1.10
 -13   1   0   -0.70    1.00
  13   1   0    1.00    1.90
  14  -1   0    3.60    2.40
 -14  -1   0    4.60    1.60
  14   1   0    0.60    2.30
 -14   1   0    1.40    1.30
  15  -1   0    1.40    2.50
 -15  -1   0    2.00    1.70
 -15   1   0    4.20    1.80
  15   1   0    5.40    2.90
 -16  -1   0    0.80    1.80
  16  -1   0   -2.10    2.90
 -16   1   0    2.50    1.70
  16   1   0    2.90    4.20
   0  -2   0  700.53   27.10
   0  -2   0  706.93   27.10
   0  -2   0  724.93   26.90
   0   2   0  702.13   27.10
  -1  -2   0   11.70    0.80
  -1  -2   0   10.90    0.70
  -1  -2   0   10.60    0.80
   1   2   0   11.80    0.80
  -1   2   0   10.70    0.70
   1   2   0   10.50    0.80
  -2  -2   0    1.50    0.40
  -2  -2   0    2.20    0.50
   2  -2   0    2.20    0.20
   2  -2   0    1.60    0.30
   2   2   0    2.10    0.50
  -2   2   0    2.00    0.40
   2   2   0    1.60    0.40
   3  -2   0  195.58    7.60
   3  -2   0  182.38    7.80
  -3  -2   0  191.48    7.80
   3   2   0  190.08    8.00
  -3   2   0  197.98    7.70
   3   2   0  183.88    7.80
  -3   2   0  194.48    7.50
  -4  -2   0  453.75   17.80
  -4  -2   0  461.35   17.70
   4  -2   0  453.65   17.60
   4  -2   0  438.06   17.50
  -4   2   0  445.46   17.50
  -4   2   0  448.26   17.40
   4   2   0  454.95   18.00
   4   2   0  450.75   17.70
  -5  -2   0  229.08    9.30
  -5  -2   0  223.78    9.50
   5  -2   0  223.18    9.30
   5  -2   0  220.08    9.20
   5   2   0  237.08    9.50
   5   2   0  227.18    9.80
  -5   2   0  224.98    9.10
  -5   2   0  230.48    9.20
   6  -2   0   44.50    2.40
   6  -2   0   46.40    2.70
  -6  -2   0   46.10    2.50
  -6  -2   0   44.20    2.70
   6   2   0   44.20    2.60
   6   2   0   48.10    3.00
  -6   2   0   48.00    2.50
  -6   2   0   49.00    2.50
   7  -2   0   -0.70    0.50
  -7  -2   0    0.60    0.50
   7  -2   0    0.70    0.70
  -7  -2   0    1.30    0.80
  -7   2   0    0.50    0.70
   7   2   0   -0.20    0.70
  -7   2   0   -0.20    0.40
   7   2   0   -1.00    0.80
   8  -2   0   16.30    1.90
  -8  -2   0   14.00    1.40
  -8  -2   0   11.30    1.60
   8  -2   0   13.00    1.50
   8   2   0   13.70    2.00
  -8   2   0   15.80    1.50
  -8   2   0   15.10    1.40
   8   2   0   15.80    2.00
   9  -2   0   13.40    2.00
  -9  -2   0   12.40    1.50
  -9  -2   0   14.30    1.90
   9  -2   0   13.50    1.60
  -9   2   0   13.60    1.50
   9   2   0   12.50    1.80
  -9   2   0    9.40    1.30
   9   2   0   11.90    2.10
  10  -2   0    0.60    1.30
 -10  -2   0    0.40    0.80
  10   2   0    0.50    1.30
 -10   2   0    0.50    0.60
 -10   2   0    0.00    1.30
 -11  -2   0   48.50    3.10
  11  -2   0   42.00    3.70
 -11   2   0   46.40    3.20
 -11   2   0   43.90    3.00
  11   2   0   47.50    4.00
 -12  -2   0   43.80    3.10
  12  -2   0   42.80    3.80
 -12   2   0   44.60    3.00
  12   2   0   38.50    4.00
  13  -2   0    3.10    1.90
 -13  -2   0   -0.90    1.10
 -13   2   0    0.30    1.00
  13   2   0   -0.50    1.90
  14  -2   0    1.40    2.20
 -14  -2   0    2.60    1.50
 -14   2   0   -0.90    1.30
  14   2   0    0.60    2.40
 -15  -2   0    9.00    2.00
  15  -2   0    8.50    3.00
 -15   2   0    5.50    1.80
  15   2   0    8.40    2.90
  16  -2   0   -2.50    3.00
 -16  -2   0    0.00    1.80
 -16   2   0    0.50    1.80
  16   2   0    1.70    3.40
   0  -3   0    0.20    0.20
   0  -3   0    0.20    0.30
   0  -3   0    0.50    0.30
   0   3   0    0.10    0.30
   0   3   0    0.20    0.20
   1  -3   0   55.29    2.80
  -1  -3   0   57.39    2.80
   1  -3   0   58.49    2.30
  -1  -3   0   60.89    2.60
  -1   3   0   57.09    2.40
  -1   3   0   57.69    2.70
   1   3   0   57.39    2.70
   1   3   0   54.09    2.90
  -2  -3   0   81.19    3.80
   2  -3   0   78.99    3.60
  -2  -3   0   83.29    3.70
  -2   3   0   81.89    3.60
   2   3   0   84.19    3.80
   2   3   0   83.89    3.80
  -3  -3   0   20.50    1.40
   3  -3   0   19.90    1.30
  -3  -3   0   21.00    1.40
   3   3   0   17.90    1.50
  -3   3   0   19.10    1.30
   3   3   0   21.50    1.40
   4  -3   0  424.36   16.60
  -4  -3   0  408.36   16.80
   4  -3   0  417.86   16.30
  -4  -3   0  416.66   16.80
  -4   3   0  424.46   16.20
   4   3   0  440.76   17.10
  -4   3   0  418.46   16.60
   4   3   0  426.06   16.80
  -5  -3   0   62.19    3.30
   5  -3   0   62.99    3.10
  -5  -3   0   61.39    3.40
   5  -3   0   59.09    3.00
  -5   3   0   63.59    2.80
   5   3   0   63.79    3.30
  -5   3   0   68.49    3.10
   5   3   0   65.29    3.60
   6  -3   0   16.20    1.40
  -6  -3   0   20.40    1.60
   6  -3   0   21.90    1.60
  -6  -3   0   16.40    1.70
   6   3   0   16.40    1.60
   6   3   0   22.10    2.00
  -6   3   0   21.00    1.30
  -6   3   0   19.40    1.40
  -7  -3   0   98.29    4.70
   7  -3   0  100.79    4.70
   7   3   0   89.49    5.20
  -7   3   0   97.89    4.30
  -7   3   0   91.99    4.50
   7   3   0   94.19    4.80
  -8  -3   0    7.90    1.20
  -8  -3   0    7.40    1.40
   8  -3   0    4.80    1.10
   8  -3   0    6.90    1.30
  -8   3   0    5.00    0.90
  -8   3   0    4.80    1.00
   8   3   0    6.10    1.30
   8   3   0    4.70    1.30
  -9  -3   0   48.70    3.00
   9  -3   0   52.19    3.30
  -9   3   0   47.50    2.90
   9   3   0   48.20    3.80
   9   3   0   40.80    3.50
  -9   3   0   48.20    2.70
 -10  -3   0    3.40    1.00
  10  -3   0    4.70    1.40
 -10   3   0    2.90    0.90
  10   3   0    2.40    1.60
 -10   3   0    2.90    1.10
 -11  -3   0    2.60    1.10
  11  -3   0    4.60    1.60
 -11   3   0    0.70    1.20
 -11   3   0    3.70    1.30
  11   3   0    2.50    2.80
  12  -3   0   15.10    2.50
 -12  -3   0   17.80    2.30
 -12   3   0   17.70    2.10
 -12   3   0   18.70    2.10
  12   3   0   21.70    3.20
 -13  -3   0    0.50    1.20
  13  -3   0   -2.60    1.80
 -13   3   0   -0.60    1.10
  13   3   0   -0.20    2.00
  14  -3   0    0.80    2.10
 -14  -3   0    1.80    1.50
 -14   3   0    1.10    1.40
  14   3   0    1.70    2.50
  15  -3   0   -4.30    2.40
 -15  -3   0    0.60    1.60
 -15   3   0    1.60    2.90
  15   3   0    1.00    4.60
  16  -3   0    3.90    3.20
 -16  -3   0    4.50    2.10
 -16   3   0    7.50    2.00
  16   3   0    8.20    3.60
   0  -4   0  535.65   20.90
   0  -4   0  548.85   20.40
   0  -4   0  536.25   20.80
   0   4   0  524.55   20.60
   0   4   0  522.35   20.90
   1  -4   0  160.78    6.70
  -1  -4   0  161.48    6.40
   1  -4   0  152.38    6.60
   1  -4   0  158.18    6.10
  -1  -4   0  153.08    6.70
  -1  -4   0  159.68    6.80
   1   4   0  152.98    6.60
  -1   4   0  155.58    6.30
   1   4   0  155.18    6.70
  -1   4   0  164.78    6.70
   2  -4   0    3.60    0.60
  -2  -4   0    3.60    0.80
  -2  -4   0    4.50    0.70
  -2  -4   0    4.80    0.80
   2   4   0    4.40    0.80
  -2   4   0    3.80    0.70
   2   4   0    4.70    0.90
  -3  -4   0    5.70    0.90
   3  -4   0    5.00    0.70
  -3  -4   0    6.00    0.90
   3   4   0    5.10    1.00
  -3   4   0    6.90    0.90
   3   4   0    4.90    0.90
  -4  -4   0  370.16   14.80
  -4  -4   0  370.16   14.70
   4  -4   0  369.06   14.50
   4   4   0  346.57   15.00
  -4   4   0  365.26   14.70
   4   4   0  366.06   14.80
  -5  -4   0    5.70    1.00
  -5  -4   0    6.40    1.10
   5  -4   0    5.30    0.70
   5  -4   0    5.50    0.90
   5   4   0    3.60    1.10
  -5   4   0    5.30    0.90
   5   4   0    5.60    1.10
  -5   4   0    4.70    0.50
   6  -4   0    4.30    0.80
  -6  -4   0    4.20    1.10
  -6  -4   0    3.90    0.90
   6   4   0    2.60    1.20
   6   4   0    1.60    0.90
  -6   4   0    4.00    0.50
  -6   4   0    4.40    0.80
   7  -4   0    5.50    1.00
   7  -4   0    5.50    1.10
  -7  -4   0    7.00    1.40
  -7  -4   0    5.10    1.10
   7   4   0    5.70    1.30
  -7   4   0    7.40    1.10
   7   4   0    6.00    1.50
  -7   4   0    5.20    0.70
  -8  -4   0    3.50    0.90
   8  -4   0    5.40    1.10
  -8   4   0    5.40    1.00
   8   4   0    5.50    1.50
   8   4   0    5.30    1.30
  -8   4   0    2.50    0.70
  -9  -4   0   10.90    1.50
   9  -4   0   12.90    1.80
  -9   4   0   12.90    1.60
  -9   4   0   14.30    1.40
   9   4   0   12.80    2.30
 -10  -4   0   28.50    2.50
  10   4   0   32.70    3.70
 -10   4   0   29.70    2.10
 -10   4   0   30.40    2.30
 -11  -4   0    3.00    1.10
  11  -4   0    1.80    1.50
 -11   4   0    3.80    1.20
  11   4   0    4.30    1.90
 -11   4   0    0.40    1.10
 -12  -4   0    4.30    1.50
  12  -4   0    5.50    1.90
 -12   4   0    3.40    1.40
 -12   4   0    5.80    1.30
  12   4   0    7.10    2.30
 -13  -4   0    3.00    1.40
  13  -4   0    3.40    2.10
  13   4   0    8.40    2.60
 -13   4   0    6.70    1.70
  14  -4   0   -1.30    2.30
 -14  -4   0    2.90    1.50
 -14   4   0    3.50    1.50
  14   4   0    4.10    3.00
 -15  -4   0    0.30    2.20
  15  -4   0   -3.50    2.80
 -15   4   0    3.70    1.80
  15   4   0    5.20    3.30
   0  -5   0    0.10    0.30
   0  -5   0    0.40    0.50
   0  -5   0    0.70    0.50
   0   5   0    0.70    0.50
   0   5   0   -0.30    0.50
   1  -5   0   24.00    1.70
  -1  -5   0   27.20    1.80
   1  -5   0   24.40    1.70
  -1  -5   0   25.40    1.90
   1  -5   0   24.90    1.20
   1   5   0   27.20    1.80
  -1   5   0   21.90    1.40
  -1   5   0   25.10    1.80
  -2  -5   0   66.99    3.50
   2  -5   0   69.99    3.40
  -2  -5   0   69.69    3.20
  -2  -5   0   65.29    3.50
   2   5   0   67.19    3.60
   2   5   0   62.19    3.40
  -3  -5   0    1.60    0.60
  -3  -5   0    0.20    0.70
  -3  -5   0   -0.40    0.60
   3  -5   0   -0.10    0.50
   3   5   0    0.50    0.70
   3   5   0   -1.10    0.60
  -3   5   0    0.20    0.40
   4  -5   0    4.90    0.90
  -4  -5   0    4.90    1.00
  -4  -5   0    5.10    1.10
   4   5   0    5.10    1.00
   4   5   0    4.30    1.80
  -4   5   0    4.00    0.80
  -5  -5   0   20.40    1.80
   5  -5   0   18.80    1.60
  -5  -5   0   18.40    1.80
  -5   5   0   19.60    1.60
   5   5   0   20.30    2.10
   5   5   0   15.80    1.90
   6  -5   0   53.09    3.10
  -6  -5   0   62.09    3.50
  -6  -5   0   56.89    3.40
  -6   5   0   56.19    3.10
   6   5   0   56.69    3.50
   6   5   0   58.09    3.90
  -7  -5   0   17.90    2.10
   7  -5   0   20.70    1.40
  -7  -5   0   20.60    2.20
  -7   5   0   18.70    1.00
   7   5   0   17.40    2.50
  -7   5   0   18.40    1.70
   7   5   0   15.80    2.00
   8  -5   0   39.10    2.40
  -8  -5   0   34.20    2.70
  -8   5   0   34.50    2.50
   8   5   0   39.10    3.50
  -8   5   0   35.20    1.80
  -9  -5   0   36.00    2.80
   9  -5   0   40.60    2.70
  -9   5   0   43.30    2.10
  -9   5   0   36.50    2.60
   9   5   0   43.70    3.90
  10  -5   0   11.20    1.60
 -10  -5   0    9.80    1.80
 -10   5   0   10.70    1.60
  10   5   0    6.10    2.20
 -10   5   0    9.80    1.10
 -11  -5   0   16.80    2.10
 -11   5   0   15.00    1.60
  11   5   0   12.60    2.70
 -11   5   0   14.20    1.80
 -12  -5   0    0.40    1.20
  12  -5   0   -0.70    1.60
 -12   5   0   -0.60    1.10
 -12   5   0   -1.50    1.20
  12   5   0   -2.80    2.00
  13  -5   0   -0.20    1.90
 -13  -5   0    2.30    1.60
 -13   5   0   -1.50    1.40
 -13   5   0   -1.60    1.30
  13   5   0    2.30    2.40
 -14  -5   0    1.50    1.70
  14  -5   0   -0.80    2.20
 -14   5   0   -1.40    1.80
  14   5   0    2.00    3.30
  15  -5   0    2.80    2.80
 -15  -5   0    0.60    1.80
  15   5   0    4.00    3.40
 -15   5   0    1.60    2.10
   0  -6   0   61.59    2.70
   0  -6   0   60.29    3.40
   0  -6   0   59.89    3.20
   0   6   0   59.29    3.40
   0   6   0   58.89    3.10
   1  -6   0    4.10    1.00
  -1  -6   0    1.90    0.80
   1  -6   0    3.60    0.90
   1  -6   0    4.00    0.40
  -1  -6   0    3.90    0.70
  -1  -6   0    2.40    0.90
  -1   6   0    3.30    0.70
  -1   6   0    3.80    0.90
   1   6   0    3.10    0.90
   2  -6   0   35.40    2.50
  -2  -6   0   36.20    2.50
  -2  -6   0   39.80    2.60
   2  -6   0   38.60    2.50
  -2  -6   0   36.60    2.10
   2   6   0   30.60    2.30
   2   6   0   42.30    2.50
  -2   6   0   32.80    2.40
  -3  -6   0   13.90    1.70
  -3  -6   0   15.40    1.50
   3  -6   0   16.40    1.70
   3   6   0   17.50    2.00
  -3   6   0   17.00    1.60
  -4  -6   0   15.10    1.80
   4  -6   0   15.40    1.50
  -4  -6   0   16.30    1.80
  -4  -6   0   12.60    1.50
  -4   6   0   12.80    1.50
   4   6   0   17.10    2.10
   4   6   0   14.30    1.70
  -5  -6   0   20.00    2.00
  -5  -6   0   17.10    2.00
   5  -6   0   19.10    1.70
  -5  -6   0   21.60    1.90
   5   6   0   16.80    2.00
  -5   6   0   18.60    1.70
   5   6   0   15.70    2.20
  -6  -6   0   42.70    3.00
  -6  -6   0   40.60    2.90
  -6   6   0   42.20    2.70
   6   6   0   44.60    3.50
   6   6   0   41.90    3.10
  -7  -6   0   44.80    3.10
  -7   6   0   41.10    2.80
   7   6   0   41.00    3.60
  -8  -6   0   67.89    4.20
   8   6   0   76.79    5.10
  -8   6   0   70.09    4.00
   9  -6   0    2.50    0.80
  -9  -6   0    1.40    1.20
   9   6   0    1.00    1.70
  -9   6   0    2.90    0.50
  -9   6   0    1.70    1.20
  10  -6   0   16.10    1.70
 -10  -6   0   17.20    2.40
  10   6   0   21.00    3.30
 -10   6   0   20.40    2.20
  11  -6   0   -0.10    1.20
 -11  -6   0    3.60    1.50
 -11   6   0    4.00    1.40
 -11   6   0    2.00    0.80
  11   6   0    2.30    2.30
  12  -6   0    4.90    1.70
 -12  -6   0    4.60    1.70
 -12   6   0    2.70    1.10
  12   6   0    5.00    2.70
 -12   6   0    3.00    1.40
  13  -6   0    3.00    1.90
 -13  -6   0   -0.90    1.60
 -13   6   0   -0.70    1.30
 -13   6   0   -1.00    1.70
  13   6   0    0.80    3.10
  14  -6   0    2.00    2.20
 -14  -6   0    3.80    2.10
 -14   6   0    1.30    1.60
  14   6   0    6.60    3.50
   0  -7   0    0.20    0.90
   0  -7   0   -0.60    0.80
   0   7   0    0.20    0.80
   0   7   0    1.80    0.80
   1  -7   0   -1.00    0.80
  -1  -7   0    0.00    0.50
   1  -7   0   -0.30    0.30
   1  -7   0   -0.60    0.80
  -1  -7   0    0.90    0.90
  -1  -7   0    1.60    1.00
  -1   7   0   -0.30    0.60
   1   7   0   -0.10    0.90
  -1   7   0    0.20    0.80
  -2  -7   0    9.80    1.60
   2  -7   0   10.10    1.60
   2  -7   0    9.60    1.40
  -2  -7   0   11.50    1.70
  -2  -7   0    9.80    1.10
  -2   7   0   13.30    1.70
   2   7   0   10.10    1.60
  -3  -7   0    0.00    0.90
   3  -7   0    1.20    0.90
  -3  -7   0    0.10    0.70
  -3  -7   0    0.70    1.10
   3   7   0    0.80    1.00
   3   7   0    1.50    1.10
  -3   7   0   -0.90    0.70
  -4  -7   0   41.80    2.80
  -4  -7   0   45.60    3.10
   4   7   0   40.60    3.20
  -4   7   0   35.10    2.60
  -5  -7   0   37.50    2.60
  -5  -7   0   38.00    2.90
  -5   7   0   35.70    2.60
   5   7   0   33.80    3.20
  -6  -7   0   54.29    3.70
   6   7   0   53.79    4.20
  -6   7   0   59.89    3.60
  -7  -7   0   10.00    1.90
   7   7   0   11.30    2.30
  -8   7   0    8.10    1.40
  -9  -7   0   28.10    2.90
   9   7   0   25.30    3.60
  -9   7   0   30.30    2.60
 -10  -7   0    6.10    1.70
  10   7   0    5.70    2.40
 -10   7   0    2.50    1.30
 -11  -7   0   -0.60    1.50
 -11   7   0    1.90    1.40
  11   7   0    1.00    2.50
 -12  -7   0   -3.10    1.70
 -12   7   0    3.30    1.70
  12   7   0    1.10    2.90
 -13   7   0    7.80    2.10
  13   7   0   12.10    3.80
   0  -8   0   21.90    1.40
   0  -8   0   21.60    2.50
   0   8   0   24.60    2.00
   1  -8   0    1.90    0.50
  -1  -8   0    1.80    1.20
   1  -8   0    1.00    1.10
  -1  -8   0    1.10    0.60
   1   8   0    2.40    1.10
  -1   8   0    2.10    1.00
  -1   8   0    0.30    0.70
  -2  -8   0   10.30    1.20
  -2  -8   0   14.10    2.00
   2  -8   0   13.50    2.00
   2   8   0   14.10    2.00
  -2   8   0    9.90    1.70
  -3  -8   0  119.09    5.30
   3  -8   0  120.79    6.10
  -3  -8   0  107.19    6.00
  -3   8   0  110.99    5.90
   3   8   0  116.49    6.10
  -4  -8   0   71.29    4.50
  -4  -8   0   74.99    3.90
   4  -8   0   73.09    4.40
   4   8   0   70.29    4.70
  -4   8   0   77.69    4.40
  -5  -8   0    9.30    1.90
   5   8   0   10.80    2.10
  -6   8   0  119.89    6.30
   6   8   0  129.89    7.20
  -7  -8   0    4.30    1.50
  -7   8   0    6.20    1.60
   7   8   0    5.60    2.10
  -8  -8   0    7.10    1.80
  -8   8   0    5.60    1.50
   8   8   0    5.50    2.40
  -9  -8   0    8.50    2.10
   9   8   0    8.80    2.70
  -9   8   0   10.50    1.90
 -10  -8   0    7.20    2.10
  10   8   0    5.50    2.80
 -10   8   0    4.60    1.70
 -11  -8   0    1.70    2.00
  11   8   0    1.60    3.00
 -12   8   0   14.40    2.60
  12   8   0   15.90    4.10
   0  -9   0   -0.30    1.40
   0  -9   0    0.00    0.70
   0   9   0   -2.10    1.10
  -1  -9   0    1.50    1.50
  -1  -9   0    1.50    0.80
   1   9   0    0.40    1.30
  -1   9   0   -0.50    1.40
   2  -9   0    4.20    1.60
  -2   9   0    7.00    1.70
   2   9   0    8.10    1.80
   3  -9   0   -1.10    1.30
  -3  -9   0    2.10    1.00
  -3  -9   0   -0.30    1.40
   3   9   0   -1.90    1.50
  -3   9   0   -0.80    1.20
  -4  -9   0    5.20    1.70
  -4  -9   0    5.00    1.40
   4  -9   0    6.80    1.80
   4   9   0    2.30    1.90
  -4   9   0    5.20    1.60
  -5  -9   0    1.30    1.40
   5  -9   0   -0.10    1.30
   5   9   0   -0.30    1.80
  -5   9   0    3.10    1.40
  -6  -9   0    2.10    1.70
   6   9   0    0.40    2.10
  -6   9   0   -1.40    1.40
  -7  -9   0    3.10    1.70
  -7   9   0    0.10    1.50
   7   9   0    1.50    2.20
  -8  -9   0    3.40    1.90
  -8   9   0   -1.20    1.60
   8   9   0    0.90    2.40
  -9  -9   0    1.60    2.10
   9   9   0   -2.50    2.60
  -9   9   0   -2.00    1.50
 -10  -9   0    2.60    2.00
 -10   9   0    1.00    1.90
  10   9   0    4.20    3.00
 -11  -9   0    5.90    2.60
 -11   9   0    5.70    2.10
  11   9   0    0.60    3.60
   0 -10   0    5.10    1.90
   0 -10   0    6.90    1.00
   0  10   0    7.10    1.50
  -1 -10   0   19.00    1.70
   1 -10   0   15.00    2.40
  -1 -10   0   16.80    2.80
   1  10   0   14.30    2.20
   2 -10   0   17.60    2.60
  -2 -10   0   14.40    2.40
  -2 -10   0   18.70    1.90
   2  10   0   23.10    2.70
  -2  10   0   20.80    2.70
   3 -10   0    0.20    1.70
  -3 -10   0   -0.60    1.20
  -3 -10   0    0.30    1.80
   3  10   0    2.30    1.80
  -3  10   0   -0.70    1.50
   4 -10   0    0.60    1.80
  -4 -10   0    1.80    1.80
  -4  10   0    2.60    1.60
   4  10   0    1.90    2.10
  -5 -10   0    5.80    2.30
   5 -10   0    8.10    2.20
  -5  10   0    9.70    2.20
   5  10   0   14.20    2.70
   6 -10   0    2.10    1.90
  -6 -10   0   -0.20    2.00
  -6  10   0   -1.50    1.70
   6  10   0    3.20    2.50
  -7 -10   0    1.70    2.10
  -7  10   0    1.20    1.80
   7  10   0   -3.40    2.50
  -8 -10   0    3.30    2.10
  -8  10   0    2.60    2.00
   8  10   0    0.90    2.80
   9  10   0    5.70    3.40
  -9  10   0    5.70    2.30
   0 -11   0   -0.90    2.00
   1 -11   0    1.40    2.10
  -1 -11   0    3.00    2.20
   1  11   0    1.80    1.90
   2 -11   0   -1.80    2.10
  -2 -11   0   -2.00    2.00
   2  11   0    5.10    2.10
   3 -11   0    1.10    2.20
  -3 -11   0   -2.30    2.10
  -3  11   0    1.60    2.10
   3  11   0   -0.60    2.20
   4 -11   0    6.20    2.30
  -4 -11   0    2.00    2.10
   4  11   0   -2.20    2.50
  -4  11   0    2.80    2.10
   5 -11   0   -3.60    3.10
  -5 -11   0   -2.40    2.30
  -6 -11   0    4.40    2.50
   6 -11   0    8.10    2.70
  -6  11   0    3.40    2.40
   6  11   0    4.20    3.00
   0 -12   0   21.90    3.70
   1 -12   0   36.30    4.30
  -1 -12   0   28.50    4.20
 -17   0   1   20.70    2.90
  17   0  -1   13.20    4.50
  16   0  -1    2.50    2.90
 -16   0   1    2.40    3.10
  15   0  -1    7.60    2.80
 -15   0   1    5.20    1.70
  14   0  -1   -3.10    1.90
 -14   0   1    1.10    1.10
  13   0  -1   99.79    8.60
 -13   0   1   93.69    5.10
  12   0  -1   -0.40    1.60
 -12   0   1   -1.70    0.90
  11   0  -1   20.10    2.80
 -11   0   1   21.20    1.90
  10   0  -1   -0.50    1.10
 -10   0   1   -0.50    1.00
 -10   0   1   -0.10    0.60
  10   0  -1   -0.40    1.50
   9   0  -1    6.70    1.10
   9   0  -1    8.20    1.50
  -9   0   1    7.80    1.20
  -9   0   1    7.20    1.00
  -8   0   1    0.10    0.70
   8   0  -1    0.10    0.80
  -8   0   1    0.20    0.40
   8   0  -1    0.50    0.60
  -7   0   1    0.10    0.40
  -7   0   1    0.30    0.60
   7   0  -1    1.30    0.50
   7   0  -1   -0.10    0.60
   6   0  -1   -0.10    0.50
  -6   0   1   -0.10    0.30
   6   0  -1   -0.30    0.40
  -6   0   1    0.40    0.40
   5   0  -1    6.70    0.90
  -5   0   1    7.50    0.80
  -5   0   1    5.60    0.70
   5   0  -1    6.60    0.80
  -4   0   1   -0.30    0.20
  -4   0   1   -0.10    0.20
   4   0  -1    0.00    0.20
   4   0  -1   -0.30    0.30
  -3   0   1    7.90    0.60
   3   0  -1    9.30    0.60
   3   0  -1    7.70    0.60
  -3   0   1    5.50    0.50
  -2   0   1    0.10    0.10
  -2   0   1    0.30    0.10
   2   0  -1    0.20    0.10
   2   0  -1    0.10    0.10
   1   0   1   79.59    3.30
   1   0   1   79.19    3.20
  -1   0  -1   79.79    3.30
  -1   0  -1   77.59    3.20
   2   0   1    0.20    0.20
   2   0   1    0.40    0.30
  -2   0  -1   -0.30    0.20
  -2   0  -1    0.30    0.20
  -3   0  -1  348.67   13.80
  -3   0  -1  349.07   13.50
   3   0   1  347.97   13.80
   3   0   1  344.07   13.50
  -4   0  -1    0.20    0.30
  -4   0  -1    0.00    0.50
   4   0   1    0.20    0.30
   4   0   1   -0.30    0.40
  -5   0  -1  449.66   17.40
  -5   0  -1  446.36   17.70
   5   0   1  439.26   17.80
   5   0   1  434.76   17.40
  -6   0  -1   -0.10    0.70
  -6   0  -1    0.60    0.50
   6   0   1   -0.10    0.40
   6   0   1    0.80    0.70
  -7   0  -1   62.69    3.20
   7   0   1   60.89    3.20
  -7   0  -1   59.49    3.50
   8   0   1   -0.10    0.90
   8   0   1    0.30    0.70
  -8   0  -1    0.30    0.50
  -8   0  -1   -0.90    0.90
  -9   0  -1    5.70    1.00
   9   0   1    6.20    1.30
  -9   0  -1    5.30    1.40
   9   0   1    4.40    1.40
 -10   0  -1    1.50    1.30
  10   0   1   -1.50    1.20
 -10   0  -1    0.10    0.70
  11   0   1   63.99    4.80
 -11   0  -1   70.19    3.90
 -12   0  -1    1.40    1.00
  12   0   1   -1.50    1.80
  13   0   1    0.60    2.10
 -13   0  -1    3.10    1.20
  14   0   1    1.40    2.40
 -14   0  -1    0.70    1.40
 -15   0  -1    7.90    2.00
  15   0   1    5.20    3.00
 -16   0  -1    2.30    1.90
  16   0   1    0.40    3.10
 -17  -1   1    0.70    1.90
  17  -1  -1    5.10    3.50
  17   1  -1    7.60    3.80
 -17   1   1   -1.30    1.70
 -16  -1   1    9.80    3.50
  16  -1  -1    1.80    2.80
  16   1  -1    7.20    3.30
 -16   1   1    3.80    1.90
 -15  -1   1    9.70    2.00
  15  -1  -1    9.10    2.80
  15   1  -1    4.80    2.60
 -15   1   1   12.60    2.10
 -14  -1   1    5.40    1.40
  14  -1  -1    4.50    2.30
  14   1  -1   10.30    2.80
 -14   1   1    2.90    1.40
 -13  -1   1   10.40    1.60
  13  -1  -1    6.30    2.20
 -13   1   1    7.50    1.50
  13   1  -1   11.20    2.60
  12  -1  -1    8.70    2.10
 -12  -1   1    9.80    1.50
  12   1  -1    8.10    2.20
  11  -1  -1    7.10    1.70
 -11  -1   1   10.30    1.40
  11   1  -1    6.50    1.80
 -11   1   1    6.80    1.20
 -11   1   1    7.70    1.50
  10  -1  -1    0.60    1.00
 -10  -1   1   -0.20    1.00
 -10  -1   1    0.20    0.60
 -10   1   1    0.80    0.80
 -10   1   1    0.80    1.00
  10   1  -1    1.20    1.30
  10   1  -1    0.50    1.00
   9  -1  -1   54.39    3.20
  -9  -1   1   61.69    3.40
  -9  -1   1   60.49    3.20
   9  -1  -1   59.39    3.60
   9   1  -1   49.80    3.70
  -9   1   1   54.49    3.10
   9   1  -1   56.89    3.30
  -9   1   1   54.19    3.20
  -8  -1   1    1.50    0.80
   8  -1  -1    1.80    0.70
   8  -1  -1    0.60    0.80
  -8  -1   1    1.40    0.60
   8   1  -1    0.80    0.70
  -8   1   1    0.80    0.70
  -8   1   1    0.60    0.50
   8   1  -1    1.20    0.90
  -7  -1   1   28.00    2.00
  -7  -1   1   31.70    2.00
   7  -1  -1   31.80    2.20
   7  -1  -1   34.10    2.00
  -7   1   1   31.50    2.10
  -7   1   1   34.80    2.00
   7   1  -1   34.60    2.10
  -6  -1   1    5.80    0.80
   6  -1  -1    5.50    0.90
   6  -1  -1    4.30    0.70
  -6  -1   1    4.00    0.80
  -6   1   1    5.50    0.70
  -6   1   1    5.70    0.80
   6   1  -1    5.70    0.90
   6   1  -1    4.70    0.90
  -5  -1   1   41.30    2.20
   5  -1  -1   41.90    2.20
  -5  -1   1   40.10    2.30
   5  -1  -1   44.20    2.30
   5   1  -1   41.20    2.20
   5   1  -1   42.90    2.40
  -5   1   1   45.60    2.20
  -5   1   1   46.60    2.20
  -4  -1   1    0.70    0.30
   4  -1  -1    0.60    0.30
   4  -1  -1    0.20    0.30
  -4  -1   1   -0.20    0.30
   4   1  -1    0.80    0.30
   4   1  -1    0.30    0.30
  -4   1   1    0.70    0.30
  -4   1   1    0.40    0.30
  -3  -1   1  240.58    9.40
   3  -1  -1  242.58    9.30
   3  -1  -1  233.98    9.30
  -3  -1   1  226.18    9.30
   3   1  -1  225.48    9.50
   3   1  -1  254.07    9.40
  -3   1   1  231.98    9.30
  -3   1   1  246.08    9.20
  -2  -1   1    7.60    0.50
  -2  -1   1    8.00    0.50
   2  -1  -1    8.10    0.50
   2  -1  -1    7.80    0.50
   2   1  -1    7.40    0.60
   2   1  -1    7.00    0.50
  -2   1   1    7.20    0.50
  -2   1   1    7.20    0.40
   1  -1  -1  313.27   11.90
  -1  -1   1  316.67   11.80
   1  -1  -1  314.27   11.80
  -1  -1   1  312.57   11.80
   1  -1  -1  305.17   11.80
   1   1  -1  296.67   11.80
   1   1  -1  316.27   11.80
  -1   1   1  309.57   11.80
  -1   1   1  300.37   11.90
   0  -1   1    3.00    0.20
   0  -1  -1    3.10    0.40
   0  -1  -1    2.80    0.30
   0  -1  -1    3.10    0.40
   0  -1   1    3.40    0.30
   0   1  -1    3.40    0.20
   0   1   1    3.10    0.30
   0   1   1    3.00    0.40
   0   1   1    3.00    0.30
   0   1  -1    3.10    0.30
  -1  -1  -1  237.18    9.40
   1  -1   1  244.88    9.30
  -1  -1  -1  234.48    9.30
   1  -1   1  234.28    9.20
  -1   1  -1  233.48    9.20
  -1   1  -1  240.68    9.20
   1   1   1  245.58    9.30
   1   1   1  234.48    9.40
  -2   1  -1 2551.34   96.59
  -3  -1  -1   59.99    3.00
  -3  -1  -1   60.89    2.80
   3  -1   1   60.29    2.90
   3  -1   1   59.19    2.70
  -3   1  -1   57.59    2.80
   3   1   1   58.19    3.00
  -3   1  -1   62.09    2.70
   3   1   1   60.69    2.80
   4  -1   1   83.99    3.60
  -4  -1  -1   81.99    3.70
  -4  -1  -1   83.89    4.00
   4  -1   1   80.39    3.90
  -4   1  -1   84.89    3.80
  -4   1  -1   81.39    3.60
   4   1   1   80.69    3.70
   4   1   1   81.89    4.10
   5  -1   1   62.09    3.30
   5  -1   1   62.39    3.10
  -5  -1  -1   66.29    3.10
  -5  -1  -1   64.69    3.40
  -5   1  -1   62.59    3.20
   5   1   1   64.69    3.20
   5   1   1   63.59    3.50
  -5   1  -1   63.89    3.00
   6  -1   1   27.40    2.10
   6  -1   1   29.40    1.90
  -6  -1  -1   36.50    2.30
  -6  -1  -1   32.10    1.90
   6   1   1   33.80    2.50
  -6   1  -1   32.20    1.90
   6   1   1   33.40    2.10
  -6   1  -1   32.40    2.10
   7  -1   1  134.99    5.90
  -7  -1  -1  128.69    5.90
   7  -1   1  137.39    6.40
  -7  -1  -1  139.49    6.30
  -7   1  -1  130.09    5.80
  -7   1  -1  129.59    6.10
   7   1   1  129.99    6.00
   7   1   1  124.09    6.50
  -8  -1  -1   25.90    1.90
   8  -1   1   20.80    1.70
   8  -1   1   21.20    2.10
  -8  -1  -1   21.80    3.40
  -8   1  -1   23.50    2.00
   8   1   1   22.50    2.40
   8   1   1   21.20    1.90
  -8   1  -1   25.10    1.80
  -9  -1  -1   13.50    2.00
   9  -1   1   15.60    1.90
   9  -1   1   15.80    2.20
  -9  -1  -1   18.00    1.60
  -9   1  -1   18.70    2.40
   9   1   1   15.00    1.90
   9   1   1   15.70    2.40
  -9   1  -1   15.80    1.60
 -10  -1  -1    6.00    1.10
  10  -1   1    4.20    1.60
 -10   1  -1    5.40    1.20
  10   1   1    6.20    1.70
 -10   1  -1    8.40    1.60
  11  -1   1    1.70    1.40
 -11  -1  -1   -0.60    0.90
 -11   1  -1    2.50    0.90
  11   1   1    2.10    1.50
  12  -1   1    5.10    2.00
 -12  -1  -1    6.70    1.40
 -12   1  -1    5.50    1.30
  12   1   1   10.90    2.50
  13  -1   1   17.50    3.00
 -13  -1  -1   17.60    2.10
 -13   1  -1   10.60    1.70
  13   1   1   23.40    3.30
 -14  -1  -1    4.60    1.60
  14  -1   1    3.50    2.40
 -14   1  -1    1.20    1.40
  14   1   1   -0.20    2.40
  15  -1   1   -1.30    2.70
 -15  -1  -1    1.20    1.60
  15   1   1   -3.70    2.80
 -15   1  -1    0.00    1.60
 -16  -1  -1    1.60    2.00
  16  -1   1   -3.00    3.10
  16   1   1    0.70    3.20
 -16   1  -1   -0.20    1.80
  16  -2  -1   -1.80    2.80
 -16  -2   1    2.10    1.80
 -16   2   1    0.00    1.70
  16   2  -1   -2.80    3.10
 -15  -2   1    2.40    1.60
  15  -2  -1    3.80    2.50
  15   2  -1    3.40    2.50
 -15   2   1    2.40    1.40
 -14  -2   1    3.50    1.50
 -14   2   1    2.40    1.30
  14   2  -1    2.50    2.20
 -13  -2   1   15.70    2.20
  13  -2  -1   21.40    2.80
 -13   2   1   19.90    2.00
  13   2  -1   16.50    2.80
  12  -2  -1   26.90    3.20
 -12   2   1   25.20    2.10
  12   2  -1   21.80    3.30
  11  -2  -1   53.29    3.90
 -11  -2   1   54.09    3.30
  11   2  -1   50.39    4.10
 -11   2   1   51.29    3.10
 -11   2   1   53.69    3.20
  10  -2  -1   21.70    2.50
 -10  -2   1   21.40    1.90
  10   2  -1   22.70    2.90
 -10   2   1   18.80    1.70
 -10   2   1   18.10    1.90
  -9  -2   1   -0.80    0.60
  -9  -2   1    1.00    1.00
   9  -2  -1   -0.40    0.70
   9   2  -1    0.40    0.90
   9   2  -1    0.60    0.90
  -9   2   1    0.30    0.70
  -9   2   1    0.30    0.60
   8  -2  -1   54.59    3.20
  -8  -2   1   54.49    3.00
  -8  -2   1   53.79    3.50
   8  -2  -1   53.59    3.00
   8   2  -1   57.09    3.70
  -8   2   1   58.39    3.00
   8   2  -1   53.39    3.10
  -8   2   1   53.39    2.80
  -7  -2   1   29.90    2.20
   7  -2  -1   33.50    2.10
   7  -2  -1   34.40    2.20
   7   2  -1   28.60    2.10
  -7   2   1   34.80    2.00
  -7   2   1   33.70    1.90
   7   2  -1   35.00    2.50
   6  -2  -1    6.40    0.90
   6  -2  -1    7.70    1.00
  -6  -2   1    8.30    1.10
  -6  -2   1    4.80    0.80
   6   2  -1    7.10    1.20
  -6   2   1    5.90    0.80
   6   2  -1    6.30    1.00
  -5  -2   1    8.90    0.90
  -5  -2   1    8.10    1.00
   5  -2  -1    9.70    0.90
   5  -2  -1    8.40    0.90
  -5   2   1    8.50    0.70
   5   2  -1   10.60    1.10
   5   2  -1    9.80    1.30
  -5   2   1    8.30    0.80
   4  -2  -1   10.80    0.80
   4  -2  -1   11.30    0.80
  -4  -2   1   10.40    0.90
  -4  -2   1   10.10    0.90
  -4   2   1   10.10    0.80
   4   2  -1    9.30    1.00
   4   2  -1    9.60    0.90
  -4   2   1   10.20    0.60
   3  -2  -1  959.40   35.80
  -3  -2   1  946.21   36.10
  -3  -2   1  954.40   36.10
   3  -2  -1  979.40   36.60
   3   2  -1  923.11   36.20
  -3   2   1  905.51   36.00
   3   2  -1  920.01   36.10
  -3   2   1  953.40   35.70
  -2  -2   1  192.08    7.80
  -2  -2   1  196.98    7.70
   2  -2  -1  193.78    7.70
   2   2  -1  190.48    7.80
   2   2  -1  201.18    7.80
  -2   2   1  192.78    7.80
   1  -2  -1   10.30    0.70
  -1  -2   1    8.60    0.50
  -1  -2   1    8.70    0.60
  -1  -2   1    8.40    0.60
   1  -2  -1    8.40    0.50
  -1   2   1    8.30    0.70
   1   2  -1    9.60    0.70
  -1   2   1    8.80    0.50
   1   2  -1    9.40    0.60
   0  -2  -1   17.00    1.00
   0  -2   1   16.10    0.80
   0  -2  -1   18.10    1.10
   0  -2   1   17.80    0.90
   0  -2  -1   16.30    1.00
   0   2  -1   16.20    0.90
   0   2   1   16.60    1.00
   0   2   1   16.50    1.00
   0   2  -1   17.20    0.80
   0   2   1   15.40    1.00
  -1  -2  -1  289.07   11.50
   1  -2   1  290.77   11.20
  -1  -2  -1  290.17   11.50
   1   2   1  292.37   11.50
   1   2   1  293.57   11.50
  -1   2  -1  288.77   11.30
  -1   2  -1  286.57   11.10
  -1   2  -1  289.97   11.20
  -2  -2  -1  722.33   27.40
  -2  -2  -1  697.13   27.30
   2  -2   1  692.73   27.00
   2  -2   1  705.93   27.00
  -2   2  -1  720.53   27.10
  -2   2  -1  701.53   27.00
   2   2   1  710.33   27.40
  -3  -2  -1    0.20    0.40
  -3  -2  -1    1.40    0.40
   3  -2   1    0.40    0.30
   3  -2   1    0.20    0.30
  -3   2  -1    0.90    0.30
  -3   2  -1    0.20    0.30
   3   2   1    0.50    0.40
   3   2   1    0.50    0.40
  -4  -2  -1   36.50    2.30
   4  -2   1   38.00    1.90
  -4  -2  -1   36.30    2.10
   4  -2   1   37.30    2.10
   4   2   1   33.70    2.10
   4   2   1   39.30    2.40
  -4   2  -1   35.70    2.00
  -4   2  -1   37.50    1.90
   5  -2   1   18.10    1.30
  -5  -2  -1   17.50    1.60
  -5  -2  -1   17.30    1.40
   5  -2   1   18.00    1.50
   5   2   1   17.20    1.50
   5   2   1   17.40    1.70
  -5   2  -1   17.20    1.40
  -5   2  -1   17.80    1.20
  -6  -2  -1    6.60    1.10
   6  -2   1    7.00    1.10
  -6  -2  -1    4.30    1.10
   6  -2   1    5.00    0.80
  -6   2  -1    6.80    1.10
  -6   2  -1    8.00    1.10
   6   2   1    6.10    1.20
   6   2   1    4.70    0.90
  -7  -2  -1  226.58    9.90
  -7  -2  -1  223.58    9.50
   7  -2   1  223.08    9.80
   7  -2   1  232.28    9.40
  -7   2  -1  226.58    9.40
   7   2   1  211.08   10.10
   7   2   1  223.38    9.60
  -7   2  -1  220.88    9.40
  -8  -2  -1   -0.40    1.00
  -8  -2  -1   -0.10    0.60
   8  -2   1    0.10    0.70
   8  -2   1   -0.80    0.80
   8   2   1    0.70    1.00
   8   2   1    1.90    0.90
  -8   2  -1   -0.20    0.90
  -8   2  -1    1.50    0.70
  -9  -2  -1   33.80    2.40
   9  -2   1   38.20    3.00
  -9   2  -1   33.40    2.60
  -9   2  -1   36.40    2.40
   9   2   1   44.60    3.40
 -10  -2  -1    0.90    0.80
  10  -2   1    3.90    1.60
  10   2   1    3.30    1.70
 -10   2  -1    1.50    1.20
 -10   2  -1    2.30    1.00
  11  -2   1  128.09    7.20
 -11  -2  -1  137.09    6.60
  11   2   1  126.39    7.60
 -11   2  -1  136.59    6.60
  12  -2   1   22.90    3.00
 -12  -2  -1   21.10    2.40
 -12   2  -1   18.50    2.30
  12   2   1   19.30    3.30
 -13  -2  -1    2.70    1.40
  13  -2   1    5.30    2.30
  13   2   1    2.90    2.20
 -13   2  -1    2.30    1.30
  14  -2   1   10.80    2.80
 -14  -2  -1   14.70    2.30
 -14   2  -1   13.20    2.10
  14   2   1    8.70    3.00
  15  -2   1   -1.40    2.60
 -15  -2  -1    4.60    3.10
 -15   2  -1    0.40    3.10
  15   2   1    6.90    3.20
 -16  -2  -1    2.80    2.00
  16  -2   1    2.20    3.30
  16   2   1    1.80    3.30
 -16   2  -1   -0.60    2.00
 -16  -3   1   15.90    2.60
  16  -3  -1    9.40    3.30
 -16   3   1   16.30    2.60
  16   3  -1   10.40    3.90
  15  -3  -1   -1.60    2.50
 -15  -3   1   -1.80    1.60
  15   3  -1    0.70    2.90
 -15   3   1    0.20    1.40
  14  -3  -1   -0.90    2.00
 -14  -3   1    1.00    1.40
 -14   3   1    1.30    1.20
  14   3  -1    2.50    2.40
  13  -3  -1    6.60    2.20
 -13  -3   1    5.00    1.40
 -13   3   1    8.90    1.50
  13   3  -1    5.40    2.30
 -12  -3   1   17.40    2.10
  12  -3  -1   15.40    2.50
 -12   3   1   12.40    1.70
 -12   3   1   12.40    1.70
  12   3  -1   13.40    2.70
  11  -3  -1    0.20    1.30
 -11  -3   1    1.80    1.00
 -11   3   1    2.60    1.20
  11   3  -1    3.30    1.60
 -11   3   1   -0.30    0.80
  10  -3  -1    0.10    1.20
 -10  -3   1    2.70    1.00
  10   3  -1   -0.60    1.30
 -10   3   1    0.30    0.90
 -10   3   1    0.40    0.70
  -9  -3   1    4.20    1.00
   9  -3  -1    1.70    1.00
   9   3  -1    3.40    1.40
  -9   3   1    4.20    0.90
   9   3  -1    4.50    1.30
  -9   3   1    3.20    0.90
  -8  -3   1   29.30    2.30
  -8  -3   1   30.60    2.10
   8  -3  -1   24.70    2.10
   8  -3  -1   28.10    2.10
  -8   3   1   31.30    2.00
   8   3  -1   30.40    2.60
  -8   3   1   30.80    1.80
   7  -3  -1   14.80    1.50
  -7  -3   1   17.90    1.70
  -7  -3   1   20.50    1.60
   7  -3  -1   15.80    1.40
   7   3  -1   17.90    2.10
  -7   3   1   19.10    1.20
  -7   3   1   18.70    1.40
   7   3  -1   18.40    1.70
  -6  -3   1    7.70    1.10
  -6  -3   1    7.80    1.20
   6  -3  -1   10.00    1.10
   6  -3  -1    7.70    1.10
   6   3  -1    7.40    1.00
  -6   3   1    7.80    0.70
   6   3  -1    9.00    1.40
  -6   3   1    8.10    1.00
  -5  -3   1  187.18    7.90
   5  -3  -1  184.98    7.60
   5  -3  -1  189.88    7.80
  -5  -3   1  189.08    7.90
   5   3  -1  194.58    8.30
  -5   3   1  190.28    7.30
   5   3  -1  178.98    7.90
  -5   3   1  182.68    7.80
   4  -3  -1  142.89    6.10
   4  -3  -1  140.09    5.80
  -4  -3   1  142.99    6.20
  -4  -3   1  149.79    6.20
  -4   3   1  147.69    6.20
   4   3  -1  147.59    6.50
  -4   3   1  151.68    5.60
   4   3  -1  139.59    6.20
   3  -3  -1  374.86   15.70
  -3  -3   1  400.16   15.70
  -3  -3   1  399.26   15.80
  -3   3   1  401.46   15.70
   3   3  -1  415.66   15.80
   3   3  -1  414.56   15.90
  -2  -3   1   47.90    2.30
  -2  -3   1   46.80    2.30
  -2  -3   1   46.40    2.20
   2  -3  -1   44.70    2.20
   2   3  -1   46.40    2.30
  -2   3   1   45.60    2.30
   2   3  -1   46.60    2.30
  -1  -3   1    2.60    0.50
  -1  -3   1    2.60    0.40
  -1  -3   1    2.00    0.50
   1  -3  -1    2.70    0.30
   1  -3  -1    2.80    0.50
   1  -3  -1    2.70    0.50
   1   3  -1    2.70    0.40
   1   3  -1    2.50    0.50
  -1   3   1    2.60    0.40
   1   3  -1    2.80    0.50
  -1   3   1    3.50    0.60
   0  -3   1  177.48    6.80
   0  -3  -1  174.08    7.00
   0  -3  -1  173.88    7.30
   0  -3   1  171.98    7.00
   0  -3   1  174.88    7.10
   0  -3  -1  178.18    7.20
   0   3   1  177.28    7.20
   0   3  -1  179.88    7.10
   0   3  -1  176.18    6.90
   0   3   1  170.28    7.20
   0   3   1  169.68    7.10
   1  -3   1  119.69    5.00
  -1  -3  -1  125.69    5.40
   1  -3   1  132.39    5.30
  -1  -3  -1  128.79    5.50
  -1  -3  -1  125.39    5.30
  -1   3  -1  133.09    5.30
   1   3   1  118.99    5.40
   1   3   1  126.79    5.50
  -1   3  -1  130.09    5.00
   2  -3   1   56.79    2.60
  -2  -3  -1   60.29    2.90
  -2   3  -1   54.99    2.40
   2   3   1   57.49    3.00
  -2   3  -1   55.59    2.60
  -2   3  -1   57.39    2.30
  -3  -3  -1   39.50    2.30
  -3  -3  -1   38.90    2.20
   3  -3   1   38.80    1.80
   3  -3   1   38.80    2.00
   3   3   1   40.20    2.30
  -3   3  -1   38.90    1.90
  -3   3  -1   38.80    2.00
   3   3   1   42.20    2.50
   4  -3   1    2.40    0.60
   4  -3   1    1.70    0.50
  -4  -3  -1    2.00    0.50
  -4  -3  -1    1.60    0.80
   4   3   1    0.60    0.70
   4   3   1    2.20    0.60
  -4   3  -1    2.70    0.60
  -4   3  -1    1.50    0.50
   5  -3   1   11.00    1.10
  -5  -3  -1    8.50    1.30
   5  -3   1   11.00    1.10
  -5  -3  -1   12.60    1.40
  -5   3  -1   12.10    1.00
  -5   3  -1   10.70    1.10
   5   3   1   11.00    1.30
   5   3   1   14.00    1.80
  -6  -3  -1  337.17   14.30
   6  -3   1  331.87   14.00
   6  -3   1  328.17   13.80
  -6  -3  -1  346.67   14.10
   6   3   1  362.86   14.80
  -6   3  -1  349.57   13.80
  -6   3  -1  350.66   13.90
   6   3   1  354.06   14.20
  -7  -3  -1   20.10    1.70
   7  -3   1   24.30    1.70
   7  -3   1   23.10    2.00
  -7  -3  -1   22.90    2.20
   7   3   1   20.00    2.00
  -7   3  -1   19.90    1.60
  -7   3  -1   22.20    1.70
   7   3   1   22.10    2.60
  -8  -3  -1    4.70    1.00
   8  -3   1    8.30    1.50
  -8  -3  -1    7.90    1.70
   8  -3   1    6.40    1.20
  -8   3  -1    7.50    1.10
   8   3   1    4.50    1.10
   8   3   1    5.90    1.60
  -8   3  -1    5.20    1.10
  -9  -3  -1   94.19    5.00
   9  -3   1   97.59    5.40
   9   3   1   97.99    5.90
  -9   3  -1  100.59    4.90
  -9   3  -1   96.59    4.80
 -10  -3  -1    9.10    1.40
  10  -3   1   10.40    2.00
 -10   3  -1   13.50    1.70
  10   3   1    6.90    1.80
 -10   3  -1   13.70    1.70
 -11  -3  -1   56.89    3.70
  11  -3   1   56.19    4.20
 -11   3  -1   60.29    3.60
 -11   3  -1   59.09    3.70
  11   3   1   58.39    4.80
  12  -3   1   50.59    4.10
 -12  -3  -1   45.10    3.30
 -12   3  -1   49.99    3.30
  12   3   1   46.90    4.60
 -13  -3  -1    2.70    1.50
  13  -3   1    3.10    2.00
 -13   3  -1    3.70    1.60
  13   3   1    2.80    2.40
  14  -3   1   -3.50    2.40
 -14  -3  -1   -2.90    1.50
  14   3   1   -2.40    2.50
 -14   3  -1    0.20    1.30
 -15  -3  -1    2.70    1.90
  15  -3   1    0.40    2.80
 -15   3  -1    0.30    1.70
  15   3   1   -0.40    3.20
 -16  -3  -1    6.30    2.40
  16  -3   1    9.60    3.40
  16   3   1    5.60    3.80
 -16  -4   1   -1.80    1.90
  16  -4  -1   -1.20    3.00
  16   4  -1    0.40    3.60
 -16   4   1    2.00    2.00
  15  -4  -1    1.40    2.60
 -15  -4   1   -2.10    1.70
  15   4  -1    3.00    3.20
 -15   4   1    1.80    1.70
  14  -4  -1    6.00    2.40
 -14  -4   1    6.70    1.90
  14   4  -1    1.70    2.50
 -14   4   1    1.60    1.50
  13  -4  -1   10.30    2.30
 -13  -4   1    8.90    1.70
 -13   4   1   11.70    1.90
 -13   4   1    9.40    1.60
  13   4  -1   11.50    3.00
 -12  -4   1    2.50    1.30
  12  -4  -1    4.50    1.70
 -12   4   1    6.00    1.30
 -12   4   1    3.20    1.30
  12   4  -1    4.10    2.20
  11  -4  -1    6.20    1.70
 -11  -4   1    7.00    1.40
 -11   4   1    6.50    1.20
 -11   4   1    5.40    1.40
  11   4  -1    6.30    2.00
  10  -4  -1    2.40    1.20
 -10  -4   1    2.00    1.00
 -10   4   1    3.70    0.90
 -10   4   1    1.90    0.90
  10   4  -1    7.20    1.80
   9  -4  -1   19.30    2.10
  -9  -4   1   24.10    2.00
  -9   4   1   22.10    1.90
   9   4  -1   19.90    2.80
  -9   4   1   20.00    1.50
  -8  -4   1    5.50    1.10
  -8  -4   1    6.40    1.30
   8  -4  -1    3.30    1.10
   8  -4  -1    5.40    1.10
   8   4  -1    6.70    1.40
  -8   4   1    5.30    1.00
   8   4  -1    5.10    1.40
  -8   4   1    5.70    0.70
   7  -4  -1   10.60    1.30
  -7  -4   1   14.30    1.60
  -7  -4   1   14.00    1.60
   7  -4  -1   12.80    1.30
  -7   4   1   12.60    0.90
   7   4  -1   10.70    1.50
  -7   4   1   15.50    1.40
   7   4  -1    9.70    1.70
   6  -4  -1   18.90    1.30
  -6  -4   1   22.80    1.70
  -6  -4   1   20.00    1.70
   6  -4  -1   15.40    1.50
  -6   4   1   18.10    1.00
  -6   4   1   18.90    1.50
   6   4  -1   22.30    2.10
   6   4  -1   19.10    1.80
   5  -4  -1   15.20    1.30
  -5  -4   1   19.10    1.50
  -5  -4   1   14.20    1.40
  -5   4   1   16.10    1.30
   5   4  -1   15.20    1.50
   4  -4  -1  348.27   13.70
  -4  -4   1  342.87   13.90
  -4  -4   1  352.26   13.80
   4   4  -1  340.47   14.10
  -4   4   1  345.67   14.10
   4   4  -1  329.07   13.90
   3  -4  -1    5.80    0.80
  -3  -4   1    4.80    0.90
  -3  -4   1    4.90    0.70
  -3  -4   1    5.40    0.90
   3   4  -1    4.40    0.90
  -3   4   1    4.40    0.70
   3   4  -1    5.70    0.90
  -2  -4   1   87.59    4.10
  -2  -4   1   92.59    4.10
   2  -4  -1   87.19    4.00
  -2  -4   1   90.89    3.90
   2   4  -1   88.09    4.10
   2   4  -1   86.59    4.10
  -2   4   1   89.99    4.20
   1  -4  -1   28.90    1.70
   1  -4  -1   29.90    1.80
  -1  -4   1   28.60    1.50
  -1  -4   1   28.50    1.80
  -1  -4   1   31.30    1.80
   1  -4  -1   26.90    1.30
  -1   4   1   29.50    1.80
   1   4  -1   31.60    1.70
  -1   4   1   28.90    1.50
   1   4  -1   30.60    1.80
   0  -4   1    3.90    0.70
   0  -4  -1    4.70    0.80
   0  -4   1    4.10    0.50
   0  -4  -1    4.70    0.60
   0  -4  -1    3.50    0.70
   0  -4   1    4.90    0.70
   0   4  -1    6.20    0.80
   0   4  -1    4.10    0.60
   0   4   1    5.30    0.70
   0   4   1    5.30    0.90
   1  -4   1   94.49    4.10
  -1  -4  -1   91.09    4.30
  -1  -4  -1   89.69    4.10
   1  -4   1   91.49    3.70
  -1  -4  -1   86.99    4.30
  -1   4  -1   94.49    3.80
  -1   4  -1   96.39    3.80
   1   4   1   92.99    4.30
   1   4   1   93.09    4.30
  -1   4  -1   95.09    4.20
  -2  -4  -1   60.99    3.00
  -2  -4  -1   56.09    3.10
   2  -4   1   59.99    2.90
   2   4   1   61.09    3.10
   2   4   1   64.09    3.30
  -2   4  -1   55.99    2.90
  -3  -4  -1   61.69    3.10
   3  -4   1   56.79    2.80
  -3  -4  -1   56.99    3.20
  -3   4  -1   59.79    2.90
   3   4   1   58.69    3.40
   3   4   1   56.69    3.10
   4  -4   1   59.99    2.50
  -4  -4  -1   59.99    3.20
   4  -4   1   56.69    2.90
   4   4   1   55.69    3.20
  -4   4  -1   54.49    2.50
   4   4   1   63.09    3.60
  -4   4  -1   57.69    3.10
  -5  -4  -1  157.88    7.30
   5  -4   1  160.58    6.90
  -5  -4  -1  171.58    7.30
   5  -4   1  157.08    6.60
  -5   4  -1  159.18    6.90
   5   4   1  170.48    7.70
  -5   4  -1  154.78    6.50
   5   4   1  157.18    7.30
   6  -4   1  134.39    5.80
  -6  -4  -1  125.69    6.20
   6   4   1  129.49    6.70
  -6   4  -1  133.29    5.60
  -6   4  -1  133.09    5.90
  -7  -4  -1    7.50    1.30
   7  -4   1    6.80    1.10
   7  -4   1    4.50    1.00
  -7  -4  -1    5.40    1.40
   7   4   1    2.00    1.20
  -7   4  -1    5.20    0.90
  -7   4  -1    4.10    0.90
   7   4   1    4.40    1.10
   8  -4   1    9.30    1.40
  -8  -4  -1    4.50    1.10
  -8   4  -1    7.40    1.20
   8   4   1    4.40    1.40
  -8   4  -1    6.90    1.10
   9  -4   1   63.19    3.70
  -9  -4  -1   65.29    3.80
  -9   4  -1   60.29    3.30
  -9   4  -1   54.39    3.40
   9   4   1   59.19    4.50
  10  -4   1    6.50    1.60
 -10  -4  -1    3.60    1.30
 -10   4  -1    5.40    1.30
  11  -4   1    6.50    1.70
 -11  -4  -1    5.00    1.50
 -11   4  -1    5.80    1.30
  11   4   1    7.40    2.10
  12  -4   1    0.80    1.70
 -12  -4  -1    1.60    1.40
  12   4   1    1.90    2.10
 -12   4  -1    0.20    1.10
 -12   4  -1    2.20    1.60
 -13  -4  -1   -1.10    1.40
  13  -4   1    2.20    2.00
 -13   4  -1    0.00    1.30
  13   4   1   -2.80    2.40
  14  -4   1   -0.90    2.30
 -14  -4  -1    5.40    1.90
 -14   4  -1    3.60    1.70
  14   4   1    2.70    3.20
 -15  -4  -1    8.50    2.40
  15  -4   1   12.60    3.30
 -15   4  -1    8.20    2.30
  15   4   1   13.00    4.20
 -15  -5   1    1.60    2.10
  15  -5  -1    2.10    2.60
 -15   5   1    2.60    1.80
  15   5  -1    4.20    3.40
 -14  -5   1    7.60    2.00
  14  -5  -1    8.40    2.40
 -14   5   1    6.70    1.80
  14   5  -1    4.90    3.60
 -14   5   1    8.10    2.30
  13  -5  -1    0.50    1.90
 -13  -5   1    2.60    1.50
 -13   5   1    1.20    1.40
  13   5  -1   -4.10    2.20
 -13   5   1    2.30    1.30
 -12  -5   1    6.80    1.60
  12  -5  -1    4.40    1.70
 -12   5   1    5.20    1.50
  12   5  -1    4.40    2.50
 -12   5   1    6.50    1.20
 -11  -5   1   13.20    2.00
  11  -5  -1   13.60    1.90
 -11   5   1   12.40    1.90
 -11   5   1   13.00    1.40
  11   5  -1   16.10    2.70
 -10  -5   1    2.20    1.20
  10  -5  -1    3.60    1.20
 -10   5   1    4.20    0.80
  10   5  -1    3.90    1.70
 -10   5   1    3.20    1.00
  -9  -5   1   71.79    4.20
   9  -5  -1   74.19    3.80
  -9   5   1   74.99    3.20
  -9   5   1   71.59    4.00
   9   5  -1   61.69    4.70
  -8  -5   1    1.70    0.90
   8  -5  -1    1.70    0.80
  -8   5   1    1.60    0.40
   8   5  -1   -1.30    1.20
  -8   5   1    1.30    0.80
   8   5  -1    0.90    1.30
  -7  -5   1   -1.20    0.90
  -7  -5   1    0.20    0.70
   7  -5  -1    0.10    0.50
   7   5  -1    0.40    1.00
  -7   5   1    0.00    0.30
   7   5  -1    0.30    1.10
  -7   5   1   -0.10    0.60
   6  -5  -1   21.40    1.80
  -6  -5   1   22.30    1.90
  -6  -5   1   21.80    1.90
   6   5  -1   22.20    2.40
  -6   5   1   22.40    1.80
   6   5  -1   17.70    2.20
   5  -5  -1    1.00    0.70
  -5  -5   1    1.80    0.80
  -5  -5   1    0.60    0.70
   5   5  -1    1.10    1.00
   5   5  -1    0.80    0.80
  -5   5   1    1.60    0.70
  -4  -5   1   13.50    1.30
  -4  -5   1   11.90    1.50
  -4  -5   1   10.60    1.50
   4  -5  -1   10.00    1.20
  -4   5   1   12.50    1.40
   4   5  -1   11.60    1.40
   4   5  -1   11.00    1.60
   3  -5  -1   11.00    1.30
  -3  -5   1   11.30    1.10
  -3  -5   1   13.50    1.50
  -3  -5   1   13.80    1.50
  -3   5   1   13.30    1.30
   3   5  -1   13.40    1.40
   3   5  -1   13.00    1.60
  -2  -5   1  165.88    7.20
  -2  -5   1  171.48    7.10
   2  -5  -1  158.38    7.00
  -2  -5   1  166.98    6.70
  -2   5   1  161.78    7.20
   2   5  -1  158.18    7.10
   2   5  -1  163.08    7.10
  -1  -5   1    1.20    0.60
   1  -5  -1    0.90    0.30
   1  -5  -1    0.40    0.60
  -1  -5   1   -0.50    0.50
   1   5  -1    0.70    0.60
  -1   5   1    0.60    0.40
   0  -5   1   29.90    1.80
   0  -5  -1   30.40    1.60
   0  -5  -1   29.60    2.00
   0  -5   1   31.00    2.00
   0  -5   1   29.50    1.50
   0  -5  -1   29.50    2.30
   0   5  -1   31.60    2.00
   0   5  -1   30.10    1.70
   0   5   1   27.80    1.80
   1  -5   1   68.09    3.50
   1  -5   1   66.19    3.30
  -1  -5  -1   68.69    3.60
  -1  -5  -1   68.09    3.20
   1  -5   1   68.49    2.90
  -1   5  -1   70.79    3.50
   1   5   1   66.29    3.50
  -1   5  -1   71.19    3.00
   1   5   1   68.99    3.50
  -2  -5  -1  105.79    5.00
  -2  -5  -1  104.39    5.10
  -2  -5  -1  109.99    4.80
   2  -5   1  109.29    4.80
   2   5   1  109.29    5.10
   2   5   1  102.59    5.10
  -2   5  -1  101.19    4.90
   3  -5   1  230.88    9.70
  -3  -5  -1  225.48   10.10
  -3  -5  -1  237.88   10.00
  -3  -5  -1  234.98    9.90
   3   5   1  230.98   10.00
   3   5   1  235.88   10.30
  -3   5  -1  248.18    9.80
   4  -5   1   81.69    3.90
  -4  -5  -1   80.39    4.20
  -4  -5  -1   76.69    4.10
  -4   5  -1   80.49    3.90
   4   5   1   76.29    4.20
   4   5   1   75.59    4.40
  -5  -5  -1   56.89    3.50
   5  -5   1   60.09    3.20
  -5  -5  -1   64.99    3.60
   5   5   1   61.99    3.90
   5   5   1   58.79    3.60
  -5   5  -1   63.29    3.30
   6  -5   1    3.60    1.00
  -6  -5  -1    3.80    1.00
   6  -5   1    3.70    0.60
  -6  -5  -1    1.30    1.10
  -6   5  -1    3.60    0.50
   6   5   1    2.80    1.40
  -6   5  -1    4.10    1.00
   6   5   1    4.70    1.30
   7  -5   1   15.10    1.40
  -7  -5  -1   16.10    2.00
  -7   5  -1   17.40    1.20
  -7   5  -1   18.60    1.60
   7   5   1   17.00    2.50
   8  -5   1    3.80    1.10
  -8  -5  -1    5.20    1.30
  -8   5  -1    5.20    1.20
   8   5   1    3.20    1.50
  -8   5  -1    4.10    0.80
  -9  -5  -1  101.99    5.30
   9  -5   1   99.19    4.90
  -9   5  -1   97.89    5.00
  -9   5  -1   92.39    4.40
   9   5   1   96.69    6.30
 -10  -5  -1    5.30    1.30
  10  -5   1    3.80    1.30
 -10   5  -1    0.00    1.00
  10   5   1    1.40    1.70
 -10   5  -1    1.80    1.00
 -11  -5  -1    0.50    1.20
  11  -5   1    0.40    1.50
 -11   5  -1    1.10    1.20
  11   5   1    0.20    2.00
 -11   5  -1    0.30    1.00
  12  -5   1    6.00    1.90
 -12  -5  -1    2.40    1.50
  12   5   1    3.90    2.60
 -12   5  -1    3.90    2.50
 -12   5  -1    3.30    1.50
  13  -5   1    6.90    2.40
 -13  -5  -1    7.10    1.90
 -13   5  -1    2.80    1.80
 -13   5  -1    3.10    1.70
  13   5   1    4.40    2.90
  14  -5   1    5.90    2.60
 -14  -5  -1    2.80    2.00
  14   5   1    5.40    3.20
 -14   5  -1    3.20    1.80
 -15  -5  -1    1.40    2.00
  15  -5   1   -1.30    2.80
 -15   5  -1   -1.10    2.90
  14  -6  -1    9.20    2.50
 -14  -6   1    7.00    2.20
  14   6  -1    4.50    3.40
 -14   6   1    5.70    2.00
  13  -6  -1    1.50    1.80
 -13  -6   1    2.90    1.70
 -13   6   1   -0.40    1.50
 -13   6   1   -0.70    1.10
  13   6  -1    0.20    2.70
  12  -6  -1    3.50    1.60
 -12  -6   1    6.10    1.80
 -12   6   1    5.10    1.50
 -12   6   1    3.90    1.00
  12   6  -1    2.50    2.60
  11  -6  -1    1.20    1.20
 -11  -6   1    2.30    1.30
 -11   6   1    2.60    1.30
 -11   6   1    1.20    0.70
  11   6  -1    1.20    2.10
  10  -6  -1    0.80    0.90
 -10  -6   1    0.10    1.20
 -10   6   1    0.90    1.00
 -10   6   1    0.80    0.60
  10   6  -1   -3.30    1.80
  -9  -6   1  225.48   10.20
  -9   6   1  225.98   10.10
  -8  -6   1   73.49    4.30
   8   6  -1   75.79    4.90
  -8   6   1   67.09    4.00
  -7  -6   1   75.29    4.20
  -7   6   1   71.29    4.00
   7   6  -1   68.89    4.60
  -6  -6   1   22.90    2.10
  -6  -6   1   17.80    1.90
  -6   6   1   21.90    1.90
   6   6  -1   22.10    2.30
   6   6  -1   17.30    2.40
  -5  -6   1  123.29    5.80
   5  -6  -1  113.19    5.40
  -5  -6   1  111.19    5.60
   5   6  -1  114.39    6.10
  -5   6   1  118.09    5.60
   5   6  -1  111.09    5.70
  -4  -6   1    4.90    1.20
   4  -6  -1    5.10    1.00
  -4  -6   1    6.00    1.00
  -4  -6   1    6.10    1.40
   4   6  -1    5.40    1.20
  -4   6   1    4.40    1.00
   4   6  -1    4.20    1.10
  -3  -6   1    2.60    0.90
  -3  -6   1    2.50    0.90
  -3  -6   1    2.80    0.70
   3  -6  -1    2.80    0.80
   3   6  -1    2.60    0.90
  -3   6   1    1.20    0.70
   3   6  -1    0.50    0.80
  -2  -6   1    5.60    0.80
  -2  -6   1    4.80    1.10
  -2  -6   1    3.80    0.90
   2  -6  -1    4.70    1.00
   2  -6  -1    4.70    1.10
  -2   6   1    6.00    1.20
   2   6  -1    4.30    1.00
  -1  -6   1   24.30    1.40
   1  -6  -1   24.30    1.20
  -1  -6   1   23.10    2.00
   1  -6  -1   23.30    1.90
  -1  -6   1   23.30    1.80
  -1   6   1   23.30    1.90
  -1   6   1   24.90    1.60
   1   6  -1   21.90    1.70
   0  -6   1    0.90    0.70
   0  -6  -1    1.10    0.50
   0  -6   1    1.40    0.40
   0  -6   1   -0.20    0.60
   0  -6  -1   -0.10    0.80
   0  -6  -1    1.60    0.70
   0   6   1    1.00    0.70
   0   6   1    0.30    0.80
   0   6  -1    1.00    0.70
   0   6  -1    1.70    0.60
  -1  -6  -1  103.19    5.30
   1  -6   1  103.99    4.30
   1  -6   1  117.99    5.20
  -1  -6  -1  101.79    4.60
   1  -6   1  108.89    4.90
   1   6   1  101.99    5.10
  -1   6  -1  106.29    4.50
  -1   6  -1  109.79    5.10
  -2  -6  -1    0.50    0.70
  -2  -6  -1    0.70    0.90
   2  -6   1    1.40    0.70
  -2  -6  -1   -0.70    0.80
  -2   6  -1    1.30    0.70
   2   6   1    2.10    0.90
   2   6   1    1.00    1.00
  -3  -6  -1   33.70    2.50
  -3  -6  -1   31.60    2.20
   3  -6   1   30.70    2.10
  -3  -6  -1   34.10    2.50
   3   6   1   32.00    2.90
   3   6   1   33.10    2.40
  -3   6  -1   35.50    2.30
  -4  -6  -1    1.40    0.90
  -4  -6  -1    0.10    0.80
  -4  -6  -1    1.40    1.00
   4  -6   1    1.40    0.80
   4   6   1    0.20    0.90
   4   6   1    2.40    1.20
  -4   6  -1    1.60    0.80
  -5  -6  -1   39.50    2.70
  -5  -6  -1   43.00    3.00
   5  -6   1   36.20    2.40
   5   6   1   39.00    3.00
   5   6   1   36.40    3.30
  -5   6  -1   38.60    2.50
  -6  -6  -1    4.30    1.50
  -6  -6  -1    1.40    0.90
   6   6   1    5.60    1.80
  -6   6  -1    3.40    0.90
  -7  -6  -1   15.30    2.00
  -7   6  -1   10.60    1.40
   7   6   1   15.00    2.50
   8  -6   1    0.40    0.60
  -8  -6  -1   -0.50    1.00
   8   6   1    0.40    1.60
  -8   6  -1    1.20    0.90
  -9  -6  -1    2.10    1.40
   9  -6   1    2.90    0.90
  -9   6  -1    3.60    1.00
  -9   6  -1    1.20    0.80
   9   6   1    4.60    2.00
  10  -6   1    9.90    1.50
 -10  -6  -1    9.40    1.90
  10   6   1   11.90    2.70
 -10   6  -1    8.60    1.50
 -10   6  -1    7.70    1.00
 -11  -6  -1    1.00    1.40
  11  -6   1   -1.40    1.30
 -11   6  -1   -1.50    0.90
 -11   6  -1   -0.10    1.20
  11   6   1    1.10    2.40
 -12  -6  -1    0.70    1.60
  12  -6   1   -1.40    1.60
 -12   6  -1    0.40    1.20
 -12   6  -1    0.60    1.50
  12   6   1    1.50    2.60
  13  -6   1    2.30    2.10
 -13  -6  -1    0.70    1.80
  13   6   1   -1.30    3.00
 -13   6  -1   -3.00    1.80
  14  -6   1   -1.30    2.30
 -14  -6  -1    1.10    1.90
  14   6   1    1.60    3.40
 -14   6  -1   -0.90    1.80
 -14  -7   1    0.10    2.10
  14   7  -1    2.70    3.70
 -13  -7   1   -2.10    1.80
 -13   7   1    2.60    1.90
  13   7  -1   -2.60    3.20
 -12  -7   1    0.30    1.70
 -12   7   1    2.90    1.70
  12   7  -1   -3.10    2.80
 -11  -7   1   38.70    3.50
 -11   7   1   39.50    3.40
  11   7  -1   36.30    4.50
 -10  -7   1   19.30    2.60
  10   7  -1   29.70    4.10
 -10   7   1   23.30    2.60
  -9  -7   1    7.60    1.60
  -9   7   1    6.30    1.40
   9   7  -1    8.80    2.40
  -8  -7   1   -1.10    1.20
  -8   7   1   -0.70    1.00
   8   7  -1    0.20    1.70
  -7  -7   1   13.30    2.10
   7   7  -1   16.00    2.50
  -6  -7   1   48.80    3.30
  -6   7   1   44.40    3.00
   6   7  -1   45.40    3.60
  -5  -7   1   12.40    1.80
  -5  -7   1   17.80    1.80
   5   7  -1   16.40    2.80
  -5   7   1   12.10    1.80
   5   7  -1   11.30    1.90
  -4  -7   1   22.50    1.80
  -4  -7   1   18.90    2.20
  -4  -7   1   19.10    2.10
   4   7  -1   21.80    2.20
   4   7  -1   21.90    2.50
  -4   7   1   19.80    2.00
   3  -7  -1    1.40    0.90
  -3  -7   1    0.70    0.70
  -3  -7   1    0.60    1.00
  -3  -7   1    0.10    1.00
   3   7  -1    0.40    1.10
   3   7  -1    0.50    1.00
  -3   7   1   -0.30    0.80
  -2  -7   1    4.20    1.20
   2  -7  -1    3.90    1.20
   2  -7  -1    4.70    1.10
  -2  -7   1    7.20    0.90
  -2  -7   1    7.40    1.30
   2   7  -1    7.20    1.40
  -2   7   1    6.50    1.20
   1  -7  -1    0.00    0.80
   1  -7  -1    1.00    0.40
  -1  -7   1   -0.60    0.80
   1  -7  -1    1.10    1.00
  -1  -7   1    1.10    0.50
  -1  -7   1    0.20    0.90
  -1   7   1    1.30    0.70
   1   7  -1    1.20    0.80
  -1   7   1    0.50    0.70
   0  -7   1   -0.60    0.80
   0  -7  -1   -0.80    0.80
   0  -7   1    0.20    0.80
   0  -7  -1   -0.50    0.80
   0  -7  -1   -0.20    0.50
   0   7  -1    1.40    0.70
   0   7  -1    0.60    0.80
   0   7   1    0.00    0.80
   1  -7   1   10.00    1.40
   1  -7   1   11.50    1.60
  -1  -7  -1   11.20    1.20
  -1  -7  -1    8.60    1.30
   1  -7   1    9.80    0.80
  -1  -7  -1    9.30    1.50
   1   7   1   11.50    1.50
  -1   7  -1    9.60    1.10
  -1   7  -1    7.20    1.30
  -1   7  -1    9.40    0.90
   2  -7   1    2.60    1.00
   2  -7   1    4.20    1.10
  -2  -7  -1    4.50    1.30
  -2  -7  -1    4.60    0.90
  -2  -7  -1    4.10    1.20
  -2   7  -1    2.30    1.00
   2   7   1    3.90    1.30
   3  -7   1   41.00    2.60
  -3  -7  -1   38.10    2.90
  -3  -7  -1   38.00    2.50
  -3   7  -1   37.70    2.60
   3   7   1   34.40    3.00
  -4  -7  -1   13.50    1.70
  -4  -7  -1   11.40    1.70
   4   7   1   15.60    2.30
  -4   7  -1   14.60    1.80
  -5  -7  -1   85.09    5.00
  -5  -7  -1   87.59    4.60
  -5   7  -1   85.29    4.60
   5   7   1   89.39    5.40
  -6  -7  -1   21.00    2.50
  -6   7  -1   16.10    2.00
   6   7   1   17.90    2.70
  -7  -7  -1   17.50    2.70
   7   7   1   13.70    2.50
  -8  -7  -1    8.90    1.90
  -8   7  -1   12.50    1.80
   8   7   1   14.30    2.70
  -9  -7  -1   35.70    3.20
  -9   7  -1   29.90    2.70
   9   7   1   36.70    4.50
 -10  -7  -1    1.30    1.60
 -10   7  -1   -1.70    1.10
  10   7   1   -1.10    2.20
 -11  -7  -1    0.60    1.70
 -11   7  -1   -0.80    1.50
  11   7   1    6.10    2.70
 -12  -7  -1    6.70    2.20
  12  -7   1    7.10    1.50
 -13  -7  -1    6.40    2.10
 -13   7  -1    4.60    2.00
  13   7   1    5.00    3.90
 -12  -8   1   22.20    3.00
  12   8  -1   20.10    4.40
 -12   8   1   14.60    2.50
 -11  -8   1   41.00    3.80
 -11   8   1   30.10    3.60
  11   8  -1   32.30    4.70
 -10  -8   1    9.50    2.10
  10   8  -1    8.20    3.00
 -10   8   1    7.70    1.80
  -9  -8   1    5.20    1.80
  -9   8   1    3.50    1.60
   9   8  -1    3.00    2.30
  -8  -8   1    9.00    2.00
   8   8  -1    5.10    2.30
  -8   8   1    6.70    1.60
  -7   8   1  100.49    5.60
   7   8  -1  114.19    6.70
  -6  -8   1    2.90    1.40
   6   8  -1   -0.10    1.60
  -6   8   1    2.20    1.20
  -5  -8   1  120.79    6.30
  -5  -8   1  117.29    5.60
  -5   8   1  117.49    6.10
   5   8  -1  116.69    6.50
  -4  -8   1   40.70    3.20
  -4  -8   1   42.00    2.60
   4  -8  -1   45.50    3.30
  -4   8   1   41.90    3.10
   4   8  -1   38.60    3.30
   3  -8  -1   45.80    3.30
  -3  -8   1   45.30    3.20
  -3  -8   1   42.90    2.50
  -3   8   1   34.80    3.00
   3   8  -1   37.00    3.10
  -2  -8   1   84.29    4.90
  -2  -8   1   89.09    4.00
   2  -8  -1   93.69    5.00
  -2   8   1   88.49    4.90
   2   8  -1   76.59    4.60
   1  -8  -1   28.80    2.60
   1  -8  -1   26.70    1.40
  -1  -8   1   22.60    1.60
  -1  -8   1   25.30    2.40
   1   8  -1   27.10    2.30
  -1   8   1   26.20    2.40
  -1   8   1   29.30    1.90
   0  -8  -1    4.60    0.70
   0  -8   1    4.40    0.70
   0  -8   1    5.00    1.40
   0  -8  -1    6.80    1.60
   0   8  -1    3.00    1.10
   0   8   1    4.70    1.10
   0   8  -1    6.00    1.40
   1  -8   1    1.40    1.10
   1  -8   1    4.50    0.70
  -1  -8  -1    3.80    1.30
  -1  -8  -1    4.30    0.90
  -1   8  -1    5.80    0.70
  -1   8  -1    4.80    1.30
   1   8   1    4.50    1.30
  -1   8  -1    5.50    0.90
   2  -8   1    0.90    1.10
  -2  -8  -1    3.90    1.30
  -2  -8  -1    0.20    0.90
   2   8   1    0.20    1.40
  -2   8  -1    0.80    0.90
  -3  -8  -1   -0.10    1.20
   3  -8   1    0.70    1.10
  -3  -8  -1    0.50    1.00
  -3   8  -1    1.20    1.10
   3   8   1    1.90    1.40
  -4  -8  -1    3.00    1.30
  -4  -8  -1    2.80    1.30
  -4   8  -1    2.70    1.10
   4   8   1    0.50    1.60
   5   8   1   17.60    2.70
  -6  -8  -1   20.70    2.70
   6   8   1   23.60    3.30
  -6   8  -1   27.80    2.60
  -7  -8  -1   -0.90    1.50
  -7   8  -1   -0.90    1.20
  -8  -8  -1   -0.30    1.50
  -8   8  -1    1.90    1.30
   8   8   1    1.60    2.30
  -9  -8  -1    3.00    1.80
   9   8   1    3.20    2.40
  -9   8  -1    5.90    1.80
 -10  -8  -1    2.60    1.90
 -10   8  -1    0.00    1.50
  10   8   1    1.20    2.80
 -11  -8  -1   -0.60    1.90
  11   8   1   -0.40    3.10
 -11   8  -1    4.20    3.00
 -12  -8  -1    4.30    2.20
  12   8   1    0.40    3.40
 -12   8  -1    1.00    1.80
 -11  -9   1    5.60    2.40
 -11   9   1    1.80    2.00
  11   9  -1   -2.30    4.40
 -10  -9   1    9.70    2.40
 -10   9   1    5.70    2.10
  10   9  -1    4.50    3.10
  -9  -9   1   -1.20    1.80
  -9   9   1    2.10    1.70
   9   9  -1    3.00    2.50
  -8  -9   1    2.60    1.80
  -8   9   1    3.30    1.70
   8   9  -1    4.20    2.50
  -7  -9   1   10.60    2.10
  -7   9   1    9.30    2.10
   7   9  -1    9.80    2.60
  -6  -9   1    1.10    1.60
   6   9  -1    1.10    2.00
  -6   9   1    1.60    1.50
   5  -9  -1   13.30    2.10
  -5  -9   1   11.80    2.20
  -5   9   1   16.90    2.40
   5   9  -1   12.30    2.40
  -4  -9   1    3.90    1.20
   4  -9  -1    4.00    1.50
   4   9  -1    3.10    1.80
  -4   9   1    4.80    1.50
   3  -9  -1   15.90    2.40
  -3  -9   1   20.10    2.60
  -3  -9   1   23.90    3.00
   3   9  -1   28.80    3.00
  -3   9   1   28.20    2.70
  -2  -9   1   14.60    1.50
  -2  -9   1   19.30    2.40
   2  -9  -1   17.20    2.40
   2   9  -1   21.80    2.40
  -2   9   1   17.90    2.30
   1  -9  -1   26.70    1.50
   1  -9  -1   24.00    2.70
  -1  -9   1   26.70    2.80
  -1  -9   1   25.50    1.80
  -1   9   1   25.70    2.80
   1   9  -1   29.40    2.60
   0  -9  -1   -1.50    1.20
   0  -9  -1    1.30    0.70
   0  -9   1   -0.50    1.20
   0  -9   1   -0.10    0.70
   0   9  -1    1.40    1.10
   0   9   1   -1.00    1.10
   1  -9   1   24.50    2.80
  -1  -9  -1   25.20    2.90
   1   9   1   24.50    2.60
  -1   9  -1   22.40    2.60
  -2  -9  -1    2.80    1.50
  -2  -9  -1    3.30    1.00
   2   9   1    4.80    1.70
   3  -9   1    2.20    1.20
  -3  -9  -1    2.90    1.20
  -3  -9  -1    5.40    1.70
  -3   9  -1    4.70    1.50
   3   9   1    5.30    1.80
  -4  -9  -1    1.10    1.50
   4  -9   1   -1.50    1.30
   4   9   1   -0.30    1.70
  -4   9  -1    0.40    1.30
  -5  -9  -1   -2.10    1.40
   5   9   1    0.90    2.00
  -5   9  -1   -0.80    1.20
  -6  -9  -1    0.40    1.60
  -6   9  -1    0.60    1.30
   6   9   1    1.20    2.10
  -7  -9  -1   -1.40    1.70
   7   9   1    0.30    2.20
  -7   9  -1    1.70    1.50
  -8  -9  -1    1.80    2.00
  -8   9  -1    2.50    1.80
   8   9   1    7.50    2.80
  -9  -9  -1   -1.80    1.90
  -9   9  -1    0.00    1.70
   9   9   1   -0.40    2.70
 -10   9  -1    1.00    1.80
  10   9   1    0.10    3.10
  -9 -10   1    0.50    2.20
   9  10  -1   -2.80    3.00
  -9  10   1    0.00    2.10
  -8 -10   1   -1.50    1.90
   8  10  -1   -0.40    2.70
  -8  10   1   -0.10    1.90
   7 -10  -1    1.30    2.00
  -7 -10   1    1.40    2.10
  -7  10   1    2.30    1.90
   7  10  -1    4.50    2.50
   6 -10  -1   -0.60    1.80
  -6 -10   1    0.10    1.80
   6  10  -1    5.90    2.60
  -6  10   1   -1.20    1.70
   5 -10  -1   11.20    2.50
  -5 -10   1   12.60    2.50
  -5  10   1   15.70    2.70
   5  10  -1   13.40    2.60
  -4 -10   1    5.80    1.90
   4 -10  -1    4.40    1.90
   4  10  -1    8.50    2.40
  -4  10   1    7.40    2.10
   3 -10  -1    7.10    2.20
  -3 -10   1    6.40    1.40
  -3 -10   1    9.10    2.10
  -3  10   1   11.40    2.20
   3  10  -1   12.30    2.40
   2 -10  -1   -2.00    1.60
  -2 -10   1    2.00    1.10
  -2 -10   1    2.20    1.70
  -2  10   1    0.70    1.60
   2  10  -1    3.30    1.70
  -1 -10   1   55.39    3.10
   1 -10  -1   60.29    4.40
  -1 -10   1   59.89    4.50
   1  10  -1   59.49    3.90
   0 -10   1   15.90    1.60
   0 -10  -1   14.40    1.50
   0 -10   1   20.30    2.70
   0 -10  -1   16.50    2.70
   0  10  -1   12.40    1.80
   0  10  -1   16.00    1.50
   0  10   1   17.20    2.00
  -1 -10  -1    6.40    1.10
  -1 -10  -1    6.30    1.80
   1 -10   1    3.50    1.80
   1  10   1    4.90    1.70
   2 -10   1   -2.10    1.60
  -2 -10  -1    1.90    1.70
  -2 -10  -1   -0.60    1.20
  -2  10  -1   -1.20    1.40
   2  10   1   -2.70    1.70
  -3 -10  -1   14.00    2.50
  -3 -10  -1   20.70    2.00
   3 -10   1   18.90    2.70
   3  10   1   21.10    3.00
  -3  10  -1   19.70    2.60
  -4 -10  -1    2.50    2.00
   4 -10   1    1.50    1.70
  -4  10  -1    2.80    1.70
   4  10   1    1.60    2.10
   5 -10   1   -3.50    1.70
  -5 -10  -1    0.00    2.00
  -5  10  -1    0.90    1.70
   5  10   1    1.00    2.30
  -6 -10  -1    1.80    2.10
   6 -10   1    0.00    1.80
   6  10   1    1.20    2.50
  -6  10  -1   -0.10    1.80
  -7 -10  -1    1.60    2.00
  -7  10  -1    0.70    1.80
   7  10   1    3.60    2.70
   8  10   1    3.80    3.00
  -8  10  -1    1.60    2.00
  -9 -10  -1    8.20    2.70
   9  10   1    6.80    3.50
  -9  10  -1   -1.10    2.10
   7 -11  -1    0.00    2.40
  -7 -11   1    4.80    2.50
   7  11  -1    0.90    3.00
  -7  11   1    3.00    2.30
  -6 -11   1    5.10    2.70
   6 -11  -1   10.10    2.60
  -6  11   1    9.70    2.50
   6  11  -1    7.70    3.00
  -5 -11   1    3.50    2.30
   5  11  -1    2.50    2.90
  -5  11   1    0.90    3.00
  -4 -11   1   -1.20    2.10
   4 -11  -1   -0.80    2.10
  -4  11   1    0.00    2.00
   4  11  -1   -0.90    2.30
  -3 -11   1   -0.90    2.10
   3 -11  -1   -1.40    1.90
   3  11  -1   -1.00    2.20
  -3  11   1    1.80    2.00
  -2 -11   1    4.60    2.20
   2 -11  -1   11.10    2.80
   2  11  -1    6.50    2.20
  -1 -11   1    3.20    2.20
   1 -11  -1   -0.10    2.00
   1  11  -1    2.20    1.80
   0 -11   1   10.20    2.60
   0 -11  -1    7.60    2.40
   0  11   1   14.00    1.80
   1 -11   1    1.00    2.10
  -1 -11  -1    0.10    2.00
   1  11   1   -1.00    1.80
   2 -11   1   -0.20    2.00
  -2 -11  -1   -5.80    2.00
   2  11   1    1.50    2.10
  -2  11  -1    0.90    1.90
   3 -11   1   14.00    2.80
  -3 -11  -1   19.10    3.50
   3  11   1   20.10    3.00
  -3  11  -1   13.70    2.70
   4 -11   1    2.00    2.10
  -4 -11  -1   -3.10    2.20
  -4  11  -1    3.20    2.10
   4  11   1    0.50    2.50
   5 -11   1    2.30    2.20
  -5 -11  -1   -1.80    2.50
   5  11   1    4.10    2.80
  -5  11  -1   -0.30    2.20
   6 -11   1    4.10    2.50
  -6 -11  -1    0.10    2.40
  -6  11  -1    5.60    2.40
   6  11   1    4.50    3.20
  -1 -12   1    5.90    3.90
   1 -12  -1    0.30    2.70
   0 -12  -1   13.30    3.30
 -17   0   2    2.20    1.90
  17   0  -2   -1.30    4.80
  16   0  -2   48.70    5.40
 -16   0   2   48.90    3.90
 -15   0   2    2.80    1.50
  15   0  -2    1.10    2.20
 -14   0   2   10.00    1.70
  14   0  -2   14.10    2.70
 -13   0   2    0.50    1.00
  13   0  -2   -0.30    1.70
  12   0  -2    9.00    2.10
 -12   0   2    5.10    1.30
  11   0  -2    1.80    1.20
 -11   0   2    0.80    0.80
  10   0  -2    0.60    1.00
 -10   0   2    0.10    0.60
 -10   0   2   -0.20    0.90
  10   0  -2    1.30    0.90
   9   0  -2    0.40    0.60
   9   0  -2    0.20    0.80
  -9   0   2   -0.60    0.70
  -9   0   2   -0.50    0.50
   8   0  -2   46.40    2.60
   8   0  -2   45.50    2.90
  -8   0   2   46.30    2.60
  -8   0   2   44.50    2.50
  -7   0   2   -0.40    0.40
   7   0  -2   -1.40    0.50
   7   0  -2    0.60    0.50
  -7   0   2   -0.70    0.50
  -6   0   2   68.89    3.10
  -6   0   2   67.69    3.10
   6   0  -2   64.99    3.10
   6   0  -2   59.09    3.20
  -5   0   2    0.10    0.20
   5   0  -2    0.20    0.30
  -5   0   2   -0.10    0.30
   5   0  -2    0.50    0.30
   4   0  -2    7.30    0.60
  -4   0   2    6.40    0.60
   4   0  -2    7.70    0.70
  -4   0   2    9.60    0.60
   3   0  -2    0.40    0.20
  -3   0   2    0.20    0.20
  -3   0   2    0.00    0.10
   3   0  -2   -0.10    0.20
   2   0  -2   47.30    2.10
  -2   0   2   50.89    2.00
  -2   0   2   47.30    2.10
   2   0  -2   51.09    2.00
   1   0  -2    0.90    0.20
  -1   0   2    0.10    0.10
   1   0  -2    0.10    0.10
  -1   0   2    0.20    0.10
   1   0  -2    0.00    0.10
  -1   0   2    0.10    0.10
   0   0   2   52.69    2.30
   0   0  -2   51.79    2.10
   0   0   2   52.59    2.10
   0   0  -2   52.59    2.30
  -1   0  -2    0.00    0.10
  -1   0  -2    0.00    0.20
   1   0   2   -0.20    0.20
   1   0   2    0.10    0.20
   2   0   2  142.49    5.90
  -2   0  -2  146.19    6.20
   2   0   2  145.69    6.20
  -2   0  -2  150.88    5.90
  -3   0  -2    0.10    0.40
  -3   0  -2   -0.40    0.20
   3   0   2   -0.10    0.40
   3   0   2    0.10    0.20
  -4   0  -2  241.68    9.80
   4   0   2  248.38   10.30
  -4   0  -2  242.88   10.20
   5   0   2    0.20    0.40
   5   0   2   -0.20    0.60
  -5   0  -2   -0.50    0.60
  -5   0  -2    0.00    0.30
  -6   0  -2    1.30    0.80
   6   0   2    0.70    0.60
   6   0   2    0.60    0.70
   7   0   2    0.00    0.60
  -7   0  -2    0.20    0.40
  -7   0  -2   -0.80    0.90
   7   0   2   -0.10    0.80
  -8   0  -2   58.59    3.20
   8   0   2   60.29    3.90
   8   0   2   53.29    3.30
  -9   0  -2   -1.60    1.30
  -9   0  -2    0.20    0.60
   9   0   2    0.30    1.20
 -10   0  -2   24.20    2.00
  10   0   2   26.40    3.10
  11   0   2   -0.70    1.60
  12   0   2    9.90    2.80
 -12   0  -2   12.90    1.90
  13   0   2    1.00    2.10
 -13   0  -2   -0.10    1.10
 -14   0  -2    8.60    2.00
  14   0   2   13.90    3.20
 -15   0  -2   -2.40    1.60
  15   0   2    2.00    3.00
  16   0   2    3.80    3.60
 -16   0  -2    4.20    1.90
  17  -1  -2    0.10    3.20
 -17  -1   2    4.50    2.10
 -17   1   2    2.00    1.90
  17   1  -2    7.90    3.70
  16  -1  -2    0.50    2.70
 -16  -1   2    0.20    1.50
 -16   1   2    0.20    1.50
  16   1  -2   -0.20    2.80
  15  -1  -2   18.60    3.30
 -15  -1   2   13.20    2.30
  15   1  -2   15.60    3.30
 -15   1   2   19.00    2.50
  14  -1  -2    2.80    2.00
 -14  -1   2    3.20    1.40
 -14   1   2    5.40    1.40
  14   1  -2    6.50    2.30
 -13  -1   2   39.90    3.00
  13  -1  -2   47.30    4.00
 -13   1   2   45.30    3.10
  13   1  -2   42.40    4.00
 -12  -1   2    2.30    1.00
  12  -1  -2    0.90    1.40
  12   1  -2    1.80    1.50
 -12   1   2    1.30    1.00
 -11  -1   2  107.29    5.50
  11  -1  -2  114.69    6.20
 -11   1   2  119.49    5.60
 -11   1   2  117.49    5.60
  11   1  -2  118.79    6.50
 -10  -1   2   -0.10    0.60
  10  -1  -2    1.50    1.00
 -10  -1   2    0.80    1.00
  10  -1  -2    1.80    1.10
 -10   1   2    2.50    0.80
  10   1  -2    1.20    0.90
  10   1  -2    2.50    1.20
   9  -1  -2    3.70    1.10
  -9  -1   2    4.50    1.10
   9  -1  -2    6.10    1.10
  -9  -1   2    4.80    0.90
  -9   1   2    3.90    0.90
   9   1  -2    3.90    1.50
  -9   1   2    3.90    0.80
   9   1  -2    6.80    1.40
   8  -1  -2   35.70    2.50
  -8  -1   2   36.30    2.20
   8  -1  -2   39.00    2.30
  -8  -1   2   36.90    2.30
   8   1  -2   32.70    2.50
   8   1  -2   36.00    2.30
  -8   1   2   37.60    2.10
  -8   1   2   38.40    2.20
  -7  -1   2   -0.50    0.40
   7  -1  -2    0.10    0.60
   7  -1  -2    0.80    0.50
  -7  -1   2   -0.40    0.50
  -7   1   2   -0.10    0.40
  -7   1   2   -0.20    0.40
   7   1  -2    0.80    0.70
   7   1  -2    0.10    0.50
   6  -1  -2   94.19    4.20
  -6  -1   2   92.99    4.10
  -6  -1   2   95.69    4.20
   6  -1  -2   91.59    4.30
  -6   1   2   90.29    4.00
  -6   1   2   93.39    4.10
   6   1  -2   99.09    4.50
   6   1  -2   86.89    4.20
   5  -1  -2  129.09    5.50
  -5  -1   2  134.39    5.50
  -5  -1   2  135.69    5.60
   5  -1  -2  132.89    5.60
   5   1  -2  133.59    5.80
  -5   1   2  132.59    5.40
  -5   1   2  127.39    5.50
   5   1  -2  130.99    5.50
  -4  -1   2    8.70    0.70
   4  -1  -2    7.00    0.80
  -4  -1   2    6.90    0.70
   4  -1  -2    8.00    0.60
   4   1  -2    8.30    0.70
  -4   1   2    8.40    0.60
  -4   1   2    8.40    0.70
   4   1  -2    8.80    0.80
  -3  -1   2  280.17   10.90
  -3  -1   2  297.37   10.80
   3  -1  -2  277.67   10.70
   3  -1  -2  282.97   10.90
  -3   1   2  281.67   10.90
  -3   1   2  277.97   10.70
   3   1  -2  246.28   10.90
   3   1  -2  284.87   10.80
  -2  -1   2    3.00    0.40
   2  -1  -2    3.10    0.30
   2  -1  -2    3.50    0.40
  -2   1   2    2.70    0.30
   2   1  -2    2.80    0.30
   2   1  -2    2.90    0.30
  -2   1   2    3.30    0.40
  -1  -1   2    1.20    0.10
  -1  -1   2    1.00    0.10
   1  -1  -2    0.60    0.20
  -1  -1   2    0.80    0.20
   1  -1  -2    0.70    0.20
  -1   1   2    0.70    0.20
   1   1  -2    1.00    0.10
  -1   1   2    1.20    0.30
   1   1  -2    0.70    0.20
   0  -1   2  116.09    4.50
   0  -1  -2  116.09    4.60
   0  -1   2  111.39    4.50
   0  -1  -2  112.19    4.70
   0  -1  -2  105.29    4.50
   0  -1   2  112.69    4.30
   0   1   2  109.79    4.60
   0   1  -2  109.99    4.30
   0   1   2  110.79    4.70
   0   1  -2  113.29    4.50
   0   1  -2  117.09    4.60
   1  -1   2   61.19    2.70
  -1  -1  -2   57.69    2.80
  -1  -1  -2   61.59    2.70
   1  -1   2   59.39    2.50
   1   1   2   57.49    2.60
  -1   1  -2   57.79    2.70
  -1   1  -2   60.29    2.50
   1   1   2   59.39    2.80
   2  -1   2    5.20    0.70
   2  -1   2    4.90    0.50
  -2  -1  -2    5.30    0.50
  -2  -1  -2    4.90    0.80
  -2   1  -2    4.00    0.60
   2   1   2    5.50    0.70
  -2   1  -2    5.20    0.50
   2   1   2    5.20    0.80
   3  -1   2    7.90    0.90
   3  -1   2    6.90    0.80
  -3  -1  -2    6.80    1.00
  -3  -1  -2    7.40    0.70
  -3   1  -2    6.80    0.90
   3   1   2    8.30    0.90
   3   1   2    7.10    1.00
  -3   1  -2    7.60    0.60
   4  -1   2   46.90    2.40
  -4  -1  -2   51.89    2.90
   4  -1   2   50.29    2.80
  -4  -1  -2   46.30    2.50
   4   1   2   49.40    2.90
  -4   1  -2   50.49    2.90
   4   1   2   48.30    2.60
  -4   1  -2   51.69    2.40
  -5  -1  -2   20.00    1.40
   5  -1   2   20.50    1.70
   5  -1   2   18.10    1.40
  -5  -1  -2   21.00    1.80
  -5   1  -2   19.00    1.70
   5   1   2   18.90    1.80
   5   1   2   16.60    1.40
  -5   1  -2   17.80    1.30
   6  -1   2  136.49    6.40
  -6  -1  -2  131.59    6.30
  -6  -1  -2  141.19    6.00
   6  -1   2  129.49    5.90
   6   1   2  125.09    6.00
  -6   1  -2  137.99    6.20
  -7  -1  -2  144.19    7.00
  -7  -1  -2  154.08    6.60
   7  -1   2  137.59    7.50
   7  -1   2  141.49    6.50
   7   1   2  151.28    6.70
  -7   1  -2  141.39    6.80
   7   1   2  152.78    7.30
  -7   1  -2  148.49    6.50
  -8  -1  -2   41.00    2.50
   8  -1   2   33.20    2.90
   8  -1   2   39.10    2.60
  -8  -1  -2   39.30    3.00
   8   1   2   38.80    3.30
  -8   1  -2   43.80    2.50
   8   1   2   37.50    2.70
  -8   1  -2   46.30    3.00
  -9  -1  -2   39.30    2.60
   9  -1   2   39.10    3.30
  -9  -1  -2   37.40    3.20
  -9   1  -2   38.10    2.60
   9   1   2   42.50    3.40
  -9   1  -2   39.50    3.00
  10  -1   2    1.40    1.30
 -10  -1  -2    0.40    0.80
 -10   1  -2    1.10    1.50
  10   1   2    0.90    1.40
 -10   1  -2    0.50    0.70
 -11  -1  -2   52.19    4.20
  11  -1   2   55.99    4.30
 -11   1  -2   55.59    4.80
  11   1   2   56.49    4.50
 -12  -1  -2   27.70    2.50
  12  -1   2   21.90    3.20
  12   1   2   25.80    3.50
 -12   1  -2   28.70    2.50
  13  -1   2   23.70    3.40
 -13  -1  -2   21.60    2.50
  13   1   2   17.00    3.40
 -13   1  -2   26.50    2.50
  14  -1   2   -0.10    2.40
 -14  -1  -2    0.70    1.50
  14   1   2   -4.50    2.50
 -14   1  -2   -0.70    1.40
 -15  -1  -2    7.20    2.00
  15  -1   2   10.30    3.30
 -15   1  -2    4.10    1.80
  15   1   2    3.10    3.20
  16  -1   2    0.10    3.40
 -16  -1  -2    2.50    2.10
  16   1   2    3.70    3.60
 -16   1  -2    0.00    2.10
 -17  -2   2   -1.40    2.10
  17  -2  -2    0.90    3.30
 -17   2   2   -0.60    1.90
  17   2  -2    2.40    3.40
 -16  -2   2   11.30    2.30
  16  -2  -2   11.80    3.30
  16   2  -2   16.70    4.20
 -16   2   2    7.80    2.20
  15  -2  -2    1.20    2.40
 -15  -2   2   -0.10    1.40
  15   2  -2   -4.30    2.40
 -15   2   2    0.20    1.40
 -14  -2   2    0.60    1.20
  14  -2  -2    0.30    1.90
  14   2  -2   -1.80    2.00
 -14   2   2   -3.80    1.10
  13  -2  -2  179.18    9.00
 -13  -2   2  173.98    8.10
 -13   2   2  176.08    8.10
  13   2  -2  162.58    9.30
  12  -2  -2   61.19    4.30
 -12  -2   2   58.39    3.60
 -12   2   2   68.49    3.60
 -12   2   2   57.39    3.90
  11  -2  -2   68.29    4.40
 -11  -2   2   75.39    4.00
 -11   2   2   72.19    3.90
 -11   2   2   75.69    3.80
  11   2  -2   69.79    4.80
 -10  -2   2    1.50    0.80
  10  -2  -2    0.60    1.00
 -10   2   2    0.70    0.70
  10   2  -2    3.40    1.30
  10   2  -2    1.50    1.10
 -10   2   2   -0.80    0.70
  -9  -2   2   20.10    1.70
  -9  -2   2   20.00    1.90
   9  -2  -2   18.90    1.90
   9  -2  -2   23.70    1.80
   9   2  -2   22.00    2.00
  -9   2   2   22.70    1.80
  -9   2   2   22.30    1.70
   9   2  -2   20.00    2.40
  -8  -2   2   30.80    2.00
   8  -2  -2   31.00    2.20
   8  -2  -2   33.30    2.30
  -8   2   2   33.00    1.80
   8   2  -2   25.10    2.00
  -8   2   2   29.80    2.00
   8   2  -2   26.50    2.30
  -7  -2   2    0.70    0.70
  -7  -2   2    0.80    0.50
   7  -2  -2    1.10    0.70
   7  -2  -2    1.80    0.60
  -7   2   2    2.00    0.60
   7   2  -2    0.10    0.70
   7   2  -2    1.50    0.60
  -7   2   2    1.10    0.50
  -6  -2   2   13.10    1.20
   6  -2  -2   10.00    1.00
   6  -2  -2   12.40    1.10
  -6  -2   2   10.90    1.00
   6   2  -2   12.70    1.10
  -6   2   2   10.60    1.00
   6   2  -2   11.30    1.40
  -5  -2   2    6.20    0.80
  -5  -2   2    6.40    0.80
   5  -2  -2    7.10    0.70
   5  -2  -2    8.70    0.90
   5   2  -2    5.00    0.80
  -5   2   2    5.90    0.70
   5   2  -2    7.80    1.10
  -5   2   2    5.40    0.50
  -4  -2   2    1.10    0.40
   4  -2  -2    1.10    0.30
   4  -2  -2    1.70    0.40
  -4  -2   2    1.40    0.40
   4   2  -2    0.90    0.40
  -4   2   2    1.00    0.30
  -4   2   2    0.80    0.20
   4   2  -2    2.20    0.50
   3  -2  -2  201.88    8.60
  -3  -2   2  214.28    8.40
   3  -2  -2  211.48    8.10
  -3  -2   2  208.98    8.50
  -3   2   2  214.28    8.40
   3   2  -2  211.68    8.50
   3   2  -2  208.18    8.40
  -3   2   2  210.28    8.10
   2  -2  -2  293.37   11.50
   2  -2  -2  290.97   11.60
  -2  -2   2  305.57   11.50
   2  -2  -2  301.17   11.40
  -2  -2   2  297.67   11.50
   2   2  -2  296.57   11.50
  -2   2   2  286.97   11.60
   2   2  -2  302.97   11.60
  -1  -2   2   34.10    1.60
  -1  -2   2   35.30    1.60
   1  -2  -2   35.30    1.70
   1  -2  -2   34.10    1.70
  -1  -2   2   33.70    1.60
   1  -2  -2   37.40    1.80
   1   2  -2   35.80    1.60
  -1   2   2   33.60    1.60
   1   2  -2   36.00    1.60
  -1   2   2   34.20    1.70
   0  -2  -2   37.50    1.90
   0  -2   2   35.40    1.60
   0  -2  -2   37.10    1.90
   0  -2   2   36.90    1.70
   0  -2  -2   36.40    1.80
   0   2  -2   36.50    1.60
   0   2  -2   35.70    1.60
   0   2   2   36.80    1.90
   0   2  -2   38.10    1.70
   0   2   2   36.30    1.80
   1  -2   2   90.39    3.70
  -1  -2  -2   86.69    3.90
   1  -2   2   91.29    3.70
  -1  -2  -2   92.09    4.00
  -1   2  -2   86.29    3.70
   1   2   2   86.59    4.00
  -1   2  -2   87.29    3.70
  -1   2  -2   91.49    3.80
  -2  -2  -2   52.19    3.00
  -2  -2  -2   54.39    2.60
   2  -2   2   52.89    2.50
   2  -2   2   55.29    2.40
  -2   2  -2   49.99    2.50
   2   2   2   52.99    2.60
   2   2   2   50.39    2.80
  -2   2  -2   51.79    2.30
  -3  -2  -2   93.19    4.40
   3  -2   2   91.09    3.90
  -3  -2  -2   94.69    4.20
   3  -2   2   94.79    4.10
  -3   2  -2   89.99    3.90
  -3   2  -2   90.69    4.10
   3   2   2   84.59    4.40
   3   2   2   94.99    4.30
   4  -2   2   20.80    1.50
   4  -2   2   19.20    1.30
  -4  -2  -2   20.00    1.50
  -4  -2  -2   22.10    1.80
  -4   2  -2   18.00    1.50
   4   2   2   19.30    1.50
   4   2   2   20.50    1.80
  -4   2  -2   22.10    1.30
   5  -2   2   71.79    3.70
   5  -2   2   68.89    3.40
  -5  -2  -2   67.09    3.80
  -5  -2  -2   75.79    3.60
   5   2   2   70.19    3.70
  -5   2  -2   70.59    3.40
  -5   2  -2   72.99    3.60
   5   2   2   69.59    4.00
  -6  -2  -2  128.09    5.80
   6  -2   2  125.49    5.70
  -6  -2  -2  130.49    6.30
   6  -2   2  124.29    6.00
  -6   2  -2  129.79    5.90
   6   2   2  125.89    6.00
  -6   2  -2  128.49    5.60
   6   2   2  128.19    6.50
  -7  -2  -2    0.10    0.60
  -7  -2  -2    0.10    1.20
   7  -2   2   -0.20    0.80
  -7   2  -2    0.60    0.50
   7   2   2    0.00    0.90
   7   2   2    0.90    1.00
  -7   2  -2   -0.20    0.90
  -8  -2  -2   25.40    2.50
   8  -2   2   21.30    2.40
   8  -2   2   21.10    1.80
  -8  -2  -2   23.30    1.90
   8   2   2   22.30    2.20
   8   2   2   20.00    2.60
  -8   2  -2   24.30    1.80
  -8   2  -2   23.70    2.20
  -9  -2  -2    1.50    0.80
   9  -2   2    0.90    1.20
   9   2   2    1.20    1.30
  -9   2  -2    1.50    0.80
  -9   2  -2    1.20    1.30
 -10  -2  -2   17.00    2.10
  10  -2   2   15.00    2.40
 -10   2  -2   14.60    1.70
 -10   2  -2   12.60    2.00
  10   2   2   16.80    2.90
  11  -2   2   39.80    3.80
 -11  -2  -2   46.50    3.10
 -11   2  -2   41.80    2.90
  11   2   2   36.40    4.30
 -12  -2  -2    2.50    1.10
  12  -2   2    3.60    2.00
 -12   2  -2    2.70    1.20
  12   2   2    0.50    2.10
 -13  -2  -2   48.00    3.70
  13  -2   2   56.99    5.40
 -13   2  -2   50.99    3.60
  13   2   2   49.20    5.50
 -14  -2  -2    6.00    1.70
  14  -2   2    3.70    2.70
 -14   2  -2    4.90    1.60
  14   2   2   -1.10    2.60
  15  -2   2    1.30    2.90
 -15  -2  -2    7.10    2.00
 -15   2  -2    5.30    2.00
  15   2   2    3.60    5.60
  16  -2   2    1.10    3.50
  16   2   2    4.20    3.90
  16  -3  -2    3.50    2.90
 -16   3   2   -0.70    1.80
  16   3  -2   -0.10    3.00
 -15  -3   2    0.70    1.50
  15  -3  -2   -0.70    2.40
  15   3  -2    0.40    2.60
 -15   3   2   -0.20    1.40
 -14  -3   2    5.90    1.50
  14  -3  -2    3.60    2.20
  14   3  -2    2.00    2.30
 -14   3   2    6.30    1.50
 -13  -3   2    6.30    1.60
  13  -3  -2    5.50    2.00
  13   3  -2    5.10    2.30
 -13   3   2    4.30    1.30
  12  -3  -2   53.59    4.10
 -12  -3   2   57.99    3.50
 -12   3   2   48.30    3.10
  12   3  -2   50.49    4.40
 -12   3   2   54.99    3.40
  11  -3  -2    8.70    1.80
 -11  -3   2    8.10    1.40
  11   3  -2    8.00    2.10
 -11   3   2   10.50    1.30
 -11   3   2    7.30    1.30
  10  -3  -2   58.19    3.70
 -10  -3   2   58.59    3.40
  10   3  -2   51.69    4.00
 -10   3   2   62.79    3.50
  10   3  -2   63.39    5.20
 -10   3   2   66.89    3.10
   9  -3  -2   13.20    1.70
  -9  -3   2    7.80    1.20
  -9  -3   2    9.70    1.70
   9  -3  -2    9.10    1.60
   9   3  -2    8.00    1.60
  -9   3   2   11.60    1.40
   9   3  -2   10.50    1.70
  -9   3   2    8.40    1.00
   8  -3  -2   17.00    1.70
  -8  -3   2   18.00    1.60
   8  -3  -2   18.80    1.60
  -8  -3   2   16.70    1.70
   8   3  -2   18.20    2.20
  -8   3   2   17.00    1.50
   8   3  -2   17.70    1.80
  -8   3   2   19.00    1.30
   7  -3  -2   95.19    4.40
  -7  -3   2   96.29    4.60
   7  -3  -2   94.89    4.50
   7   3  -2   90.79    4.90
  -7   3   2   98.09    4.10
   7   3  -2   93.39    4.60
  -7   3   2   99.59    4.50
   6  -3  -2   45.30    2.40
  -6  -3   2   46.40    2.50
   6  -3  -2   43.80    2.50
  -6  -3   2   49.50    2.60
  -6   3   2   47.70    2.10
   6   3  -2   44.30    2.60
   6   3  -2   41.60    2.80
  -6   3   2   48.50    2.50
  -5  -3   2    3.30    0.60
   5  -3  -2    2.70    0.60
   5  -3  -2    3.30    0.50
  -5  -3   2    3.10    0.60
  -5   3   2    2.90    0.40
  -5   3   2    2.70    0.60
   5   3  -2    2.90    0.70
   5   3  -2    2.20    0.70
   4  -3  -2  138.69    5.60
  -4  -3   2  151.08    6.10
  -4  -3   2  146.49    6.00
   4  -3  -2  142.79    6.00
   4   3  -2  142.79    6.20
  -4   3   2  139.59    5.60
   4   3  -2  132.99    6.00
  -4   3   2  144.69    6.10
  -3  -3   2  126.89    5.00
   3  -3  -2  119.59    4.80
   3  -3  -2  119.19    4.70
   3  -3  -2  118.69    5.10
  -3  -3   2  114.79    5.10
  -3   3   2  116.69    5.20
   3   3  -2  118.99    5.20
   3   3  -2  123.89    5.10
  -2  -3   2  106.89    4.30
   2  -3  -2  101.09    4.20
  -2  -3   2  101.89    4.40
  -2  -3   2  106.99    4.50
   2  -3  -2   98.79    4.30
   2  -3  -2  103.19    4.50
   2   3  -2  107.89    4.40
  -2   3   2  106.39    4.60
   2   3  -2  102.39    4.40
  -1  -3   2   47.50    2.00
   1  -3  -2   44.60    2.10
  -1  -3   2   46.40    2.10
  -1  -3   2   43.90    2.20
   1  -3  -2   43.30    2.30
   1  -3  -2   48.00    2.40
  -1   3   2   44.70    2.30
   1   3  -2   45.10    2.00
  -1   3   2   43.80    2.10
   1   3  -2   44.80    2.20
   0  -3  -2  301.37   11.90
   0  -3  -2  292.27   11.80
   0  -3  -2  288.07   11.70
   0  -3   2  298.67   11.50
   0  -3   2  286.87   11.50
   0   3  -2  299.47   11.60
   0   3   2  287.47   11.80
   0   3   2  295.57   11.80
   0   3   2  292.07   11.90
   0   3  -2  312.17   11.40
  -1  -3  -2   20.40    1.40
  -1  -3  -2   19.60    1.40
  -1  -3  -2   19.10    1.40
   1  -3   2   21.80    1.20
  -1   3  -2   18.50    1.10
  -1   3  -2   18.20    1.10
   1   3   2   19.10    1.40
   1   3   2   19.00    1.50
  -1   3  -2   20.10    1.00
   2  -3   2  101.69    4.10
  -2  -3  -2   99.29    4.60
   2  -3   2   99.49    4.30
  -2  -3  -2   98.69    4.70
  -2   3  -2  101.19    4.30
   2   3   2  100.19    4.80
  -2   3  -2   98.99    4.30
  -2   3  -2  100.79    4.10
  -3  -3  -2   14.80    1.40
  -3  -3  -2   16.50    1.50
   3  -3   2   17.80    1.10
   3  -3   2   14.70    1.10
   3   3   2   15.80    1.40
   3   3   2   15.40    1.60
  -3   3  -2   15.50    1.20
  -3   3  -2   13.80    1.00
   4  -3   2   17.20    1.30
  -4  -3  -2   21.70    1.80
   4  -3   2   21.50    1.50
  -4  -3  -2   21.70    1.60
   4   3   2   22.10    1.90
   4   3   2   18.50    1.60
  -4   3  -2   19.00    1.30
  -4   3  -2   17.60    1.40
   5  -3   2  139.19    5.90
  -5  -3  -2  129.69    6.20
   5  -3   2  134.39    5.70
  -5  -3  -2  126.19    6.00
   5   3   2  122.59    6.00
   5   3   2  130.49    6.50
  -6  -3  -2    9.30    1.70
   6  -3   2   12.30    1.30
  -6  -3  -2    6.90    1.20
   6  -3   2    8.20    1.20
  -6   3  -2   10.70    1.30
  -6   3  -2   10.90    1.10
   6   3   2   12.70    1.60
   6   3   2    8.20    1.60
   7  -3   2    0.30    0.60
   7  -3   2   -0.10    0.80
  -7  -3  -2   -0.10    0.60
  -7  -3  -2    1.70    1.20
  -7   3  -2   -0.40    0.90
   7   3   2    0.60    0.80
   7   3   2   -0.10    1.10
  -7   3  -2    0.20    0.60
  -8  -3  -2   15.30    1.60
   8  -3   2   10.80    1.40
   8  -3   2   17.40    2.10
  -8   3  -2   16.10    1.80
  -8   3  -2   14.30    1.50
   8   3   2   11.70    2.10
   9  -3   2    0.80    1.20
  -9  -3  -2    2.20    1.00
   9   3   2    3.00    1.60
  -9   3  -2    2.20    0.90
  -9   3  -2    3.80    1.30
  10  -3   2   27.50    2.90
 -10  -3  -2   23.90    2.10
 -10   3  -2   24.00    2.10
 -10   3  -2   26.70    2.70
  10   3   2   31.10    3.70
 -11  -3  -2   89.69    4.90
  11  -3   2   83.09    5.40
  11   3   2   91.99    6.10
 -11   3  -2   78.49    4.90
 -11   3  -2   88.09    4.70
 -12  -3  -2   -0.60    1.20
  12  -3   2    1.20    1.90
 -12   3  -2    0.60    1.20
  12   3   2   -2.10    1.90
 -13  -3  -2    1.30    1.50
  13  -3   2    0.30    2.10
  13   3   2    2.30    2.50
 -13   3  -2   -0.80    1.30
  14  -3   2    4.90    2.60
 -14  -3  -2    0.00    1.50
 -14   3  -2    0.90    1.50
  14   3   2    1.90    3.10
 -15  -3  -2    3.80    2.00
  15  -3   2    7.50    3.10
 -15   3  -2   -0.90    1.80
  15   3   2    1.00    3.30
 -16  -4   2   -0.10    1.90
  16  -4  -2    0.60    2.80
 -16   4   2    2.00    2.00
  16   4  -2    8.20    3.70
 -15  -4   2    0.60    1.70
  15  -4  -2    3.00    2.50
 -14  -4   2    2.70    1.60
  14  -4  -2    0.20    2.10
 -14   4   2    3.60    1.50
  14   4  -2    4.90    2.70
  13  -4  -2    0.30    1.80
 -13  -4   2    0.90    1.20
 -13   4   2    2.80    1.30
 -13   4   2    1.00    1.10
  13   4  -2   -0.10    2.10
 -12  -4   2   10.70    1.70
  12  -4  -2   15.80    2.20
 -12   4   2    7.90    1.40
  12   4  -2   10.40    2.70
 -12   4   2   12.80    1.70
  11  -4  -2    0.40    1.30
 -11  -4   2    1.00    1.10
  11   4  -2    3.70    1.70
 -11   4   2    3.60    1.00
 -11   4   2    0.50    1.00
 -10  -4   2    2.50    1.00
  10  -4  -2    1.70    1.20
 -10   4   2    2.50    0.90
  10   4  -2    2.90    1.50
 -10   4   2    2.40    0.80
  -9  -4   2   18.60    1.90
   9  -4  -2   18.90    1.90
  -9   4   2   20.70    1.80
   9   4  -2   19.50    2.60
   9   4  -2   21.80    2.30
  -9   4   2   21.90    1.40
  -8  -4   2    2.40    0.90
   8  -4  -2    2.20    0.80
  -8  -4   2    1.50    0.90
   8  -4  -2    1.90    0.90
   8   4  -2    1.90    1.00
   8   4  -2    1.70    1.00
  -8   4   2    1.20    0.50
  -8   4   2    1.20    0.60
  -7  -4   2    9.30    1.20
   7  -4  -2    7.20    1.10
   7  -4  -2   10.60    1.10
  -7  -4   2    7.80    1.20
   7   4  -2    8.40    1.40
  -7   4   2    9.70    0.70
   7   4  -2   12.20    1.70
  -7   4   2   10.70    1.30
  -6  -4   2   60.89    3.10
   6  -4  -2   55.29    3.00
  -6  -4   2   60.49    3.20
   6  -4  -2   55.79    2.70
   6   4  -2   59.59    3.20
  -6   4   2   57.39    3.00
   6   4  -2   52.69    3.40
  -6   4   2   55.79    2.40
  -5  -4   2    0.40    0.50
   5  -4  -2    1.00    0.50
  -5  -4   2    0.10    0.50
   5   4  -2   -0.40    0.60
  -5   4   2   -0.10    0.50
  -4  -4   2    7.30    0.90
  -4  -4   2    8.60    1.10
   4  -4  -2    7.20    1.00
   4   4  -2    5.80    1.00
   4   4  -2    5.40    0.90
  -3  -4   2    0.40    0.50
  -3  -4   2    0.40    0.50
   3  -4  -2   -0.30    0.40
  -3  -4   2    0.60    0.40
   3   4  -2    0.30    0.50
  -3   4   2    0.00    0.40
   3   4  -2    0.70    0.50
  -2  -4   2   63.49    3.10
  -2  -4   2   63.19    2.80
  -2  -4   2   59.79    3.00
   2  -4  -2   65.19    3.10
   2  -4  -2   57.89    2.70
  -2   4   2   65.99    3.20
  -2   4   2   66.59    2.90
   2   4  -2   65.39    3.00
   2   4  -2   61.39    3.00
  -1  -4   2  124.79    5.40
   1  -4  -2  121.79    5.50
   1  -4  -2  119.29    5.10
  -1  -4   2  121.49    5.20
  -1  -4   2  128.29    5.10
   1  -4  -2  123.19    5.40
  -1   4   2  123.59    5.20
  -1   4   2  121.99    5.50
   1   4  -2  126.69    5.30
   1   4  -2  125.99    5.10
   0  -4   2    7.50    0.90
   0  -4  -2    8.30    0.90
   0  -4   2    7.70    0.80
   0  -4   2    7.30    0.60
   0  -4  -2    7.70    1.00
   0  -4  -2    6.40    1.00
   0   4  -2    7.60    0.60
   0   4   2    6.70    1.00
   0   4   2    6.10    0.90
   0   4  -2    8.00    0.90
   0   4   2    6.90    1.00
  -1  -4  -2    8.40    1.10
   1  -4   2    7.50    0.70
  -1  -4  -2    8.90    1.20
   1  -4   2    5.70    0.70
  -1  -4  -2    5.30    0.90
  -1   4  -2    6.90    0.70
  -1   4  -2    8.30    0.80
   1   4   2    5.50    0.80
  -1   4  -2    7.20    0.50
   1   4   2    8.30    1.10
  -2  -4  -2  154.18    6.80
  -2  -4  -2  153.08    6.80
  -2  -4  -2  147.09    6.70
   2  -4   2  155.48    6.40
  -2   4  -2  152.88    6.40
   2   4   2  157.38    6.80
  -2   4  -2  151.78    6.00
   2   4   2  149.59    6.90
  -2   4  -2  154.08    6.20
  -3  -4  -2    2.80    0.80
   3  -4   2    2.80    0.60
   3  -4   2    3.00    0.50
  -3   4  -2    4.20    0.70
   3   4   2    3.30    0.80
  -3   4  -2    2.60    0.40
  -3   4  -2    2.90    0.60
   3   4   2    3.70    1.00
   4  -4   2    5.80    0.70
   4  -4   2    6.10    0.90
  -4  -4  -2    6.70    1.20
  -4  -4  -2    5.60    1.10
  -4   4  -2    6.30    1.00
   4   4   2    6.40    1.20
  -4   4  -2    6.10    0.90
  -5  -4  -2    1.70    1.10
  -5  -4  -2    2.10    0.80
   5  -4   2    2.70    0.70
   5  -4   2    1.60    0.70
   5   4   2    3.10    0.90
  -5   4  -2    2.60    0.70
   5   4   2    0.70    0.90
  -5   4  -2    1.80    0.60
   6  -4   2    3.60    0.80
   6  -4   2    3.20    0.90
  -6  -4  -2    4.00    1.30
  -6  -4  -2    3.80    1.00
  -6   4  -2    2.90    0.80
  -6   4  -2    2.50    0.80
   6   4   2    1.50    1.00
   6   4   2    3.90    1.30
  -7  -4  -2    1.80    0.70
   7  -4   2    2.00    0.90
   7  -4   2    2.70    1.00
  -7  -4  -2    2.60    1.40
   7   4   2    2.50    1.30
  -7   4  -2    3.00    0.90
   7   4   2    3.70    1.40
  -7   4  -2    3.00    0.80
  -8  -4  -2   40.50    2.80
   8  -4   2   41.40    2.90
  -8   4  -2   38.90    2.60
   8   4   2   37.20    3.50
  -8   4  -2   38.80    2.50
  -9  -4  -2   -0.10    0.80
  -9   4  -2    0.20    1.10
   9   4   2   -0.50    1.50
  -9   4  -2    0.40    0.90
 -10  -4  -2   11.70    1.90
  10  -4   2    7.00    1.80
  10   4   2    7.10    2.20
 -10   4  -2    9.70    1.50
 -10   4  -2    9.80    1.70
 -11  -4  -2   -0.90    1.10
  11  -4   2   -0.90    1.50
  11   4   2    0.50    2.00
 -11   4  -2   -0.40    1.00
 -11   4  -2    0.00    1.50
  12  -4   2    7.60    2.20
 -12  -4  -2    3.30    1.50
  12   4   2    3.40    2.40
 -12   4  -2    6.90    1.60
  13  -4   2    1.50    2.10
 -13  -4  -2    1.20    1.60
 -13   4  -2    4.20    1.50
  13   4   2    3.00    2.80
  14   4   2   -0.10    3.10
 -14   4  -2   -0.40    1.90
 -15  -4  -2   -1.00    2.00
  15  -4   2   -4.20    2.90
 -15   4  -2   -0.80    2.00
  15   4   2   -1.10    3.50
  15  -5  -2    0.00    2.50
 -15  -5   2    2.30    1.90
 -15   5   2    2.10    1.70
  15   5  -2    0.80    2.90
  14  -5  -2    1.60    2.20
 -14  -5   2    3.00    1.80
 -14   5   2    0.30    1.40
  14   5  -2    3.60    2.90
 -14   5   2    3.20    1.60
 -13  -5   2    7.80    1.80
  13  -5  -2   10.00    2.40
  13   5  -2   13.00    3.10
 -13   5   2   10.30    1.90
 -12  -5   2    1.20    1.20
  12  -5  -2    0.90    1.50
 -12   5   2   -0.80    0.90
  12   5  -2    1.80    2.00
 -12   5   2   -1.40    1.10
  11  -5  -2    4.50    1.40
 -11  -5   2    5.40    1.30
  11   5  -2    2.70    1.90
 -11   5   2    4.20    1.40
 -11   5   2    4.30    0.90
  10  -5  -2   11.50    1.60
 -10  -5   2   12.70    1.70
 -10   5   2   12.10    1.20
 -10   5   2   15.90    1.80
  -9  -5   2   24.60    2.20
   9  -5  -2   23.20    1.90
   9   5  -2   25.00    2.90
  -9   5   2   19.60    1.90
   8  -5  -2    2.30    0.80
  -8  -5   2    1.40    0.90
   8   5  -2    2.00    1.30
  -8   5   2    3.40    0.90
   8   5  -2    1.80    1.30
  -8   5   2    1.50    0.40
  -7  -5   2  154.78    7.10
   7  -5  -2  149.88    6.30
  -7  -5   2  165.48    7.10
   7   5  -2  143.59    7.60
   7   5  -2  155.78    7.70
  -7   5   2  159.88    7.10
  -6  -5   2  168.98    7.80
   6  -5  -2  184.48    7.80
  -6  -5   2  181.38    7.90
   6   5  -2  187.98    8.40
   6   5  -2  167.58    7.90
  -6   5   2  176.78    7.80
  -5  -5   2   16.30    1.90
   5  -5  -2   13.40    1.40
  -5  -5   2   13.10    1.30
   5   5  -2   13.70    1.80
   5   5  -2   15.30    1.70
  -5   5   2   15.50    1.50
  -4  -5   2   15.00    1.50
  -4  -5   2   14.50    1.20
  -4  -5   2   17.40    1.50
   4  -5  -2   14.20    1.40
  -4   5   2   14.20    1.40
   4   5  -2   15.00    1.70
   4   5  -2   11.20    1.40
  -3  -5   2   71.49    3.30
  -3  -5   2   72.19    3.60
   3  -5  -2   68.99    3.50
  -3  -5   2   71.29    3.50
  -3   5   2   66.09    3.60
   3   5  -2   66.69    3.50
   3   5  -2   69.49    3.50
   2  -5  -2   54.49    2.80
  -2  -5   2   53.29    2.50
   2  -5  -2   49.90    2.20
  -2  -5   2   53.09    2.90
   2  -5  -2   48.90    2.90
  -2  -5   2   51.59    2.70
   2   5  -2   50.79    2.70
  -2   5   2   54.39    3.00
  -2   5   2   50.49    2.30
  -1  -5   2   39.10    2.00
   1  -5  -2   39.00    2.30
  -1  -5   2   35.30    2.20
   1  -5  -2   37.10    1.90
  -1  -5   2   39.40    2.20
   1  -5  -2   38.40    2.40
  -1   5   2   37.50    2.10
  -1   5   2   37.00    2.40
   1   5  -2   41.90    2.30
   1   5  -2   41.60    2.10
   0  -5   2   45.60    2.40
   0  -5  -2   46.30    2.70
   0  -5  -2   44.20    2.30
   0  -5   2   46.30    2.50
   0  -5   2   42.60    2.10
   0  -5  -2   42.90    2.60
   0   5   2   49.20    2.80
   0   5   2   42.80    2.50
   0   5  -2   47.00    2.50
   0   5  -2   44.00    2.20
  -1  -5  -2    1.20    0.60
  -1  -5  -2    1.10    0.70
   1  -5   2    1.80    0.40
   1  -5   2    2.10    0.60
  -1  -5  -2    1.50    0.70
  -1   5  -2    1.00    0.40
  -1   5  -2    1.70    0.60
  -1   5  -2    1.30    0.40
   1   5   2    1.50    0.70
   1   5   2    1.70    0.80
  -2  -5  -2  137.69    6.20
  -2  -5  -2  143.29    6.50
  -2  -5  -2  137.29    6.30
   2  -5   2  138.79    5.90
   2   5   2  128.39    6.40
  -2   5  -2  134.59    5.60
  -2   5  -2  142.19    5.40
   2   5   2  131.29    6.30
  -2   5  -2  139.09    6.00
  -3  -5  -2   46.50    3.00
   3  -5   2   48.90    2.60
  -3  -5  -2   46.50    2.90
  -3  -5  -2   48.80    3.00
  -3   5  -2   52.49    2.10
  -3   5  -2   52.59    2.70
   3   5   2   49.50    3.10
   3   5   2   50.79    3.30
  -3   5  -2   46.80    2.30
  -4  -5  -2   28.20    2.30
  -4  -5  -2   29.60    2.30
   4  -5   2   26.10    1.80
  -4   5  -2   28.00    1.50
  -4   5  -2   27.30    1.30
  -4   5  -2   24.60    1.80
   4   5   2   25.70    2.30
   4   5   2   28.10    2.50
  -5  -5  -2    4.80    1.40
   5  -5   2    5.20    0.60
  -5  -5  -2    2.60    1.00
   5  -5   2    4.40    0.90
  -5   5  -2    3.60    0.70
   5   5   2    4.80    1.50
  -5   5  -2    3.90    0.70
  -5   5  -2    4.50    0.60
   5   5   2    3.50    1.20
   6  -5   2   11.00    1.10
  -6  -5  -2    9.60    1.40
  -6  -5  -2    9.80    1.90
   6  -5   2    8.20    1.20
   6   5   2    6.50    1.40
  -6   5  -2    8.80    1.20
   6   5   2    9.80    1.80
  -6   5  -2   10.50    1.10
  -7  -5  -2   52.29    3.30
   7  -5   2   44.30    2.70
   7   5   2   45.10    3.90
  -7   5  -2   46.20    2.90
  -7   5  -2   49.10    2.70
   8  -5   2   49.60    3.00
  -8  -5  -2   46.90    3.30
  -8   5  -2   48.80    2.70
  -8   5  -2   48.60    3.00
   8   5   2   46.30    4.10
   9  -5   2    0.80    1.10
   9   5   2   -1.80    1.80
  -9   5  -2    0.50    1.00
  -9   5  -2   -0.50    1.40
  10  -5   2    9.10    1.90
 -10  -5  -2   12.60    1.90
 -10   5  -2   13.30    1.70
  10   5   2   14.60    3.00
 -10   5  -2   11.30    1.80
  11  -5   2   49.90    3.70
 -11  -5  -2   41.60    3.50
 -11   5  -2   39.90    3.10
 -11   5  -2   42.10    3.10
  11   5   2   47.80    4.70
  12  -5   2    3.10    1.80
 -12  -5  -2    1.20    1.50
  12   5   2    3.50    2.90
 -12   5  -2    2.70    1.70
 -12   5  -2    0.80    1.40
  13  -5   2    2.30    2.10
 -13  -5  -2    0.60    1.50
  13   5   2   -2.20    2.90
 -13   5  -2   -2.60    1.40
  14  -5   2    6.90    2.60
 -14  -5  -2    2.70    2.00
  14   5   2    3.10    3.20
 -14   5  -2    5.40    2.00
 -15  -6   2   -0.20    2.00
  15  -6  -2    0.20    2.40
  15   6  -2    0.00    3.90
 -15   6   2   -0.60    2.80
 -14  -6   2    0.20    1.80
  14  -6  -2    0.00    2.00
  14   6  -2    1.60    2.90
 -14   6   2    1.30    1.70
 -13  -6   2    2.10    1.80
 -13   6   2    0.30    1.50
  13   6  -2   -2.30    2.60
 -13   6   2    2.30    1.20
 -12  -6   2   -1.60    1.40
  12  -6  -2   -0.50    1.40
 -12   6   2    0.70    0.90
 -12   6   2   -1.40    1.30
  12   6  -2    1.30    2.30
  11  -6  -2   12.10    1.60
 -11  -6   2   12.90    1.90
  11   6  -2    7.80    2.60
 -11   6   2   13.10    1.30
 -11   6   2   11.30    1.90
 -10  -6   2   53.59    3.50
  10  -6  -2   50.59    2.80
  10   6  -2   50.79    4.50
 -10   6   2   46.30    3.30
 -10   6   2   49.99    2.30
  -9  -6   2  110.19    5.80
   9   6  -2  115.99    6.80
  -9   6   2  116.69    5.80
  -8  -6   2   18.20    2.20
  -8   6   2   20.40    2.00
   8   6  -2   20.60    2.70
  -7  -6   2   31.10    2.60
   7   6  -2   37.90    3.20
  -7   6   2   30.10    2.40
   7   6  -2   36.00    2.80
  -6  -6   2    4.90    1.10
  -6  -6   2    3.40    1.00
  -6   6   2    5.00    1.00
   6   6  -2    6.70    1.50
   6   6  -2    7.40    1.50
  -5  -6   2    6.30    1.50
  -5  -6   2    9.20    1.80
  -5  -6   2    5.70    1.20
   5  -6  -2    8.50    1.40
  -5   6   2    8.90    1.30
   5   6  -2    6.30    1.30
   5   6  -2    6.70    1.50
  -4  -6   2   14.80    1.40
  -4  -6   2   14.30    1.60
   4  -6  -2   12.50    1.50
  -4  -6   2   12.50    1.60
   4   6  -2   15.40    1.70
  -4   6   2   14.10    1.70
   4   6  -2   14.80    1.80
  -3  -6   2    7.10    1.20
  -3  -6   2    8.30    1.00
   3  -6  -2    7.80    1.30
  -3  -6   2    8.20    1.30
   3  -6  -2   10.00    1.30
  -3   6   2    8.00    1.30
   3   6  -2    8.40    1.30
   3   6  -2    9.60    1.40
  -2  -6   2    4.80    0.80
   2  -6  -2    5.20    0.50
   2  -6  -2    3.60    0.90
   2  -6  -2    5.20    1.00
  -2  -6   2    3.80    0.90
  -2  -6   2    3.30    0.90
   2   6  -2    2.70    0.90
  -2   6   2    3.80    0.90
  -1  -6   2    4.70    1.00
   1  -6  -2    3.10    0.90
   1  -6  -2    5.80    1.20
  -1  -6   2    3.70    0.90
  -1  -6   2    3.50    0.60
   1  -6  -2    4.50    0.60
  -1   6   2    4.90    1.10
   1   6  -2    5.40    0.90
   1   6  -2    5.00    1.00
  -1   6   2    5.20    0.80
   0  -6  -2   -0.40    0.50
   0  -6   2    0.00    0.60
   0  -6  -2    0.90    0.70
   0  -6  -2    0.10    0.70
   0  -6   2    0.50    0.60
   0  -6   2   -0.20    0.40
   0   6  -2   -0.10    0.50
   0   6  -2   -0.70    0.50
   0   6   2    1.20    0.70
   1  -6   2    3.10    0.80
  -1  -6  -2    2.60    0.90
  -1  -6  -2    2.90    0.90
  -1  -6  -2    2.40    0.80
   1  -6   2    2.40    0.80
   1  -6   2    1.90    0.50
  -1   6  -2    3.00    0.60
   1   6   2    2.70    0.90
   1   6   2    3.60    0.90
  -1   6  -2    1.90    0.70
  -1   6  -2    2.90    0.50
   2  -6   2    4.80    0.90
  -2  -6  -2    4.60    1.20
  -2  -6  -2    4.80    1.00
  -2  -6  -2    1.60    1.00
   2   6   2    2.20    1.00
  -2   6  -2    4.70    0.90
  -2   6  -2    3.40    0.60
   2   6   2    4.10    1.20
  -2   6  -2    3.80    0.50
  -3  -6  -2   27.40    2.40
  -3  -6  -2   31.00    2.50
  -3  -6  -2   30.90    2.30
   3   6   2   30.00    2.60
  -3   6  -2   30.70    2.10
   3   6   2   28.80    2.40
   4  -6   2   15.30    1.60
  -4  -6  -2   16.90    2.00
  -4  -6  -2   17.10    2.00
  -4  -6  -2   20.20    2.30
  -4   6  -2   16.80    1.60
   4   6   2   17.60    2.10
   4   6   2   12.50    2.00
  -5  -6  -2    4.10    1.20
  -5  -6  -2    3.10    1.40
   5  -6   2    3.00    1.00
  -5   6  -2    2.00    0.80
   5   6   2    5.00    1.50
  -6  -6  -2    6.00    1.40
  -6   6  -2    6.70    1.20
   6   6   2    8.10    1.80
   7  -6   2   32.90    1.70
  -7  -6  -2   37.60    2.90
  -7   6  -2   30.00    1.70
  -7   6  -2   31.30    1.70
  -7   6  -2   30.00    2.40
   7   6   2   31.70    3.60
  -8  -6  -2   -1.40    1.30
   8  -6   2   -0.70    0.70
   8   6   2    0.80    1.80
  -8   6  -2   -0.20    1.00
  -8   6  -2   -0.60    0.80
   9  -6   2    5.10    1.20
  -9  -6  -2    5.70    1.60
  -9   6  -2    6.20    1.00
   9   6   2    5.60    2.10
  -9   6  -2    2.90    1.10
 -10  -6  -2   24.50    2.90
  10  -6   2   29.60    2.50
  10   6   2   27.10    3.80
 -10   6  -2   28.20    2.60
 -10   6  -2   25.00    2.00
 -11  -6  -2   16.50    2.40
 -11   6  -2    9.40    1.40
 -11   6  -2   16.20    2.20
  11   6   2   12.40    3.10
 -12  -6  -2    3.30    1.90
  12  -6   2    4.30    1.80
 -12   6  -2    4.80    1.50
 -12   6  -2    0.80    1.50
  12   6   2    0.80    2.90
  13  -6   2    3.70    2.20
 -13  -6  -2   -0.40    1.90
 -13   6  -2    3.50    1.80
  13   6   2    3.50    3.40
 -14  -6  -2    3.30    2.20
  14  -6   2    1.30    2.50
 -14   6  -2    1.30    2.10
 -14   7   2    2.80    2.10
  14   7  -2    1.20    3.50
 -13  -7   2   -0.60    1.70
 -13   7   2    3.20    1.90
  13   7  -2    0.30    2.90
 -12  -7   2    5.10    1.80
 -12   7   2    2.40    1.70
  12   7  -2    1.50    2.80
 -11  -7   2    1.40    1.40
 -11   7   2    0.30    1.40
  11   7  -2    0.70    2.40
 -10  -7   2   -0.20    1.30
  10   7  -2   -0.90    2.10
 -10   7   2    1.60    1.30
  -9  -7   2    1.80    1.20
   9   7  -2    0.70    1.80
  -9   7   2    0.60    0.90
  -8  -7   2   49.90    3.50
  -8   7   2   47.80    3.30
   8   7  -2   50.49    4.10
  -7  -7   2   10.90    1.80
   7   7  -2   17.10    2.50
  -6  -7   2   37.30    2.90
   6   7  -2   33.00    3.20
  -6   7   2   32.90    2.60
  -5  -7   2   47.10    2.80
  -5  -7   2   49.50    3.20
  -5  -7   2   47.90    3.30
   5   7  -2   47.30    3.30
   5   7  -2   46.00    3.50
  -5   7   2   49.00    3.30
  -4  -7   2  114.59    5.90
   4  -7  -2  110.19    5.90
  -4  -7   2  121.99    5.40
  -4  -7   2  127.39    5.90
  -4   7   2  118.39    6.00
   4   7  -2  122.29    5.90
   4   7  -2  120.49    6.10
  -3  -7   2   16.50    2.00
  -3  -7   2   16.00    1.40
   3  -7  -2   14.30    1.80
  -3  -7   2   19.80    1.90
  -3   7   2   15.00    1.80
   3   7  -2   18.30    2.10
  -2  -7   2    7.60    1.00
   2  -7  -2    7.30    1.40
  -2  -7   2    8.30    1.50
  -2  -7   2    8.60    1.30
  -2   7   2    7.40    1.40
   2   7  -2    8.70    1.40
   1  -7  -2   13.10    1.00
  -1  -7   2    9.20    1.40
  -1  -7   2   13.10    1.10
  -1  -7   2   12.90    1.80
   1  -7  -2   10.90    1.60
  -1   7   2   12.30    1.70
  -1   7   2   12.30    1.40
   1   7  -2   12.40    1.50
   0  -7  -2    4.10    1.20
   0  -7   2    2.60    1.10
   0  -7   2    2.70    0.70
   0  -7  -2    4.20    0.80
   0  -7   2    3.30    1.00
   0   7  -2    3.40    1.00
   0   7   2    3.60    1.00
   0   7  -2    3.00    0.80
  -1  -7  -2    3.60    0.90
   1  -7   2    3.90    1.00
  -1  -7  -2    2.00    1.00
   1  -7   2    2.70    0.90
   1  -7   2    2.00    0.60
   1   7   2    0.90    1.10
  -1   7  -2    2.80    0.60
  -1   7  -2    3.80    1.00
  -1   7  -2    2.40    0.70
   2  -7   2   15.80    1.60
  -2  -7  -2   15.30    1.60
  -2  -7  -2   13.90    2.00
   2  -7   2   19.20    1.90
   2   7   2   15.20    2.20
  -2   7  -2   16.20    1.90
  -3  -7  -2   66.69    3.80
  -3  -7  -2   70.19    4.20
   3  -7   2   68.79    3.70
   3   7   2   67.59    4.30
  -3   7  -2   64.09    3.80
  -4  -7  -2   -1.30    1.10
  -4  -7  -2   -0.20    1.00
   4   7   2    1.80    1.40
  -4   7  -2    3.00    0.90
  -5  -7  -2  117.99    6.30
  -5  -7  -2  109.49    6.20
  -5   7  -2  116.29    5.70
   5   7   2  121.39    6.60
  -6  -7  -2   66.99    4.20
   6   7   2   60.49    4.60
  -6   7  -2   57.39    3.60
  -7  -7  -2   -1.40    1.30
   7   7   2    0.30    1.80
  -7   7  -2    0.30    1.10
  -8  -7  -2   12.30    2.20
  -8   7  -2    8.80    1.60
   8   7   2    6.10    2.40
  -9  -7  -2    1.00    1.50
  -9   7  -2    0.40    1.30
   9   7   2    2.80    2.20
 -10  -7  -2   -1.60    1.50
 -10   7  -2    3.90    1.60
  10   7   2    4.20    2.70
  11  -7   2    0.80    1.10
 -11  -7  -2    1.20    1.70
  11   7   2    2.00    2.90
 -11   7  -2   -0.10    1.50
 -11   7  -2    0.80    1.00
  12  -7   2    5.30    1.60
 -12  -7  -2    7.60    2.70
  12   7   2    7.60    3.50
 -12   7  -2    4.30    2.00
 -13  -7  -2    2.60    2.30
  13   7   2    1.20    3.80
 -13   7  -2    1.00    2.00
 -13   8   2    5.10    3.20
  13   8  -2    1.10    3.60
 -12  -8   2    0.10    1.90
 -12   8   2    1.20    1.80
 -11  -8   2   10.20    2.10
 -11   8   2    8.10    2.00
  11   8  -2    7.50    3.00
 -10  -8   2    3.30    1.70
  10   8  -2    4.80    2.60
 -10   8   2    5.00    1.60
  -9  -8   2   13.00    2.10
   9   8  -2    9.90    2.80
  -9   8   2    6.60    1.80
  -8  -8   2    2.90    1.70
  -8   8   2    4.90    1.40
   8   8  -2    4.40    2.20
  -7  -8   2    5.70    1.70
  -7   8   2    5.90    1.40
   7   8  -2    8.20    2.20
  -6  -8   2    2.10    1.40
   6   8  -2   -1.50    1.50
  -6   8   2    1.50    1.10
  -5  -8   2    8.30    1.40
  -5  -8   2    9.90    1.80
   5  -8  -2    8.30    1.70
  -5   8   2   11.50    1.90
   5   8  -2    9.10    1.90
  -4  -8   2   17.30    2.20
  -4  -8   2   14.30    1.60
   4  -8  -2   19.50    2.40
  -4   8   2   18.70    2.60
   4   8  -2   14.20    2.10
   3  -8  -2   -1.10    1.00
  -3  -8   2    0.00    0.80
  -3  -8   2    1.10    1.00
   3   8  -2   -1.20    1.20
  -3   8   2    0.00    1.10
  -2  -8   2  286.77   11.40
  -2  -8   2  291.87   12.40
   2  -8  -2  280.57   12.50
  -2   8   2  281.77   12.50
   2   8  -2  273.47   12.00
  -1  -8   2    0.90    0.70
   1  -8  -2    1.70    0.50
  -1  -8   2    0.50    1.10
   1  -8  -2   -0.70    1.10
  -1   8   2    1.40    1.20
   1   8  -2   -0.50    1.00
  -1   8   2    2.00    0.90
   0  -8   2    1.80    1.00
   0  -8  -2    3.40    1.30
   0  -8  -2    3.70    0.80
   0  -8   2    3.40    0.80
   0   8  -2    4.00    1.10
   0   8  -2    3.10    1.00
   0   8   2    2.90    1.10
   1  -8   2    5.80    0.80
  -1  -8  -2    6.60    1.10
  -1  -8  -2    5.80    1.50
   1  -8   2    5.80    1.40
   1   8   2    7.20    1.40
  -1   8  -2    6.10    1.40
  -1   8  -2    6.20    0.90
  -1   8  -2    4.90    1.00
  -2  -8  -2  180.28    7.60
  -2  -8  -2  184.48    8.60
   2  -8   2  169.38    8.20
   2   8   2  170.48    8.30
  -2   8  -2  168.28    8.10
   3  -8   2    3.40    1.20
  -3  -8  -2    3.60    1.20
  -3  -8  -2    4.30    1.60
  -3   8  -2    2.80    1.20
   3   8   2    3.40    1.60
  -4  -8  -2    4.80    1.40
   4   8   2    1.20    1.50
  -4   8  -2    2.40    1.10
  -5  -8  -2   -0.80    1.30
  -5   8  -2   -1.30    1.20
   5   8   2   -2.60    1.60
  -6  -8  -2    1.10    1.40
  -6   8  -2    0.50    1.10
   6   8   2   -0.20    1.80
  -7  -8  -2   -0.50    1.40
  -7   8  -2   -0.30    1.10
   7   8   2    4.10    2.20
  -8  -8  -2    1.00    1.70
   8   8   2    0.60    2.30
  -8   8  -2   -0.70    1.30
  -9  -8  -2    2.40    1.90
   9   8   2    3.00    2.60
  -9   8  -2    0.80    1.40
 -10  -8  -2   -0.10    1.90
  10   8   2    1.70    2.80
 -10   8  -2    2.30    1.70
 -11  -8  -2    5.60    2.30
  11   8   2    3.20    4.30
 -11   8  -2    4.70    1.90
 -11  -9   2    2.00    2.20
 -11   9   2    3.20    2.10
 -10  -9   2   10.00    2.40
 -10   9   2   10.50    2.50
  10   9  -2    9.10    3.40
  -9  -9   2    2.70    1.90
  -9   9   2    1.70    1.70
   9   9  -2    0.30    2.70
  -8  -9   2    9.10    2.10
  -8   9   2    6.40    1.90
   8   9  -2    6.20    2.70
  -7  -9   2   15.60    2.40
   7   9  -2    9.80    2.60
  -7   9   2   11.90    2.10
   6  -9  -2   -1.20    1.20
  -6  -9   2    0.60    1.40
   6   9  -2   -0.20    1.90
  -6   9   2    0.70    1.40
   5  -9  -2    7.70    2.00
  -5  -9   2    8.10    2.10
  -5   9   2    9.40    1.80
   5   9  -2    7.20    2.00
   4  -9  -2    0.90    1.40
  -4  -9   2    1.50    1.50
  -4  -9   2    1.00    1.10
   4   9  -2    1.80    1.60
  -4   9   2    0.30    1.30
   3  -9  -2   29.80    3.10
  -3  -9   2   32.40    3.10
  -3   9   2   30.40    2.90
   3   9  -2   33.50    3.10
  -2  -9   2    2.20    1.00
  -2  -9   2    2.30    1.40
   2  -9  -2    3.20    1.50
  -2   9   2    2.40    1.40
   2   9  -2    2.40    1.40
   1  -9  -2   30.50    1.70
  -1  -9   2   28.50    2.00
   1  -9  -2   30.00    3.10
  -1  -9   2   31.10    2.90
  -1   9   2   31.60    2.10
   1   9  -2   29.30    2.60
   0  -9   2  127.19    6.60
   0  -9  -2  125.69    6.80
   0  -9  -2  120.59    5.30
   0  -9   2  124.69    5.40
   0   9  -2  125.29    5.40
   0   9   2  126.99    6.00
   0   9  -2  124.09    5.80
   1  -9   2   13.70    2.20
  -1  -9  -2   20.10    2.60
  -1  -9  -2   23.40    1.80
  -1   9  -2   17.60    2.20
  -1   9  -2   18.50    1.70
   1   9   2   19.20    2.30
   2  -9   2    3.60    1.40
  -2  -9  -2    2.80    1.50
  -2  -9  -2    5.40    1.30
  -2   9  -2    2.70    1.50
   2   9   2    4.30    1.70
  -3  -9  -2   30.50    2.70
   3  -9   2   34.00    3.80
  -3  -9  -2   36.10    3.40
  -3   9  -2   34.90    3.00
   3   9   2   39.50    3.80
   4  -9   2   10.90    2.00
  -4  -9  -2   14.20    2.30
   4   9   2   12.90    2.40
  -4   9  -2   11.60    2.00
  -5  -9  -2    1.10    1.60
   5   9   2   -1.70    1.90
  -5   9  -2    0.30    1.30
  -6  -9  -2   -1.40    1.80
   6   9   2    1.00    2.20
  -6   9  -2   -0.30    1.40
  -7  -9  -2   14.50    2.80
  -7   9  -2   16.60    2.50
   7   9   2   18.90    3.40
  -8  -9  -2    0.30    1.80
  -8   9  -2   -0.30    1.60
   8   9   2    4.60    2.70
  -9  -9  -2    6.80    2.60
   9   9   2    6.90    3.30
  -9   9  -2    3.30    1.70
 -10  -9  -2   -1.30    2.10
 -10   9  -2    3.20    2.10
  -9 -10   2   11.50    2.60
  -9  10   2    7.00    2.30
   9  10  -2   13.10    3.80
  -8 -10   2   -3.20    1.90
   8  10  -2    3.50    2.70
  -8  10   2   -2.20    1.90
  -7 -10   2    4.20    2.00
   7 -10  -2    4.00    2.00
  -7  10   2    3.50    2.00
   7  10  -2    7.00    2.70
   6 -10  -2    3.90    2.20
  -6 -10   2    3.40    1.90
  -6  10   2    0.20    1.80
   5 -10  -2    6.00    2.10
  -5 -10   2    4.70    1.90
   5  10  -2    5.00    2.20
  -5  10   2   -0.40    1.60
  -4 -10   2    1.40    1.70
   4 -10  -2    7.20    1.90
  -4  10   2    4.20    1.90
   4  10  -2    3.30    2.00
  -3 -10   2    3.90    1.90
   3 -10  -2    6.10    2.00
  -3 -10   2    5.60    1.40
  -3  10   2    9.80    2.10
   3  10  -2    4.50    2.10
  -2 -10   2    5.00    1.80
   2 -10  -2    4.00    1.80
  -2 -10   2    4.70    1.30
  -2  10   2    4.20    1.90
   2  10  -2    7.40    1.90
  -1 -10   2    1.00    1.10
  -1 -10   2    2.60    1.60
   1 -10  -2   -0.10    1.80
   1  10  -2    0.30    1.60
   0 -10  -2    2.20    1.70
   0 -10   2    2.60    1.10
   0 -10  -2    2.00    0.90
   0 -10   2    1.80    1.60
   0  10  -2    4.10    1.40
   0  10   2    5.20    1.50
   0  10  -2    2.50    1.10
   1 -10   2    2.10    1.60
  -1 -10  -2    1.30    1.00
  -1 -10  -2    2.30    1.60
  -1  10  -2    3.10    1.60
  -2 -10  -2    1.00    1.70
   2 -10   2    1.90    1.50
  -2 -10  -2    2.40    1.20
   2  10   2   -3.60    1.80
  -2  10  -2    1.70    1.50
  -3 -10  -2    2.60    1.70
   3 -10   2    1.40    1.70
  -3 -10  -2    0.10    1.80
  -3  10  -2    3.50    1.70
   3  10   2   -1.60    1.90
   4 -10   2   -1.60    1.50
  -4 -10  -2   -0.70    1.90
   4  10   2    2.10    2.20
  -4  10  -2   -1.70    1.50
   5 -10   2    2.40    1.80
  -5 -10  -2    0.20    2.00
   5  10   2   -4.50    2.30
  -5  10  -2   -1.10    1.60
  -6 -10  -2   -0.50    2.10
   6  10   2    1.60    2.60
  -6  10  -2   -1.00    1.60
  -7 -10  -2    0.90    2.40
  -7  10  -2   -2.30    1.80
   7  10   2   -2.40    2.70
  -8 -10  -2   -0.90    2.40
   8  10   2    2.90    3.30
  -8  10  -2   -1.30    1.90
   7 -11  -2    5.90    2.70
  -7 -11   2    8.50    2.70
  -7  11   2    6.20    2.40
   7  11  -2    9.10    3.30
   6 -11  -2    5.90    2.70
  -6 -11   2    5.90    2.70
   6  11  -2    5.50    3.00
  -6  11   2    8.40    2.60
   5 -11  -2    6.10    2.70
  -5 -11   2    4.20    2.40
  -5  11   2    2.10    2.30
   5  11  -2    4.50    2.80
  -4 -11   2    7.60    2.50
   4 -11  -2    6.20    2.70
   4  11  -2    2.20    2.70
  -4  11   2    5.90    3.60
   3 -11  -2   -2.20    2.20
  -3 -11   2   -0.30    2.00
  -3  11   2    3.60    2.20
   3  11  -2    3.60    2.30
   2 -11  -2   -0.30    2.00
  -2 -11   2    1.70    2.00
   2  11  -2    0.20    1.90
   1 -11  -2    6.40    2.30
  -1 -11   2   -0.50    2.00
   1  11  -2    3.40    1.90
   1  11  -2    1.80    1.60
   0 -11  -2   47.90    4.60
   0 -11   2   43.50    4.20
   0  11   2   47.10    3.20
  -1 -11  -2    2.60    2.30
   1 -11   2    2.60    2.00
  -2 -11  -2    6.60    2.40
   2 -11   2    2.80    2.00
   2  11   2    1.50    2.20
  -2  11  -2    2.60    1.90
   3 -11   2    3.10    2.20
  -3 -11  -2    0.50    2.30
  -3  11  -2    0.90    2.00
   3  11   2    5.00    2.60
   4 -11   2   -1.70    2.10
   4  11   2    0.90    2.70
  -4  11  -2   -3.30    2.00
   5 -11   2    2.50    2.30
  -5 -11  -2    6.60    2.80
  -5  11  -2    7.00    2.30
   5  11   2    1.40    2.90
   6 -11   2    2.10    2.60
  -6 -11  -2    4.50    2.70
   6  11   2    2.60    3.10
  -6  11  -2    4.40    2.30
  17   0  -3    0.10    3.00
 -17   0   3   -3.00    1.80
  16   0  -3   -2.30    2.60
 -16   0   3    0.30    1.50
 -15   0   3   42.60    3.30
  15   0  -3   37.80    4.50
 -14   0   3   -1.70    1.10
  14   0  -3    1.10    2.00
  13   0  -3   57.99    4.50
 -13   0   3   59.99    3.70
  12   0  -3   -2.90    1.20
 -12   0   3    0.10    0.80
  11   0  -3   43.60    3.20
 -11   0   3   39.60    2.80
 -11   0   3   38.30    2.60
  10   0  -3   -0.20    1.00
 -10   0   3   -0.20    0.60
 -10   0   3    0.70    0.80
  10   0  -3   -0.40    0.80
  -9   0   3   50.49    2.80
   9   0  -3   45.90    2.80
   9   0  -3   52.49    3.20
  -9   0   3   49.30    2.80
  -8   0   3   -0.50    0.50
   8   0  -3   -0.20    0.50
  -8   0   3   -0.30    0.40
   8   0  -3    0.20    0.60
   7   0  -3  196.28    8.30
  -7   0   3  201.18    8.10
  -7   0   3  186.38    8.00
   7   0  -3  192.98    8.10
  -6   0   3    0.50    0.30
   6   0  -3    0.00    0.40
   6   0  -3   -0.20    0.40
  -6   0   3    0.00    0.30
   5   0  -3  110.69    5.00
  -5   0   3  114.99    4.80
   5   0  -3  118.59    4.90
  -5   0   3  118.89    4.80
   4   0  -3   -0.20    0.20
   4   0  -3    0.10    0.20
  -4   0   3    0.40    0.20
  -4   0   3    0.00    0.20
   3   0  -3   18.80    1.00
  -3   0   3   19.00    0.90
   2   0  -3    0.00    0.10
   2   0  -3    0.00    0.10
  -2   0   3    0.30    0.20
  -2   0   3    0.10    0.10
   1   0  -3    0.50    0.20
   1   0  -3    0.60    0.30
  -1   0   3    1.00    0.30
   1   0  -3    0.30    0.10
  -1   0   3    0.30    0.10
  -1   0   3    0.50    0.20
   1   0  -3    0.50    0.10
   0   0   3    0.30    0.20
   0   0  -3   -0.10    0.10
   0   0  -3    0.10    0.30
   0   0   3    0.10    0.20
  -1   0  -3  378.36   14.90
  -1   0  -3  368.66   14.50
   1   0   3  376.66   14.50
   2   0   3    0.10    0.20
  -2   0  -3    0.70    0.40
   2   0   3    0.30    0.40
  -2   0  -3    0.20    0.20
   3   0   3   23.00    1.40
  -3   0  -3   19.50    1.60
  -3   0  -3   20.30    1.30
   3   0   3   20.00    1.60
   4   0   3    0.00    0.30
   4   0   3   -0.20    0.60
  -4   0  -3   -0.20    0.60
  -4   0  -3   -0.10    0.30
   5   0   3   31.30    1.90
   5   0   3   27.00    2.30
  -5   0  -3   29.50    2.30
  -5   0  -3   31.30    1.90
  -6   0  -3   -0.10    0.50
   6   0   3   -0.10    0.60
  -6   0  -3   -0.60    0.90
  -7   0  -3    1.30    1.20
   7   0   3    4.60    1.20
  -7   0  -3    3.80    0.90
   8   0   3    1.10    1.10
  -8   0  -3   -1.30    1.20
  -8   0  -3   -0.20    0.60
   8   0   3    0.90    0.90
  -9   0  -3   88.89    5.10
  -9   0  -3   82.89    4.30
   9   0   3   72.89    5.00
  10   0   3   -1.40    1.40
 -10   0  -3   -1.60    0.80
  11   0   3   91.69    6.00
 -11   0  -3   84.39    4.70
 -12   0  -3    0.50    0.90
  12   0   3   -2.90    1.90
 -13   0  -3    0.90    1.30
  13   0   3   -3.70    2.10
  14   0   3    0.90    2.70
 -14   0  -3    0.40    1.60
 -15   0  -3    9.40    2.30
  15   0   3   13.80    3.70
 -17  -1   3    1.00    1.80
  17  -1  -3    1.50    3.00
  17   1  -3    5.20    3.40
 -17   1   3   -0.20    1.80
  16  -1  -3   12.50    3.00
 -16  -1   3   14.00    2.40
 -16   1   3   19.80    2.40
  16   1  -3   15.40    3.40
  15  -1  -3    0.50    2.20
 -15  -1   3    0.70    1.40
  15   1  -3    1.20    2.40
 -15   1   3    0.00    1.20
 -14  -1   3    6.30    1.40
  14  -1  -3    5.80    2.40
 -14   1   3    5.30    1.40
  14   1  -3    5.80    2.40
  13  -1  -3    7.40    2.10
 -13  -1   3    7.90    1.30
  13   1  -3   10.30    2.20
 -13   1   3    8.80    1.60
 -12  -1   3    5.90    1.20
  12  -1  -3    6.40    1.70
 -12   1   3    7.40    1.40
  12   1  -3    5.60    1.70
 -11  -1   3    1.50    0.80
  11  -1  -3    1.10    1.10
  11   1  -3   -1.40    1.10
 -11   1   3    2.10    0.80
 -11   1   3   -0.30    1.00
 -10  -1   3   -0.40    0.60
  10  -1  -3    0.50    1.00
  10  -1  -3    1.20    0.90
 -10  -1   3    0.10    0.80
  10   1  -3   -0.20    0.90
 -10   1   3    1.00    0.90
  10   1  -3    0.50    0.80
 -10   1   3   -0.10    0.60
  -9  -1   3    0.00    0.70
   9  -1  -3    0.20    0.70
  -9  -1   3    0.80    0.60
   9  -1  -3    0.00    0.80
   9   1  -3   -0.20    0.80
  -9   1   3    0.90    0.50
  -9   1   3    1.90    0.70
   9   1  -3    1.20    0.70
   8  -1  -3    0.50    0.60
   8  -1  -3   -0.10    0.50
  -8  -1   3    0.50    0.60
   8   1  -3    0.20    0.60
   8   1  -3    1.00    0.70
  -8   1   3    0.50    0.50
  -8   1   3    0.80    0.50
  -7  -1   3  383.96   16.30
   7  -1  -3  418.16   16.30
   7  -1  -3  417.86   16.40
  -7  -1   3  417.16   16.20
  -7   1   3  421.76   16.10
   7   1  -3  414.26   16.70
   7   1  -3  404.86   16.30
  -7   1   3  415.96   16.30
   6  -1  -3   93.59    4.10
  -6  -1   3   94.49    4.20
  -6  -1   3   88.89    4.10
   6  -1  -3   95.29    4.20
   6   1  -3   96.29    4.10
  -6   1   3   91.09    4.10
   6   1  -3   93.29    4.30
  -6   1   3   89.49    4.00
  -5  -1   3   50.39    2.80
   5  -1  -3   61.79    2.80
   5  -1  -3   61.69    2.80
  -5  -1   3   66.09    2.80
   5   1  -3   63.39    2.80
  -5   1   3   62.69    2.90
  -5   1   3   65.39    2.80
   5   1  -3   59.29    2.90
  -4  -1   3    5.90    0.60
   4  -1  -3    5.20    0.50
  -4  -1   3    5.80    0.50
   4  -1  -3    6.60    0.60
  -4   1   3    7.40    0.60
   4   1  -3    4.80    0.60
  -4   1   3    5.40    0.50
   4   1  -3    6.30    0.50
  -3  -1   3   99.39    4.00
  -3  -1   3   99.29    4.20
   3  -1  -3   99.09    4.20
   3  -1  -3  101.39    4.10
   3   1  -3  105.69    4.10
   3   1  -3  104.19    4.20
  -3   1   3  101.19    4.20
  -3   1   3  100.79    4.20
   2  -1  -3 2268.87   85.59
  -2   1   3 2267.37   85.59
  -2   1   3 2243.28   85.49
   1  -1  -3  736.93   28.10
  -1  -1   3  746.13   28.00
   1  -1  -3  729.53   27.90
   1  -1  -3  735.33   27.90
  -1   1   3  737.53   27.90
  -1   1   3  694.13   28.00
  -1   1   3  720.13   27.90
   1   1  -3  732.73   27.90
   1   1  -3  743.33   28.00
   0  -1  -3   13.70    1.00
   0  -1   3   12.80    0.60
   0  -1  -3   12.20    0.80
   0  -1   3   13.60    0.90
   0   1   3   13.30    0.90
   0   1   3   12.60    1.00
   0   1  -3   13.10    0.90
   0   1  -3   12.50    0.90
   1  -1   3  403.66   15.30
   1  -1   3  396.16   15.60
  -1  -1  -3  400.46   15.80
  -1  -1  -3  396.86   15.50
  -1   1  -3  392.86   15.20
   1   1   3  396.96   15.50
   1   1   3  396.06   15.80
  -1   1  -3  395.56   15.60
   2  -1   3    5.00    0.50
  -2  -1  -3    4.60    0.70
  -2  -1  -3    5.90    1.10
   2  -1   3    7.00    0.90
   2   1   3    3.60    0.70
  -2   1  -3    5.40    0.80
  -2   1  -3    4.60    0.50
   2   1   3    3.60    0.60
  -3  -1  -3  129.69    5.50
  -3  -1  -3  129.49    5.90
   3  -1   3  127.29    5.40
   3  -1   3  132.09    5.80
   3   1   3  123.49    5.50
  -3   1  -3  123.09    5.30
  -3   1  -3  125.09    6.70
   3   1   3  135.19    6.00
  -4  -1  -3  144.19    6.30
   4  -1   3  145.49    6.60
   4  -1   3  141.99    6.10
  -4  -1  -3  147.79    6.70
  -4   1  -3  142.49    6.10
   4   1   3  141.19    6.30
   4   1   3  155.68    6.90
  -4   1  -3  148.79    6.60
  -5  -1  -3   46.40    2.50
  -5  -1  -3   48.50    3.00
   5  -1   3   44.50    2.90
   5  -1   3   43.20    2.40
   5   1   3   44.70    2.60
  -5   1  -3   42.10    2.40
  -5   1  -3   41.60    2.80
   5   1   3   51.99    3.20
   6  -1   3   11.70    1.70
   6  -1   3    9.60    1.20
  -6  -1  -3    7.80    1.10
  -6  -1  -3   12.00    1.80
   6   1   3    9.20    1.30
   6   1   3    8.40    1.60
  -6   1  -3   11.30    1.60
  -6   1  -3   10.60    1.10
  -7  -1  -3   36.70    2.30
   7  -1   3   34.30    2.80
   7  -1   3   42.20    3.60
   7   1   3   38.00    2.50
   7   1   3   36.50    3.10
  -7   1  -3   36.00    2.20
  -7   1  -3   36.60    2.90
  -8  -1  -3   56.99    3.90
   8  -1   3   53.99    3.70
  -8  -1  -3   50.39    3.10
   8  -1   3   51.89    3.20
  -8   1  -3   52.89    3.00
   8   1   3   56.49    3.40
   8   1   3   58.99    4.10
  -9  -1  -3    1.60    0.80
   9  -1   3    0.10    1.30
  -9   1  -3    4.00    1.60
  -9   1  -3    2.00    0.80
   9   1   3    2.00    1.30
 -10  -1  -3    4.60    1.10
  10  -1   3    7.10    1.80
  10   1   3    4.00    1.60
 -10   1  -3    2.20    1.00
 -11  -1  -3    6.00    1.40
  11  -1   3    5.40    2.00
 -11   1  -3    7.40    1.40
  11   1   3    7.20    2.40
  12  -1   3    4.70    2.70
 -12  -1  -3   -0.40    1.00
 -12   1  -3    4.40    1.40
  12   1   3    6.80    2.30
 -13  -1  -3   -0.30    1.30
  13  -1   3   -0.80    2.20
 -13   1  -3   -0.30    1.30
  13   1   3   -1.40    2.40
 -14  -1  -3    3.40    1.60
  14  -1   3    1.80    2.60
 -14   1  -3    2.00    1.70
  14   1   3   -1.10    2.70
  15  -1   3    6.20    3.50
 -15  -1  -3    7.70    2.20
 -15   1  -3   10.10    2.20
 -17  -2   3    0.50    1.90
  17  -2  -3    2.30    3.20
 -17   2   3    3.50    1.90
  17   2  -3    3.40    3.20
 -16  -2   3    6.00    1.90
  16  -2  -3    6.70    2.60
 -16   2   3    5.50    2.60
  16   2  -3    6.30    3.10
  15  -2  -3    7.90    2.60
 -15  -2   3    9.30    1.90
 -15   2   3    5.60    1.70
  15   2  -3    6.00    2.60
  14  -2  -3   41.00    4.10
 -14  -2   3   41.80    3.20
  14   2  -3   49.30    4.40
 -14   2   3   42.50    3.20
  13  -2  -3    3.00    1.70
 -13  -2   3    2.50    1.10
 -13   2   3    0.30    1.10
  13   2  -3    4.50    1.90
 -12  -2   3    8.30    1.30
  12  -2  -3    5.10    1.60
 -12   2   3    5.80    1.20
 -12   2   3    5.90    1.30
  12   2  -3    6.20    2.00
  11  -2  -3   73.69    4.50
 -11  -2   3   79.59    4.10
 -11   2   3   82.29    4.20
 -11   2   3   77.89    3.90
  11   2  -3   70.49    4.80
  10  -2  -3    2.90    1.10
 -10  -2   3    0.80    0.70
 -10   2   3    1.40    0.70
  10   2  -3    2.20    1.00
  10   2  -3    0.60    1.10
 -10   2   3    1.30    0.70
  -9  -2   3   10.90    1.30
   9  -2  -3   11.40    1.40
  -9  -2   3   12.90    1.50
   9  -2  -3   11.90    1.60
  -9   2   3   13.10    1.30
   9   2  -3   14.90    1.70
   9   2  -3   13.20    1.70
  -9   2   3   10.60    1.10
  -8  -2   3   -0.30    0.80
   8  -2  -3    0.20    0.60
  -8  -2   3   -0.10    0.50
   8  -2  -3    0.50    0.60
  -8   2   3    0.90    0.50
  -8   2   3   -0.70    0.40
   8   2  -3   -0.80    0.70
   8   2  -3   -0.60    0.60
   7  -2  -3  388.56   15.90
  -7  -2   3  359.06   15.90
  -7  -2   3  393.06   15.80
   7  -2  -3  414.26   15.90
  -7   2   3  411.86   15.90
  -7   2   3  408.86   15.60
   7   2  -3  422.86   16.00
   7   2  -3  398.96   16.30
   6  -2  -3    3.50    0.70
   6  -2  -3    4.10    0.70
  -6  -2   3    4.50    0.70
  -6  -2   3    6.00    0.80
  -6   2   3    4.60    0.70
   6   2  -3    5.00    0.80
   6   2  -3    3.20    0.80
  -6   2   3    5.80    0.80
   5  -2  -3   16.10    1.00
  -5  -2   3   15.90    1.20
  -5  -2   3   19.10    1.20
   5  -2  -3   14.90    1.10
  -5   2   3   15.30    0.90
  -5   2   3   17.20    1.20
   5   2  -3   15.90    1.30
   4  -2  -3   76.29    3.40
   4  -2  -3   81.99    3.20
  -4  -2   3   75.39    3.40
  -4  -2   3   74.79    3.30
   4   2  -3   74.19    3.50
   4   2  -3   79.79    3.40
  -4   2   3   76.39    3.20
  -4   2   3   76.69    3.40
   3  -2  -3  107.69    4.40
  -3  -2   3  107.79    4.50
   3  -2  -3  106.99    4.50
  -3  -2   3  110.79    4.40
   3  -2  -3  104.59    4.50
   3   2  -3  107.09    4.50
   3   2  -3  109.49    4.50
  -3   2   3  109.49    4.50
  -3   2   3  111.79    4.60
  -2  -2   3  441.46   16.60
  -2  -2   3  416.06   16.40
   2  -2  -3  420.86   16.50
  -2  -2   3  439.96   16.40
   2  -2  -3  424.06   16.60
   2  -2  -3  436.36   16.60
  -2   2   3  427.26   16.70
  -2   2   3  413.96   16.50
   2   2  -3  436.76   16.60
   2   2  -3  432.36   16.40
   1  -2  -3  164.28    7.00
  -1  -2   3  178.78    6.90
  -1  -2   3  168.58    6.70
   1  -2  -3  170.08    7.00
  -1  -2   3  171.08    6.70
   1  -2  -3  176.98    7.00
   1   2  -3  177.38    6.80
  -1   2   3  167.08    7.00
  -1   2   3  169.78    7.00
   1   2  -3  172.88    6.70
   0  -2  -3    5.10    0.80
   0  -2  -3    6.00    0.70
   0  -2   3    4.50    0.60
   0  -2   3    3.80    0.30
   0  -2  -3    2.90    0.50
   0   2  -3    4.40    0.40
   0   2  -3    4.40    0.50
   0   2   3    4.40    0.60
   0   2  -3    4.60    0.60
   0   2   3    4.10    0.70
  -1  -2  -3    0.50    0.50
  -1  -2  -3    0.60    0.40
   1  -2   3    0.30    0.30
   1  -2   3    0.50    0.20
  -1   2  -3   -0.10    0.30
  -1   2  -3    0.60    0.20
   1   2   3    0.30    0.40
  -1   2  -3    0.50    0.30
   1   2   3    0.30    0.30
   2  -2   3   22.60    1.40
  -2  -2  -3   22.40    1.50
   2  -2   3   19.70    1.20
  -2  -2  -3   21.80    1.70
   2   2   3   19.60    1.60
  -2   2  -3   18.20    1.40
   2   2   3   22.80    1.50
  -2   2  -3   21.70    1.20
  -3  -2  -3  169.38    7.70
  -3  -2  -3  166.38    7.30
   3  -2   3  170.28    7.10
   3  -2   3  177.18    7.40
   3   2   3  176.88    7.40
   3   2   3  175.38    7.80
  -3   2  -3  171.88    7.40
  -3   2  -3  177.28    7.10
   4  -2   3   72.89    3.50
  -4  -2  -3   79.49    4.20
   4  -2   3   77.29    3.80
  -4  -2  -3   75.09    3.70
  -4   2  -3   74.79    3.80
  -4   2  -3   75.79    3.50
   4   2   3   76.89    3.80
  -5  -2  -3  101.29    5.20
  -5  -2  -3   99.69    4.70
   5  -2   3   98.09    4.50
   5  -2   3  102.99    4.90
  -5   2  -3   95.59    4.50
   5   2   3  100.89    4.80
  -5   2  -3   99.39    4.90
   6  -2   3   16.80    1.80
   6  -2   3   13.20    1.30
  -6  -2  -3   13.10    1.30
  -6  -2  -3   12.20    1.80
   6   2   3   13.40    1.90
  -6   2  -3   15.80    1.90
  -6   2  -3   16.00    1.30
   6   2   3   18.50    1.90
   7  -2   3   50.49    3.00
  -7  -2  -3   53.69    3.10
  -7  -2  -3   55.69    3.70
  -7   2  -3   52.49    3.30
   7   2   3   54.19    3.90
  -7   2  -3   55.69    3.00
   8  -2   3   17.80    2.30
  -8  -2  -3   21.40    2.80
   8  -2   3   16.10    1.70
  -8  -2  -3   17.30    1.80
   8   2   3   19.90    2.70
  -8   2  -3   20.90    1.70
  -8   2  -3   20.10    2.30
  -9  -2  -3   10.40    1.50
   9  -2   3   11.60    2.10
  -9   2  -3   15.30    2.10
  -9   2  -3   11.50    1.60
   9   2   3   12.50    2.30
  10  -2   3   18.80    2.70
 -10  -2  -3   16.30    2.10
 -10   2  -3   23.00    2.70
 -10   2  -3   21.30    2.00
  10   2   3   19.70    3.00
  11  -2   3   34.40    3.50
 -11  -2  -3   29.00    2.70
 -11   2  -3   32.70    2.60
  11   2   3   35.60    4.10
  12  -2   3   10.00    2.70
 -12  -2  -3   10.80    1.80
 -12   2  -3   12.90    1.90
  12   2   3   17.20    3.20
 -13  -2  -3   11.30    2.10
  13  -2   3   13.80    3.00
  13   2   3   11.10    3.20
 -13   2  -3   15.10    2.20
  14  -2   3   39.90    4.70
 -14  -2  -3   47.90    3.70
 -14   2  -3   38.30    3.50
  14   2   3   31.50    4.70
 -15  -2  -3   10.30    2.40
  15  -2   3    8.50    3.50
  15   2   3   14.10    4.00
 -15   2  -3   13.30    2.40
  17  -3  -3   -0.30    3.10
 -17  -3   3    0.70    2.10
  17   3  -3   -2.80    3.40
 -17   3   3    3.40    2.00
 -16  -3   3    2.60    1.80
  16  -3  -3   -0.10    2.70
 -16   3   3    2.60    1.80
  16   3  -3    5.80    3.10
 -15  -3   3   -1.60    1.40
 -15   3   3    1.80    1.40
  15   3  -3   -0.20    2.60
 -14  -3   3    1.80    1.30
  14  -3  -3    2.50    2.10
  14   3  -3    1.10    2.40
 -14   3   3    3.80    1.50
  13  -3  -3    2.30    1.70
 -13  -3   3   -0.10    1.10
  13   3  -3   -0.50    1.70
 -13   3   3    1.50    1.10
  12  -3  -3   30.80    3.20
 -12  -3   3   37.30    2.80
 -12   3   3   34.50    2.40
  12   3  -3   41.00    3.80
 -12   3   3   43.40    2.90
 -11  -3   3  178.48    8.20
  11  -3  -3  190.18    8.60
  11   3  -3  177.58    9.10
 -11   3   3  181.18    8.20
 -11   3   3  186.18    7.80
 -10  -3   3  131.49    5.90
 -10   3   3  129.39    5.90
 -10   3   3  125.89    5.40
  10   3  -3  117.69    6.10
  10   3  -3  115.39    6.60
  -9  -3   3   46.70    2.70
   9  -3  -3   41.60    2.70
  -9  -3   3   42.10    2.80
   9  -3  -3   40.10    2.70
  -9   3   3   42.60    2.20
   9   3  -3   44.20    3.20
   9   3  -3   41.70    3.60
  -9   3   3   44.60    2.60
   8  -3  -3    2.30    0.80
  -8  -3   3    3.40    0.80
  -8  -3   3    2.30    0.90
   8  -3  -3    2.00    0.70
  -8   3   3    2.70    0.60
   8   3  -3    2.60    1.00
   8   3  -3    4.00    1.00
  -8   3   3    1.00    0.60
   7  -3  -3    0.90    0.50
   7  -3  -3    1.40    0.70
  -7  -3   3    0.60    0.50
  -7  -3   3    0.50    0.60
   7   3  -3    0.20    0.70
   7   3  -3    1.60    0.70
  -7   3   3    0.70    0.40
  -7   3   3    0.80    0.50
  -6  -3   3  182.38    8.20
   6  -3  -3  205.18    8.30
   6  -3  -3  197.98    8.00
  -6  -3   3  203.38    8.30
  -6   3   3  200.48    8.30
  -6   3   3  202.78    7.90
   6   3  -3  194.58    8.40
   6   3  -3  202.88    8.70
  -5  -3   3    0.80    0.50
   5  -3  -3    0.80    0.30
  -5  -3   3    0.20    0.40
   5  -3  -3    1.10    0.50
   5   3  -3    1.40    0.60
  -5   3   3    0.20    0.40
   5   3  -3    0.60    0.50
  -5   3   3    0.40    0.30
   4  -3  -3   61.89    3.00
  -4  -3   3   63.59    3.00
   4  -3  -3   63.89    2.80
  -4  -3   3   61.89    3.00
   4  -3  -3   65.79    2.60
   4   3  -3   64.89    3.00
   4   3  -3   62.09    3.10
  -4   3   3   64.29    3.10
  -4   3   3   60.89    2.70
   3  -3  -3    4.70    0.70
   3  -3  -3    4.30    0.40
  -3  -3   3    4.00    0.60
   3  -3  -3    4.40    0.60
  -3  -3   3    3.70    0.50
  -3   3   3    3.40    0.60
   3   3  -3    4.50    0.70
   3   3  -3    3.80    0.60
  -2  -3   3   63.09    2.80
   2  -3  -3   64.99    3.00
  -2  -3   3   63.49    2.80
   2  -3  -3   58.29    2.80
  -2   3   3   62.09    2.80
  -2   3   3   64.39    3.10
   2   3  -3   65.29    2.80
   2   3  -3   60.49    2.80
  -1  -3   3   82.89    3.30
  -1  -3   3   76.09    3.40
  -1  -3   3   76.89    3.40
   1  -3  -3   81.39    3.70
   1  -3  -3   75.69    3.60
   1  -3  -3   77.39    3.60
  -1   3   3   80.79    3.70
   1   3  -3   81.59    3.40
  -1   3   3   80.69    3.60
   1   3  -3   78.59    3.40
   0  -3  -3   51.09    2.60
   0  -3  -3   46.20    2.60
   0  -3  -3   50.19    2.70
   0  -3   3   50.79    2.40
   0  -3   3   51.59    2.30
   0   3  -3   51.29    2.30
   0   3  -3   53.89    2.40
   0   3   3   51.89    2.70
   0   3   3   51.89    2.60
   0   3  -3   54.89    2.40
  -1  -3  -3   -0.30    0.30
  -1  -3  -3    0.50    0.50
  -1  -3  -3   -0.60    0.50
   1  -3   3   -0.20    0.30
   1   3   3    0.10    0.50
  -1   3  -3    0.50    0.20
  -1   3  -3    0.40    0.40
  -1   3  -3    0.30    0.20
  -2  -3  -3    9.30    1.20
   2  -3   3   11.30    0.90
  -2  -3  -3   13.20    1.40
   2  -3   3   13.40    0.90
   2   3   3   11.20    1.30
  -2   3  -3   11.00    0.90
  -2   3  -3   12.30    0.90
   2   3   3    8.90    1.30
  -2   3  -3   10.90    1.10
   3  -3   3   47.20    2.40
  -3  -3  -3   44.70    2.70
  -3  -3  -3   46.10    2.90
   3  -3   3   45.60    2.30
   3   3   3   47.90    3.00
   3   3   3   47.40    2.70
  -3   3  -3   47.00    2.60
  -3   3  -3   46.50    2.30
  -4  -3  -3   55.59    3.20
  -4  -3  -3   55.59    3.40
   4  -3   3   58.79    3.00
   4  -3   3   56.69    2.80
   4   3   3   54.49    3.20
   4   3   3   54.59    3.50
  -4   3  -3   56.29    2.80
  -5  -3  -3    8.70    1.50
   5  -3   3    5.80    0.90
  -5  -3  -3    5.60    1.00
   5  -3   3    5.10    1.10
  -5   3  -3    6.10    0.90
   5   3   3    6.10    1.10
   5   3   3    5.30    1.20
  -5   3  -3    5.50    1.10
  -6  -3  -3   21.30    2.40
  -6  -3  -3   20.80    1.70
   6  -3   3   20.10    1.60
   6  -3   3   21.30    1.90
  -6   3  -3   19.30    1.50
   6   3   3   19.70    2.50
  -6   3  -3   19.60    1.90
   6   3   3   18.50    1.90
  -7  -3  -3   36.40    2.50
  -7  -3  -3   30.10    3.00
   7  -3   3   34.00    2.40
   7  -3   3   35.90    2.70
   7   3   3   37.50    3.20
  -7   3  -3   37.50    2.70
  -7   3  -3   34.60    2.20
   7   3   3   34.20    2.70
  -8  -3  -3    0.40    0.80
   8  -3   3   -0.40    1.10
  -8   3  -3   -0.70    1.20
  -8   3  -3    0.70    0.60
   8   3   3   -0.10    1.30
   9  -3   3    6.90    1.70
  -9  -3  -3    6.30    1.20
   9   3   3    3.00    1.70
  -9   3  -3    6.70    1.20
  -9   3  -3    5.20    1.60
  10  -3   3    5.10    1.60
 -10  -3  -3    7.00    1.40
  10   3   3    5.60    2.20
 -10   3  -3    2.90    1.70
 -11  -3  -3   -1.80    1.10
  11  -3   3   -0.80    1.60
 -11   3  -3   -0.30    1.00
  11   3   3    0.20    2.00
  12  -3   3    2.00    2.00
 -12  -3  -3   -0.70    1.10
  12   3   3    1.00    2.20
 -12   3  -3    0.20    1.10
 -13  -3  -3    1.30    1.50
  13  -3   3   -0.90    2.20
 -13   3  -3    3.40    1.50
  13   3   3   -3.30    2.60
  14  -3   3   -2.30    2.70
 -14  -3  -3    1.70    2.00
 -15  -3  -3    2.40    2.10
  15  -3   3   -1.70    3.00
  15   3   3    4.00    3.70
 -15   3  -3   -0.70    1.80
  16  -4  -3    1.30    2.80
 -16  -4   3    2.50    2.30
 -16   4   3   -0.60    1.80
  16   4  -3   -3.70    3.10
  15  -4  -3    8.20    2.60
 -15  -4   3    4.10    1.70
  15   4  -3    3.80    3.60
 -15   4   3    0.80    1.60
  14  -4  -3    0.00    2.00
 -14  -4   3    2.80    1.50
 -14   4   3   -0.40    1.30
  14   4  -3    1.80    2.60
  13  -4  -3    4.40    1.80
 -13  -4   3    7.70    1.60
 -13   4   3    7.80    1.50
 -13   4   3    9.80    1.40
  13   4  -3    5.00    2.40
 -12  -4   3    4.20    1.20
  12  -4  -3    4.40    1.50
 -12   4   3    1.60    1.00
 -12   4   3    2.40    1.10
  12   4  -3    3.00    1.80
 -11  -4   3   45.30    3.10
  11  -4  -3   48.40    3.30
 -11   4   3   41.60    2.50
 -11   4   3   50.79    3.10
  11   4  -3   52.69    4.00
  10  -4  -3   24.00    2.20
 -10  -4   3   22.70    2.00
  10   4  -3   24.00    3.00
 -10   4   3   21.50    1.60
  10   4  -3   18.90    2.70
 -10   4   3   23.20    2.00
  -9  -4   3   25.40    2.00
   9  -4  -3   25.30    2.00
  -9   4   3   21.90    1.40
   9   4  -3   21.90    2.60
   9   4  -3   21.00    2.30
  -9   4   3   23.30    1.90
  -8  -4   3   35.10    2.30
  -8  -4   3   30.90    2.30
   8  -4  -3   25.80    2.10
   8  -4  -3   30.60    2.00
  -8   4   3   30.80    1.60
  -8   4   3   33.10    2.20
   8   4  -3   33.30    2.70
   8   4  -3   30.20    2.30
   7  -4  -3    2.10    0.70
  -7  -4   3    2.50    0.80
  -7  -4   3    1.10    0.70
   7  -4  -3    2.00    0.60
  -7   4   3    2.10    0.40
  -7   4   3    1.90    0.70
   7   4  -3    1.70    0.90
   7   4  -3    2.80    0.90
   6  -4  -3  137.99    6.50
  -6  -4   3  145.19    6.30
  -6  -4   3  142.59    6.30
   6  -4  -3  141.39    5.80
   6   4  -3  144.89    6.70
   6   4  -3  141.19    6.40
  -6   4   3  146.79    6.40
  -6   4   3  139.99    5.70
   5  -4  -3  134.99    5.60
   5  -4  -3  139.49    5.50
  -5  -4   3  139.99    6.00
  -5  -4   3  142.99    6.00
   5  -4  -3  138.19    6.10
   5   4  -3  135.39    6.10
  -5   4   3  137.39    6.10
   4  -4  -3   36.20    1.80
  -4  -4   3   39.20    2.10
   4  -4  -3   38.90    1.60
   4  -4  -3   38.00    2.20
  -4  -4   3   37.20    2.20
   4   4  -3   37.50    2.20
   4   4  -3   38.70    2.30
  -4   4   3   37.00    2.30
  -3  -4   3   34.40    1.80
   3  -4  -3   37.80    2.10
  -3  -4   3   32.10    1.90
  -3  -4   3   32.00    1.90
   3  -4  -3   32.50    1.50
   3  -4  -3   31.50    1.70
   3   4  -3   32.70    1.90
  -3   4   3   34.70    2.10
   3   4  -3   32.10    1.90
   2  -4  -3   77.99    4.00
  -2  -4   3   83.89    3.70
  -2  -4   3   84.99    3.70
   2  -4  -3   85.09    3.70
   2  -4  -3   84.49    3.90
  -2  -4   3   82.09    3.80
  -2   4   3   86.59    4.10
   2   4  -3   81.99    3.70
  -2   4   3   82.69    3.60
   1  -4  -3    0.90    0.50
  -1  -4   3    0.50    0.40
  -1  -4   3    0.90    0.40
   1  -4  -3    0.00    0.50
  -1  -4   3    0.60    0.40
   1  -4  -3    1.20    0.50
  -1   4   3    1.70    0.60
  -1   4   3    1.30    0.50
   1   4  -3    1.40    0.40
   1   4  -3    0.50    0.40
   0  -4   3   49.80    2.40
   0  -4  -3   47.60    2.70
   0  -4   3   50.09    2.40
   0  -4  -3   46.40    2.70
   0  -4  -3   47.50    2.80
   0   4  -3   51.69    2.40
   0   4   3   47.20    2.70
   0   4   3   48.30    2.70
   0   4  -3   48.70    2.20
   0   4  -3   50.39    2.40
  -1  -4  -3    0.10    0.60
  -1  -4  -3    0.10    0.40
   1  -4   3    0.10    0.30
  -1  -4  -3    0.20    0.60
   1   4   3    1.00    0.70
   1   4   3    0.60    0.50
  -1   4  -3    0.30    0.30
  -1   4  -3    1.80    0.50
  -1   4  -3    0.50    0.30
  -2  -4  -3   15.20    1.50
   2  -4   3   15.80    1.10
  -2  -4  -3   15.70    1.60
   2   4   3   17.00    1.70
  -2   4  -3   14.80    1.10
   2   4   3   15.20    1.50
  -2   4  -3   12.90    0.90
  -2   4  -3   15.70    1.20
  -3  -4  -3  121.99    5.60
   3  -4   3  114.19    5.00
  -3  -4  -3  113.29    5.60
   3  -4   3  117.49    4.90
  -3   4  -3  116.29    5.00
  -3   4  -3  112.29    5.10
   3   4   3  122.19    5.90
   3   4   3  112.59    5.50
  -3   4  -3  110.79    4.80
   4  -4   3  218.38    9.00
  -4  -4  -3  221.58    9.50
   4  -4   3  222.88    8.90
  -4  -4  -3  209.68    9.60
  -4   4  -3  215.28    9.10
   4   4   3  219.58    9.50
   4   4   3  219.18   10.00
   5  -4   3   57.49    3.10
   5  -4   3   56.19    3.10
  -5  -4  -3   58.49    3.40
  -5   4  -3   58.89    3.00
  -5   4  -3   58.29    3.20
   5   4   3   58.99    3.90
   5   4   3   58.89    3.50
   6  -4   3    2.70    0.90
  -6  -4  -3    2.00    0.90
  -6  -4  -3    0.20    1.20
   6  -4   3    1.20    0.70
  -6   4  -3    1.10    0.60
   6   4   3    1.50    1.00
  -6   4  -3    1.50    1.00
   6   4   3    0.00    1.20
   7  -4   3    0.80    0.90
   7  -4   3   -0.70    0.80
  -7  -4  -3    0.30    0.90
  -7   4  -3    0.50    0.60
   7   4   3   -0.50    1.40
  -7   4  -3    0.40    1.00
   8  -4   3   -0.80    1.00
  -8  -4  -3    0.50    1.00
  -8   4  -3    0.40    1.20
  -8   4  -3    0.30    0.70
   8   4   3    2.40    1.40
  -9  -4  -3    2.10    1.00
   9  -4   3    2.70    1.30
  -9   4  -3    3.50    1.40
  -9   4  -3    1.90    1.00
   9   4   3    2.20    1.90
 -10  -4  -3    0.30    1.00
  10  -4   3   -0.20    1.50
  10   4   3    2.50    1.90
 -10   4  -3    2.60    1.70
 -10   4  -3    0.20    1.00
 -11  -4  -3    5.40    1.40
  11  -4   3    5.00    2.00
 -11   4  -3    3.50    2.00
  11   4   3    1.50    2.20
 -11   4  -3    2.90    1.20
  12  -4   3   -0.20    1.90
 -12  -4  -3    2.50    1.20
  12   4   3   -3.10    2.30
 -12   4  -3   -0.40    1.30
  13  -4   3    0.10    2.40
 -13  -4  -3    3.10    1.70
 -13   4  -3    4.00    1.60
  13   4   3   12.40    3.70
  14  -4   3   -1.10    2.50
 -14  -4  -3   -1.20    1.80
 -14   4  -3    1.00    1.70
  14   4   3   -1.40    3.30
 -16  -5   3    5.30    2.10
  16  -5  -3   -0.10    2.90
  15  -5  -3    2.10    2.40
 -15  -5   3    1.30    1.80
 -15   5   3    2.30    1.70
  15   5  -3    4.10    3.10
  14  -5  -3    3.10    2.10
 -14  -5   3    1.60    1.40
 -14   5   3   -0.60    1.40
 -14   5   3    1.00    1.60
  14   5  -3    3.30    2.70
 -13  -5   3    1.00    1.30
  13  -5  -3    2.70    1.90
 -13   5   3    4.00    1.20
 -13   5   3    1.70    1.30
  13   5  -3    2.80    2.40
 -12  -5   3    7.70    1.60
  12  -5  -3   10.90    2.00
  12   5  -3    8.30    2.30
 -12   5   3    6.60    1.10
 -12   5   3    8.80    1.70
 -11  -5   3   -0.70    1.00
  11  -5  -3    0.10    1.20
 -11   5   3    0.20    0.80
 -11   5   3    0.10    1.00
  11   5  -3    0.00    1.60
 -10  -5   3   31.70    2.40
  10  -5  -3   29.80    2.40
  10   5  -3   35.00    5.30
 -10   5   3   29.60    1.80
 -10   5   3   27.00    2.50
  -9  -5   3   10.60    1.40
   9  -5  -3   14.60    1.50
  -9   5   3   11.10    1.50
   9   5  -3   10.30    2.00
   9   5  -3    9.90    1.70
   8  -5  -3    6.80    1.00
  -8  -5   3    5.20    1.20
   8   5  -3    5.80    1.30
   8   5  -3    6.50    1.70
  -8   5   3    7.00    0.70
  -8   5   3    5.30    1.10
   7  -5  -3  250.27    9.90
  -7  -5   3  248.68   10.70
   7  -5  -3  241.18   10.00
  -7  -5   3  255.77   10.60
  -7   5   3  262.07   10.80
   7   5  -3  266.57   11.30
  -7   5   3  238.28    9.90
   7   5  -3  271.77   10.90
  -6  -5   3   25.40    1.90
   6  -5  -3   26.90    2.00
  -6  -5   3   30.40    2.10
   6   5  -3   29.20    2.40
   6   5  -3   32.60    2.20
  -6   5   3   28.70    2.10
  -5  -5   3   67.99    3.50
   5  -5  -3   60.89    3.40
  -5  -5   3   60.59    3.20
  -5   5   3   69.49    3.60
   5   5  -3   66.99    3.40
   5   5  -3   64.59    3.60
  -4  -5   3    2.50    0.70
  -4  -5   3    2.80    0.70
  -4  -5   3    3.20    0.80
  -4   5   3    3.20    0.80
   4   5  -3    2.30    0.70
   4   5  -3    2.80    0.80
  -3  -5   3   88.19    4.20
   3  -5  -3   90.09    3.70
   3  -5  -3   91.09    3.60
  -3  -5   3   90.49    4.00
  -3  -5   3   89.39    4.30
   3  -5  -3   84.69    4.30
   3   5  -3   93.19    4.30
   3   5  -3   89.99    4.20
  -3   5   3   87.09    4.40
  -2  -5   3  311.17   11.80
   2  -5  -3  288.07   12.20
  -2  -5   3  309.97   12.10
   2  -5  -3  301.27   12.40
   2  -5  -3  287.77   11.70
  -2  -5   3  291.57   11.90
  -2   5   3  299.77   12.40
  -2   5   3  298.57   11.70
   2   5  -3  287.57   11.90
  -1  -5   3    0.90    0.50
   1  -5  -3    1.90    0.80
   1  -5  -3    2.10    0.80
  -1  -5   3    2.20    0.50
   1  -5  -3    0.80    0.60
  -1  -5   3    1.70    0.60
   1   5  -3    1.90    0.60
  -1   5   3    1.90    0.60
   1   5  -3    1.80    0.50
  -1   5   3    2.10    0.80
   0  -5   3    4.50    0.70
   0  -5  -3    4.20    0.90
   0  -5  -3    5.90    1.00
   0  -5  -3    5.20    1.00
   0  -5   3    4.50    0.80
   0  -5   3    4.40    0.70
   0   5  -3    5.60    0.90
   0   5   3    3.90    0.90
   0   5  -3    5.80    0.70
   0   5  -3    6.70    0.80
  -1  -5  -3    7.10    1.20
   1  -5   3    7.90    1.00
  -1  -5  -3    7.40    1.30
  -1  -5  -3    6.60    1.20
  -1   5  -3    8.20    0.70
   1   5   3    7.80    1.30
   1   5   3    8.90    1.30
  -1   5  -3    9.00    1.10
  -1   5  -3    8.20    0.90
  -2  -5  -3    4.90    1.10
  -2  -5  -3    3.20    0.90
   2  -5   3    5.00    0.80
  -2  -5  -3    4.50    1.10
   2   5   3    4.60    1.20
  -2   5  -3    5.10    0.80
   2   5   3    4.90    1.00
  -2   5  -3    5.40    0.60
  -2   5  -3    5.30    0.80
  -3  -5  -3   23.50    2.20
  -3  -5  -3   22.40    2.00
   3  -5   3   24.70    1.60
  -3  -5  -3   21.80    2.10
   3   5   3   23.00    2.10
   3   5   3   24.90    2.90
  -3   5  -3   24.00    1.60
  -3   5  -3   20.90    1.60
  -3   5  -3   21.60    1.20
  -4  -5  -3    7.20    1.50
  -4  -5  -3    6.30    1.20
   4  -5   3    7.90    1.10
   4  -5   3    9.80    0.90
   4   5   3   11.30    1.70
   4   5   3    6.20    1.50
  -4   5  -3    9.80    1.10
  -4   5  -3    8.40    0.80
  -4   5  -3    8.20    1.10
   5  -5   3   -0.30    0.50
  -5  -5  -3    0.20    1.20
   5  -5   3   -0.90    0.70
  -5  -5  -3    0.50    0.70
  -5   5  -3   -0.20    0.60
  -5   5  -3    0.40    0.50
   5   5   3    2.20    1.20
  -5   5  -3   -1.20    0.70
   5   5   3    0.70    1.00
  -6  -5  -3    9.90    2.00
   6  -5   3    9.60    1.20
   6  -5   3    7.50    1.30
  -6  -5  -3    9.10    1.50
   6   5   3    8.90    1.80
  -6   5  -3    8.90    1.20
  -6   5  -3    5.50    1.20
  -7  -5  -3   38.70    3.00
   7  -5   3   42.00    2.70
   7   5   3   44.20    3.80
  -7   5  -3   41.90    2.60
  -7   5  -3   43.10    2.70
   8  -5   3   27.90    2.40
  -8  -5  -3   23.90    2.50
  -8   5  -3   28.20    2.40
  -8   5  -3   32.30    2.40
   8   5   3   35.60    4.00
  -9  -5  -3   24.40    2.50
  -9   5  -3   24.40    2.50
   9   5   3   36.20    4.20
  -9   5  -3   30.00    2.50
  10  -5   3   22.80    2.60
 -10  -5  -3   19.30    2.50
 -10   5  -3   23.00    2.10
 -10   5  -3   24.40    2.40
  10   5   3   17.20    3.20
 -11  -5  -3    1.20    1.40
  11  -5   3    1.30    1.80
  11   5   3    3.50    2.70
 -11   5  -3   -0.10    1.80
 -11   5  -3    3.30    1.40
 -12  -5  -3    3.30    1.60
  12  -5   3    8.70    2.30
 -12   5  -3    7.90    2.20
  12   5   3   10.10    3.20
 -12   5  -3    5.80    1.60
  13  -5   3   -0.70    2.30
 -13  -5  -3    1.10    2.50
  13   5   3    4.80    3.30
 -14  -5  -3    1.30    2.00
  14  -5   3    0.80    3.10
  14   5   3   -0.60    3.70
 -14   5  -3    0.20    1.80
  15  -6  -3    8.60    2.70
 -15  -6   3   13.20    2.80
 -15   6   3    5.60    2.20
  15   6  -3   12.70    4.00
  14  -6  -3   11.00    2.40
 -14  -6   3   12.90    2.40
  14   6  -3   10.30    3.60
 -14   6   3   13.20    2.50
 -13  -6   3   -0.20    1.40
  13  -6  -3    2.30    1.80
  13   6  -3   -3.00    2.60
 -13   6   3   -0.20    1.30
 -13   6   3    1.40    1.20
 -12  -6   3   -1.20    1.30
  12  -6  -3   -0.10    1.40
  12   6  -3    2.10    2.20
 -12   6   3    0.20    1.10
 -12   6   3    0.20    0.90
  11  -6  -3    5.90    1.40
  11   6  -3   10.10    2.50
 -11   6   3    4.80    1.50
  10  -6  -3   24.10    1.90
 -10  -6   3   30.20    2.50
  10  -6  -3   23.30    1.50
 -10   6   3   23.00    1.50
  10   6  -3   26.70    3.30
 -10   6   3   25.90    2.40
  -9  -6   3   33.60    2.70
  -9   6   3   40.50    2.90
   9   6  -3   38.00    3.60
  -8  -6   3    0.10    0.90
   8   6  -3    1.10    1.40
   8   6  -3    1.10    1.20
  -8   6   3    2.40    1.00
  -7  -6   3  178.68    8.00
  -7   6   3  171.38    8.10
   7   6  -3  183.68    8.20
   7   6  -3  174.88    8.50
  -6  -6   3   12.00    1.50
  -6  -6   3   18.10    1.70
   6   6  -3   16.30    2.10
   6   6  -3   18.20    2.10
  -6   6   3   14.70    1.70
  -5  -6   3   88.49    4.50
  -5  -6   3   95.29    4.60
  -5   6   3   84.79    4.60
   5   6  -3   90.09    4.50
   5   6  -3   86.89    4.80
  -4  -6   3   44.70    2.70
   4  -6  -3   40.40    2.60
  -4  -6   3   43.20    2.70
  -4  -6   3   45.30    2.40
   4   6  -3   42.20    2.70
  -4   6   3   42.60    2.70
   4   6  -3   39.50    2.70
   3  -6  -3    2.50    0.90
   3  -6  -3    2.10    0.90
  -3  -6   3    1.80    0.60
  -3  -6   3    1.30    0.70
   3   6  -3    2.60    0.90
  -3   6   3    2.50    0.90
   2  -6  -3    6.00    0.70
   2  -6  -3    5.80    1.10
  -2  -6   3    4.00    0.70
  -2  -6   3    5.10    1.00
   2  -6  -3    5.20    1.10
  -2  -6   3    3.70    0.90
  -2   6   3    4.40    1.00
   2   6  -3    4.50    0.90
  -2   6   3    4.20    0.70
   1  -6  -3  164.58    7.50
  -1  -6   3  164.68    6.90
   1  -6  -3  157.68    6.80
  -1  -6   3  157.98    6.70
  -1  -6   3  160.78    7.20
   1  -6  -3  168.38    7.30
   1   6  -3  163.28    7.50
  -1   6   3  169.38    7.50
   1   6  -3  162.28    6.80
  -1   6   3  152.18    6.90
   0  -6  -3   12.00    1.50
   0  -6  -3   13.80    1.40
   0  -6   3   12.70    1.10
   0  -6   3   14.20    1.30
   0  -6  -3   12.50    1.60
   0   6  -3   17.90    2.00
   0   6  -3   12.20    1.10
   0   6  -3   12.40    1.10
   0   6   3   12.60    1.60
  -1  -6  -3   10.90    1.40
   1  -6   3    7.70    1.20
   1  -6   3   13.60    1.20
  -1  -6  -3    9.40    1.40
  -1  -6  -3   12.20    1.60
  -1   6  -3   11.90    1.40
  -1   6  -3   10.20    1.10
  -1   6  -3    9.70    0.80
   1   6   3    9.80    1.50
   1   6   3   12.50    1.70
  -2  -6  -3    5.80    1.30
  -2  -6  -3    3.70    1.10
   2  -6   3    3.50    0.80
  -2  -6  -3    4.10    1.20
  -2   6  -3    3.80    0.80
   2   6   3    3.30    1.20
  -2   6  -3    2.70    0.80
   2   6   3    3.90    1.20
  -2   6  -3    4.10    0.50
  -3  -6  -3   13.10    1.80
  -3  -6  -3   10.80    1.60
  -3  -6  -3   13.50    1.90
  -3   6  -3   12.00    1.20
   3   6   3   15.10    2.00
  -3   6  -3   11.90    1.50
   3   6   3   12.60    2.10
  -3   6  -3   13.90    0.80
   4  -6   3    9.30    1.30
  -4  -6  -3   12.10    1.70
  -4  -6  -3   11.20    1.80
  -4   6  -3    9.70    0.70
   4   6   3   13.10    2.20
  -4   6  -3   10.30    1.10
  -4   6  -3   11.20    1.50
   5  -6   3   47.10    2.90
  -5  -6  -3   52.79    3.50
  -5  -6  -3   49.30    3.50
  -5   6  -3   49.40    2.90
  -5   6  -3   46.00    2.50
  -5   6  -3   47.60    2.20
   5   6   3   46.20    3.90
   6  -6   3    6.20    0.80
  -6  -6  -3    3.80    1.20
  -6   6  -3    6.30    1.20
  -6   6  -3    5.30    0.70
  -6   6  -3    5.80    1.00
   6   6   3    3.40    1.70
   7  -6   3   17.80    1.50
  -7  -6  -3   17.50    2.60
  -7   6  -3   20.50    1.50
   7   6   3   20.00    3.10
  -7   6  -3   19.70    1.90
  -8  -6  -3   26.20    2.80
   8  -6   3   23.10    1.90
  -8   6  -3   21.90    2.00
   8   6   3   28.00    3.80
  -9  -6  -3  121.99    6.60
   9  -6   3  124.19    5.80
  -9   6  -3  122.59    6.10
  -9   6  -3  115.09    5.50
   9   6   3  120.29    7.80
  10  -6   3    8.50    2.20
 -10  -6  -3    6.40    1.80
 -10   6  -3    5.90    1.60
 -10   6  -3    8.20    1.50
  10   6   3    6.80    2.70
  11  -6   3   12.80    2.10
 -11  -6  -3   10.30    2.20
 -11   6  -3   13.00    1.90
 -11   6  -3   12.70    2.00
  11   6   3    7.50    3.30
  12  -6   3    4.60    2.10
 -12  -6  -3    5.70    2.10
  12   6   3    6.10    5.40
 -12   6  -3    1.40    1.90
 -12   6  -3    3.80    1.70
  13  -6   3   -0.50    2.20
 -13  -6  -3   -0.30    1.90
  13   6   3    1.00    3.50
 -13   6  -3   -0.10    1.80
 -14  -7   3   -0.30    1.90
 -14   7   3   -0.90    1.80
  14   7  -3    0.50    3.30
 -13  -7   3    2.00    1.70
 -13   7   3    0.00    1.40
 -12  -7   3    0.50    1.50
  12   7  -3    4.40    2.70
 -12   7   3   -1.20    1.40
 -11  -7   3    2.80    1.40
 -11   7   3    2.60    1.40
  11   7  -3    1.30    2.30
  10   7  -3    4.00    2.20
 -10   7   3    2.20    1.30
  -9  -7   3   31.60    2.90
  -9   7   3   33.20    2.70
   9   7  -3   38.60    4.00
  -8  -7   3   27.50    2.50
   8   7  -3   24.70    3.00
  -8   7   3   23.70    2.40
  -7  -7   3   50.39    3.30
  -7   7   3   44.10    3.50
   7   7  -3   54.29    4.00
  -6  -7   3   19.30    2.20
  -6  -7   3   19.70    2.20
   6   7  -3   25.60    2.80
   6   7  -3   19.30    2.20
  -6   7   3   22.00    2.40
  -5  -7   3   24.80    2.40
  -5  -7   3   24.10    2.00
  -5  -7   3   27.70    2.30
  -5   7   3   28.40    2.40
   5   7  -3   31.30    2.70
   5   7  -3   27.20    2.30
  -4  -7   3   21.80    2.10
   4  -7  -3   15.50    1.90
  -4  -7   3   20.70    2.10
  -4  -7   3   18.20    1.60
   4   7  -3   20.30    2.10
   4   7  -3   18.80    2.00
  -4   7   3   20.00    2.00
   3  -7  -3   32.90    2.50
  -3  -7   3   28.30    2.00
  -3  -7   3   36.70    2.50
  -3   7   3   33.40    2.50
   3   7  -3   31.90    2.50
   2  -7  -3    2.90    0.50
  -2  -7   3    2.90    0.80
   2  -7  -3    2.90    1.20
  -2  -7   3    4.10    1.10
  -2  -7   3    2.10    0.90
  -2   7   3    2.80    1.20
   2   7  -3    1.80    0.90
  -2   7   3    1.80    0.60
  -1  -7   3   25.40    1.80
  -1  -7   3   31.60    2.40
   1  -7  -3   29.80    2.50
  -1  -7   3   26.00    2.30
   1  -7  -3   28.30    2.40
   1   7  -3   30.70    2.00
  -1   7   3   27.90    2.00
  -1   7   3   30.80    2.40
   0  -7  -3    0.90    0.80
   0  -7   3    1.50    0.80
   0  -7  -3    1.60    1.10
   0  -7   3    0.40    0.60
   0   7  -3    0.90    0.60
   0   7  -3   -0.20    0.80
   0   7   3    0.60    1.00
   0   7  -3    1.20    0.60
   1  -7   3    0.20    0.80
  -1  -7  -3    0.60    0.90
  -1  -7  -3    0.30    0.90
   1  -7   3   -1.00    0.70
  -1   7  -3    1.10    0.60
  -1   7  -3   -1.10    0.60
  -1   7  -3   -0.80    0.70
   1   7   3    1.70    1.10
   2  -7   3   23.70    1.90
  -2  -7  -3   25.40    2.20
  -2  -7  -3   29.70    2.50
  -2   7  -3   21.60    2.00
  -2   7  -3   22.80    1.40
  -2   7  -3   21.90    1.60
   2   7   3   23.80    2.50
  -3  -7  -3    2.20    1.10
   3  -7   3    1.70    0.90
  -3   7  -3    0.80    0.80
   3   7   3    2.30    1.40
  -4  -7  -3   18.60    2.40
  -4  -7  -3   14.50    2.10
  -4   7  -3   17.90    1.80
   4   7   3   19.50    2.70
  -5  -7  -3   45.20    3.50
   5   7   3   44.60    3.90
  -5   7  -3   52.19    3.10
  -6  -7  -3   17.60    2.40
  -6   7  -3   25.80    2.20
   6   7   3   24.30    3.20
  -7  -7  -3    2.90    1.60
  -7   7  -3    4.80    1.20
  -8  -7  -3   32.10    3.30
  -8   7  -3   34.60    2.80
   8   7   3   34.30    4.20
  -9  -7  -3   19.00    2.70
   9  -7   3   19.10    1.50
  -9   7  -3   19.40    1.50
  -9   7  -3   23.20    2.40
   9   7   3   15.70    3.40
  10  -7   3    6.10    1.20
 -10  -7  -3    7.10    2.00
  10   7   3    4.80    3.30
 -10   7  -3    7.20    1.10
 -10   7  -3    4.60    1.60
 -10   7  -3    6.00    1.10
  11  -7   3    1.90    1.30
 -11  -7  -3    3.20    2.00
 -11   7  -3   -0.50    1.60
 -11   7  -3    5.10    2.10
  11   7   3    5.50    3.30
 -11   7  -3    3.30    1.40
 -12  -7  -3   -2.30    2.00
 -12   7  -3   -0.90    1.80
  12   7   3   -6.10    3.40
 -13  -8   3    4.90    2.20
 -13   8   3    4.90    2.40
  13   8  -3    4.50    3.50
 -12  -8   3   -0.50    1.80
  12   8  -3    1.00    3.50
 -12   8   3   -0.20    1.60
 -11  -8   3   -2.10    1.60
  11   8  -3   -1.70    2.70
 -11   8   3   -0.90    1.40
 -10  -8   3   12.00    2.10
 -10   8   3   14.70    2.30
  10   8  -3    8.70    2.90
  -9  -8   3   13.60    2.20
   9   8  -3    9.50    2.70
  -9   8   3    9.80    1.90
  -8  -8   3    3.30    1.40
  -8   8   3    0.50    1.20
   8   8  -3    6.10    2.30
  -7  -8   3   24.60    2.70
  -7   8   3   23.40    2.70
   7   8  -3   21.80    3.00
  -6  -8   3   42.40    3.20
  -6   8   3   46.50    3.40
   6   8  -3   40.60    3.60
  -5  -8   3    3.30    1.30
   5  -8  -3    1.40    1.20
  -5  -8   3    4.70    1.10
   5   8  -3    3.90    1.40
  -5   8   3   -0.60    1.20
   4  -8  -3   -0.50    1.60
  -4  -8   3    0.50    0.90
  -4  -8   3   -0.80    1.10
  -4   8   3    0.20    1.00
   4   8  -3   -0.40    1.20
   3  -8  -3   31.40    2.80
  -3  -8   3   24.60    2.40
  -3  -8   3   28.60    2.60
  -3  -8   3   28.90    2.10
   3   8  -3   30.30    2.60
  -3   8   3   30.80    2.70
  -2  -8   3   36.90    2.30
  -2  -8   3   39.20    3.00
   2  -8  -3   39.60    1.80
  -2  -8   3   40.40    2.80
   2  -8  -3   38.10    3.10
   2   8  -3   38.60    3.30
  -2   8   3   37.30    2.00
  -2   8   3   31.90    3.00
  -1  -8   3   -1.40    1.00
   1  -8  -3   -0.20    1.10
  -1  -8   3    0.50    1.00
  -1  -8   3   -0.80    0.80
   1  -8  -3    0.40    0.60
  -1   8   3   -0.80    0.90
   1   8  -3    1.00    1.00
   0  -8  -3    1.10    0.80
   0  -8   3    1.30    0.80
   0  -8  -3    1.40    1.30
   0  -8   3    1.50    1.00
   0  -8   3    1.10    1.10
   0   8  -3    1.50    1.00
   0   8   3    2.70    1.20
   0   8  -3    1.70    0.80
   0   8  -3    1.00    0.90
   1  -8   3    6.10    1.30
  -1  -8  -3    6.50    1.20
  -1  -8  -3    3.00    1.40
  -1   8  -3    2.70    1.10
   1   8   3    3.80    1.50
  -1   8  -3    4.50    1.00
  -1   8  -3    6.00    1.00
  -2  -8  -3   44.60    3.50
  -2  -8  -3   43.10    2.90
   2  -8   3   38.30    3.00
  -2   8  -3   41.20    2.10
   2   8   3   41.80    3.30
  -2   8  -3   38.90    3.00
  -3  -8  -3   10.50    2.30
  -3  -8  -3   12.80    1.80
   3   8   3   10.90    2.20
  -3   8  -3   10.70    1.60
  -4  -8  -3   29.20    3.00
  -4   8  -3   26.00    2.60
   4   8   3   33.10    3.50
  -5  -8  -3  100.59    5.90
  -5   8  -3  105.59    5.90
   5   8   3   97.19    6.20
  -6  -8  -3   23.90    3.10
   6   8   3   19.40    3.30
  -6   8  -3   23.60    2.40
  -7  -8  -3   11.30    2.20
  -7   8  -3   18.70    2.30
   7   8   3   12.80    2.90
  -8  -8  -3    0.80    1.70
  -8   8  -3    1.20    1.30
   8   8   3   -1.60    2.30
  -9  -8  -3   -2.70    1.80
  -9   8  -3   -0.40    1.40
   9   8   3    1.30    2.90
  10   8   3    5.90    3.30
 -10   8  -3    8.00    2.00
 -11  -8  -3    1.10    2.20
 -11   8  -3    1.10    1.80
  11   8   3    4.70    3.60
 -11  -9   3    8.70    2.50
  11   9  -3   12.00    3.80
 -11   9   3    3.50    2.10
 -10  -9   3   10.00    2.30
  10   9  -3    8.00    3.30
 -10   9   3    6.10    1.90
  -9  -9   3    6.50    2.00
  -9   9   3    8.90    2.10
   9   9  -3    7.80    2.70
  -8  -9   3   10.70    2.10
  -8   9   3    5.30    1.80
   8   9  -3    9.10    2.70
  -7  -9   3    3.60    1.70
  -7   9   3    4.90    1.80
   7   9  -3    5.00    2.00
   6  -9  -3    3.90    1.80
  -6  -9   3    2.00    1.60
   6   9  -3    1.50    1.90
  -6   9   3    3.50    1.60
  -5  -9   3    9.40    1.80
   5  -9  -3    9.80    2.30
  -5   9   3   10.20    2.00
   5   9  -3    6.10    1.90
  -4  -9   3    1.50    1.20
  -4  -9   3    1.60    1.40
   4  -9  -3    0.90    1.30
   4   9  -3    0.00    1.60
  -4   9   3    0.00    1.30
  -3  -9   3   52.69    3.60
   3  -9  -3   44.70    3.70
  -3  -9   3   36.90    3.10
   3   9  -3   48.60    3.60
  -3   9   3   43.50    3.60
  -2  -9   3    1.10    1.30
  -2  -9   3    0.50    1.00
   2  -9  -3    4.10    1.70
  -2   9   3    4.10    1.60
   2   9  -3    1.70    1.40
  -1  -9   3   13.10    2.10
   1  -9  -3   16.00    1.30
  -1  -9   3   14.20    1.50
   1  -9  -3   12.30    2.20
   1   9  -3   13.80    1.90
  -1   9   3   16.70    1.70
   0  -9   3    4.10    1.10
   0  -9   3    5.00    1.50
   0  -9  -3    4.60    1.00
   0  -9  -3    5.30    1.50
   0   9  -3    2.80    1.00
   0   9  -3    3.70    1.40
   0   9  -3    3.90    1.30
   0   9   3    6.40    1.40
  -1  -9  -3    7.20    2.00
   1  -9   3   14.30    2.10
  -1  -9  -3   11.60    1.50
  -1   9  -3   13.20    1.50
  -1   9  -3   11.30    1.90
  -1   9  -3   12.60    1.40
   1   9   3   10.10    1.90
   2  -9   3   13.60    2.10
  -2  -9  -3   18.00    2.20
  -2  -9  -3   13.70    2.30
  -2   9  -3   14.70    2.10
   2   9   3   18.00    2.60
  -3  -9  -3    0.40    1.60
  -3  -9  -3   -0.20    1.50
   3   9   3    0.80    1.80
  -3   9  -3    3.20    1.50
   4  -9   3    1.00    1.40
  -4  -9  -3    0.90    1.50
   4   9   3    0.80    2.00
  -4   9  -3    1.30    1.30
  -5  -9  -3    3.10    1.80
   5   9   3    6.00    2.30
  -5   9  -3    3.50    1.50
  -6  -9  -3   -0.20    1.70
   6   9   3   -0.60    2.50
  -6   9  -3   -0.80    1.40
  -7  -9  -3    0.90    2.00
   7   9   3   -1.90    2.50
  -7   9  -3   -1.10    1.60
  -8  -9  -3    0.40    1.90
  -8   9  -3    2.50    1.70
   8   9   3   -2.30    2.80
  -9  -9  -3   -0.80    2.00
  -9   9  -3    0.80    1.80
   9   9   3    2.00    3.30
 -10  -9  -3    0.50    2.30
 -10   9  -3    2.90    2.00
  10   9   3   -0.30    3.40
  -9 -10   3    5.20    2.30
  -9  10   3   -0.70    1.90
   9  10  -3    1.90    3.00
   8 -10  -3   -0.10    2.00
  -8 -10   3    0.90    2.00
  -8  10   3    2.60    2.00
   8  10  -3   -1.50    2.60
   7 -10  -3   -1.10    2.00
  -7 -10   3    1.70    1.80
  -7  10   3   -1.00    1.60
   7  10  -3    1.50    2.50
   6 -10  -3    2.70    2.00
  -6 -10   3    3.90    1.80
  -6  10   3    2.00    1.80
   5 -10  -3    2.50    1.70
  -5 -10   3    1.30    1.70
   5  10  -3    0.20    2.00
  -5  10   3    2.10    1.70
   4 -10  -3    1.40    1.80
  -4 -10   3   -0.60    1.60
   4  10  -3    1.60    1.90
  -4  10   3   -2.00    1.50
  -3 -10   3   18.90    2.00
  -3 -10   3   20.80    2.90
   3 -10  -3   20.40    3.10
   3  10  -3   19.40    2.80
  -3  10   3   20.50    2.90
  -2 -10   3    2.90    1.40
   2 -10  -3    6.60    2.00
  -2 -10   3    5.60    2.00
   2  10  -3    2.10    1.70
  -1 -10   3    5.70    1.30
   1 -10  -3    1.40    1.80
  -1 -10   3    6.10    1.80
  -1  10   3    3.10    1.10
   1  10  -3    2.30    1.20
   1  10  -3    6.10    1.70
   0 -10  -3   10.70    1.30
   0 -10  -3   10.70    2.50
   0 -10   3   11.80    2.20
   0 -10   3   10.90    1.50
   0  10  -3   11.10    1.50
   0  10  -3   12.60    1.70
   0  10   3    9.00    1.80
   1 -10   3    9.30    2.00
  -1 -10  -3    8.60    1.40
  -1 -10  -3   12.80    2.60
   1  10   3    9.00    2.00
  -1  10  -3   10.50    2.10
  -2 -10  -3    1.00    1.40
   2 -10   3   -1.00    1.50
  -2 -10  -3    1.40    1.80
   2  10   3    1.50    1.90
  -2  10  -3    1.30    1.50
  -3 -10  -3    2.40    1.90
   3 -10   3    3.20    1.70
   3  10   3    1.40    2.20
  -3  10  -3    1.40    1.60
  -4 -10  -3    3.10    2.10
   4 -10   3   -4.10    1.60
  -4  10  -3   -0.20    1.50
   4  10   3    0.40    2.30
   5 -10   3    3.00    1.90
  -5 -10  -3    3.00    2.10
   5  10   3    1.70    2.50
  -5  10  -3    2.40    1.80
  -6 -10  -3   -0.80    2.20
   6  10   3    2.90    2.70
  -6  10  -3    1.10    1.60
  -7 -10  -3    0.30    2.30
  -7  10  -3    3.20    2.00
   7  10   3   -1.30    2.90
  -8 -10  -3   -3.90    2.30
  -8  10  -3    1.30    2.10
   8  10   3   -1.60    3.30
   7 -11  -3    4.00    2.50
  -7 -11   3    3.30    2.40
  -7  11   3    1.90    2.40
   7  11  -3    6.20    3.10
   6 -11  -3    5.60    2.50
  -6 -11   3    5.70    2.40
   6  11  -3    8.50    3.10
  -6  11   3    1.00    2.10
   5 -11  -3    2.50    2.30
  -5 -11   3    5.90    2.30
   5  11  -3    2.30    2.70
  -5  11   3   -1.30    2.00
  -4 -11   3    4.40    2.10
   4 -11  -3    1.50    3.90
  -4  11   3   -0.70    2.10
   4  11  -3    2.60    2.40
  -3 -11   3    9.70    2.30
   3 -11  -3   11.20    3.20
   3  11  -3    9.70    2.50
  -2 -11   3    4.60    2.20
   2 -11  -3    2.90    2.40
   2  11  -3   -0.30    2.00
   2  11  -3    1.80    2.30
   1 -11  -3    7.30    2.60
  -1 -11   3   11.80    2.70
   1  11  -3   11.90    2.20
   0 -11   3    5.50    2.20
   0 -11  -3   -0.20    2.00
   0  11   3    1.70    1.60
  -1 -11  -3   -1.60    2.20
   1 -11   3   -0.30    2.00
   1  11   3   -0.90    1.90
   2 -11   3    3.40    2.10
  -2 -11  -3    4.70    2.40
   2  11   3   -1.70    2.20
  -2  11  -3    3.20    1.90
   3 -11   3    2.90    2.20
  -3 -11  -3    6.10    2.80
  -3  11  -3    2.50    2.00
   3  11   3    4.00    2.60
  -4 -11  -3    0.90    2.40
   4 -11   3   -1.10    2.10
  -4  11  -3   -2.10    1.90
   4  11   3    2.20    2.90
  -5 -11  -3    7.60    2.80
   5 -11   3   -3.60    2.20
   5  11   3    1.60    3.10
  -5  11  -3    1.80    2.20
  17   0  -4   -1.20    2.90
 -17   0   4    1.60    1.80
 -16   0   4   -1.00    1.40
  16   0  -4    1.30    2.40
  15   0  -4    0.80    2.30
 -15   0   4   -1.40    1.20
  14   0  -4   57.19    4.50
 -14   0   4   50.59    3.40
  13   0  -4    0.50    1.60
 -13   0   4    2.10    1.50
  12   0  -4   -0.50    1.30
 -12   0   4   -0.80    0.70
  11   0  -4    0.90    1.10
 -11   0   4   -1.10    0.90
 -11   0   4    0.90    0.60
 -10   0   4    3.60    0.80
 -10   0   4    5.00    1.00
  10   0  -4    5.70    1.10
  10   0  -4    5.20    1.20
   9   0  -4    0.30    0.60
   9   0  -4   -0.30    0.70
  -9   0   4    0.60    0.60
  -9   0   4    0.70    0.50
   8   0  -4   56.99    3.20
   8   0  -4   58.49    3.00
  -8   0   4   56.79    3.00
  -8   0   4   62.99    3.00
   7   0  -4    0.10    0.50
  -7   0   4    0.10    0.40
  -7   0   4    0.10    0.40
   7   0  -4    0.20    0.40
  -6   0   4   25.20    1.50
   6   0  -4   25.80    1.50
   6   0  -4   25.10    1.60
  -6   0   4   26.40    1.50
   5   0  -4    0.10    0.30
  -5   0   4   -0.30    0.20
   5   0  -4    0.10    0.30
  -5   0   4    0.30    0.20
  -4   0   4  114.39    4.90
   4   0  -4  118.59    4.80
  -4   0   4  125.09    4.80
   4   0  -4  116.19    4.90
  -3   0   4   -0.10    0.20
   3   0  -4   -0.10    0.10
   3   0  -4    0.20    0.20
  -3   0   4    0.00    0.10
  -2   0   4  748.33   28.50
   2   0  -4  768.72   28.80
   2   0  -4  738.33   28.40
  -2   0   4  745.23   28.80
  -1   0   4    0.00    0.20
   1   0  -4    0.20    0.20
   1   0  -4    0.00    0.20
  -1   0   4    0.00    0.30
   1   0  -4    0.20    0.20
   1   0  -4   -0.60    0.30
   0   0  -4 9294.97  369.16
   0   0   4 9999.00  369.26
   1   0   4   -0.20    0.30
  -1   0  -4    0.60    0.30
   1   0   4   -0.30    0.20
  -2   0  -4 1204.48   46.30
   2   0   4 1181.58   45.80
  -2   0  -4 1211.78   45.70
   3   0   4    0.10    0.60
  -3   0  -4    0.00    0.60
  -3   0  -4    0.60    0.30
   3   0   4    0.40    0.40
   4   0   4  160.78    6.90
  -4   0  -4  161.48    6.80
   4   0   4  164.18    7.50
  -4   0  -4  158.18    7.40
  -5   0  -4   -0.20    0.40
   5   0   4   -0.10    0.60
  -5   0  -4   -1.00    0.90
   5   0   4    0.30    0.80
  -6   0  -4    2.50    1.10
   6   0   4    2.00    1.00
   6   0   4    1.70    0.80
  -6   0  -4    0.70    0.50
  -7   0  -4    0.10    1.30
  -7   0  -4   -0.50    0.60
   7   0   4    0.30    1.00
   7   0   4   -0.10    0.80
  -8   0  -4    1.20    1.60
   8   0   4    1.40    1.20
  -8   0  -4    1.60    0.70
   8   0   4   -0.10    1.20
   9   0   4   -1.50    1.40
  -9   0  -4    0.80    0.90
 -10   0  -4   93.49    4.90
  10   0   4   86.69    5.80
 -11   0  -4   -0.40    1.00
  11   0   4    0.40    2.10
  12   0   4    2.80    2.20
 -12   0  -4    2.80    1.20
 -13   0  -4   -0.20    1.40
  13   0   4   -1.40    2.40
  14   0   4   19.90    3.90
 -15   0  -4    0.20    2.00
  15   0   4   -1.40    5.40
  17  -1  -4   -4.80    2.90
 -17  -1   4    3.00    2.10
  17   1  -4   12.30    5.80
 -17   1   4    1.40    1.90
  16  -1  -4    2.90    2.50
 -16  -1   4    0.80    1.50
 -16   1   4    1.90    1.60
  16   1  -4    3.70    2.70
  15  -1  -4   32.10    3.90
 -15  -1   4   32.30    3.00
  15   1  -4   32.90    4.00
 -15   1   4   41.70    3.10
 -14  -1   4   -1.20    1.00
  14   1  -4   -0.70    1.80
 -14   1   4   -0.30    1.10
  13  -1  -4   20.10    2.90
 -13  -1   4   21.50    2.10
  13   1  -4   20.40    2.80
 -13   1   4   24.90    2.20
  12  -1  -4   35.50    3.10
 -12  -1   4   29.30    2.30
 -12   1   4   30.20    2.40
  12   1  -4   36.80    3.20
  11  -1  -4   11.80    1.90
 -11  -1   4   12.30    1.50
  11   1  -4   13.00    1.90
 -11   1   4   14.30    1.60
 -11   1   4   13.80    1.60
  11   1  -4   14.50    1.90
  10  -1  -4   26.20    2.10
 -10  -1   4   27.30    2.00
  10  -1  -4   25.00    2.30
 -10  -1   4   32.40    2.30
  10   1  -4   28.60    2.50
 -10   1   4   28.00    2.40
  10   1  -4   26.80    2.20
 -10   1   4   29.70    2.00
   9  -1  -4    3.20    1.00
   9  -1  -4    1.50    0.80
  -9  -1   4    1.40    0.70
  -9  -1   4    2.60    0.70
   9   1  -4    2.10    0.80
  -9   1   4    2.00    0.70
   9   1  -4   -0.30    0.70
  -9   1   4    2.20    0.60
   8  -1  -4   14.30    1.30
  -8  -1   4   10.80    1.10
  -8  -1   4   10.90    1.20
   8  -1  -4   12.70    1.20
  -8   1   4   10.70    1.10
   8   1  -4   13.40    1.30
   8   1  -4   14.30    1.50
  -8   1   4   13.40    1.10
   7  -1  -4    1.10    0.50
  -7  -1   4    2.30    0.60
  -7  -1   4    2.30    0.50
   7  -1  -4    2.50    0.60
   7   1  -4    1.70    0.50
  -7   1   4    2.70    0.50
  -7   1   4    2.20    0.60
   6  -1  -4   -0.10    0.30
  -6  -1   4    0.10    0.30
   6  -1  -4   -0.10    0.40
  -6  -1   4    0.30    0.40
   6   1  -4    0.60    0.40
  -6   1   4    0.50    0.30
  -6   1   4    0.60    0.40
   6   1  -4    0.70    0.50
   5  -1  -4   76.89    3.30
  -5  -1   4   72.19    3.10
  -5  -1   4   74.59    3.30
   5  -1  -4   66.89    3.20
   5   1  -4   77.09    3.20
  -5   1   4   68.59    3.20
  -5   1   4   71.89    3.20
   5   1  -4   71.39    3.30
  -4  -1   4  137.29    5.40
  -4  -1   4  125.99    5.50
   4  -1  -4  131.89    5.50
   4  -1  -4  131.89    5.50
  -4   1   4  132.79    5.50
  -4   1   4  135.69    5.50
   4   1  -4  139.09    5.60
   4   1  -4  138.69    5.40
   3  -1  -4  129.89    5.00
   3  -1  -4  128.49    5.20
  -3  -1   4  118.29    4.80
   3  -1  -4  120.49    5.00
   3   1  -4  121.09    5.10
   3   1  -4  120.99    4.80
  -3   1   4  120.09    5.00
  -3   1   4  123.89    5.10
   2  -1  -4 1796.62   69.09
   2  -1  -4 1777.42   69.19
   2  -1  -4 1837.82   69.09
  -2  -1   4 1847.12   69.19
   2  -1  -4 1810.82   69.29
  -2   1   4 1883.41   69.19
  -2   1   4 1805.62   69.09
   2   1  -4 1824.52   69.19
   1  -1  -4 1307.87   50.89
  -1  -1   4 1393.46   50.79
   1  -1  -4 1309.87   50.59
   1  -1  -4 1357.96   50.69
  -1  -1   4 1337.47   50.79
  -1   1   4 1309.67   50.59
   1   1  -4 1315.37   50.69
   1   1  -4 1347.27   50.79
  -1   1   4 1314.17   50.89
   0  -1   4   57.49    2.80
   0  -1   4   57.59    2.40
   0  -1  -4   61.29    3.00
   0  -1  -4   57.49    2.70
   0   1  -4   60.69    2.90
   0   1   4   55.19    2.90
   0   1  -4   58.49    2.40
   0   1  -4   56.99    2.70
   0   1   4   56.39    2.60
  -1  -1  -4  633.44   24.70
   1  -1   4  630.04   24.40
  -1  -1  -4  630.14   25.10
   1  -1   4  654.73   24.90
   1   1   4  641.04   25.10
  -1   1  -4  651.53   24.40
   1   1   4  637.04   24.70
  -1   1  -4  637.44   25.00
  -2  -1  -4  130.19    5.60
   2  -1   4  128.69    5.40
   2  -1   4  126.79    5.90
  -2  -1  -4  131.09    6.10
   2   1   4  132.99    6.10
  -2   1  -4  135.79    5.40
   2   1   4  130.69    5.70
  -2   1  -4  138.29    6.00
  -3  -1  -4   11.30    1.10
   3  -1   4   13.50    1.30
  -3  -1  -4   13.10    1.60
   3  -1   4   12.30    1.00
   3   1   4   12.50    1.30
  -3   1  -4   15.10    1.00
   3   1   4   11.00    1.50
  -3   1  -4   14.10    1.60
   4  -1   4   64.69    3.20
  -4  -1  -4   63.29    3.30
  -4  -1  -4   69.99    3.90
   4  -1   4   59.69    3.60
  -4   1  -4   71.49    3.80
  -4   1  -4   67.59    3.20
   4   1   4   73.89    4.00
   4   1   4   66.39    3.40
   5  -1   4  124.19    5.90
  -5  -1  -4  119.99    5.90
  -5  -1  -4  113.59    5.30
   5  -1   4  116.79    5.20
   5   1   4  111.99    5.40
   5   1   4  106.49    5.90
  -5   1  -4  113.09    5.10
  -5   1  -4  117.79    5.80
  -6  -1  -4    3.00    0.80
   6  -1   4    2.00    1.00
  -6  -1  -4    2.20    1.20
   6  -1   4    3.40    0.80
   6   1   4    4.20    1.20
  -6   1  -4    1.80    0.60
  -6   1  -4    3.00    1.10
   6   1   4    4.40    1.00
  -7  -1  -4    7.70    1.20
   7  -1   4    8.30    1.30
   7  -1   4    5.40    1.40
  -7  -1  -4    6.50    1.70
   7   1   4    6.50    1.20
  -7   1  -4    6.90    1.70
  -7   1  -4    8.20    1.10
   7   1   4    7.50    1.80
  -8  -1  -4    1.60    0.70
   8  -1   4    1.50    1.10
  -8  -1  -4    2.30    1.90
   8  -1   4    0.30    1.20
  -8   1  -4    1.10    0.70
   8   1   4    2.00    1.40
  -8   1  -4   -0.40    1.50
  -9  -1  -4    1.50    0.90
   9  -1   4    4.10    1.70
  -9   1  -4    0.70    0.70
   9   1   4   -1.00    1.40
  -9   1  -4    0.50    1.80
  10  -1   4    9.80    2.10
  10   1   4    1.90    1.70
 -10   1  -4    3.50    1.10
 -11  -1  -4    3.70    1.30
  11  -1   4    4.70    1.90
  11   1   4    2.30    2.00
 -11   1  -4    2.50    1.10
 -12  -1  -4   17.10    2.20
  12  -1   4   23.50    3.60
 -12   1  -4   11.40    1.80
  12   1   4   14.50    3.00
  13  -1   4    2.50    2.60
 -13  -1  -4    0.40    1.50
  13   1   4    4.00    2.70
 -13   1  -4    0.10    1.40
  14  -1   4   -0.90    2.70
 -14  -1  -4    0.90    3.00
  14   1   4   -1.80    3.00
 -15  -1  -4    2.90    2.20
  15  -1   4   12.50    3.80
 -15   1  -4   10.00    2.30
  15   1   4    5.60    3.70
  17  -2  -4   -1.20    2.90
 -17  -2   4    1.00    2.00
 -17   2   4   -1.70    1.70
  17   2  -4   -4.00    3.20
  16  -2  -4    0.30    2.60
 -16  -2   4   -1.30    1.60
 -16   2   4    2.10    1.60
  16   2  -4    2.60    3.00
 -15  -2   4    0.60    1.30
  15  -2  -4   -0.20    2.10
  15   2  -4    5.10    2.50
 -15   2   4    2.90    1.40
  14  -2  -4   25.10    3.20
 -14  -2   4   30.30    2.60
  14   2  -4   21.60    3.20
 -14   2   4   27.30    2.50
 -13  -2   4    1.50    1.10
  13  -2  -4   -1.70    1.40
 -13   2   4    1.90    1.10
  13   2  -4    3.20    1.80
 -12  -2   4   43.00    2.80
  12  -2  -4   43.20    3.40
 -12   2   4   41.30    2.80
  12   2  -4   39.00    3.70
 -12   2   4   38.60    2.60
 -11  -2   4  126.59    5.90
  11  -2  -4  123.99    6.30
  11   2  -4  123.19    6.70
  11   2  -4  117.69    6.10
 -11   2   4  129.09    5.70
 -11   2   4  136.59    6.00
 -10  -2   4   11.80    1.40
  10  -2  -4   12.40    1.70
  10  -2  -4   14.80    1.70
 -10   2   4   15.30    1.40
  10   2  -4   13.60    1.90
 -10   2   4   12.40    1.40
  10   2  -4   16.30    1.80
   9  -2  -4    0.50    0.70
   9  -2  -4    1.10    0.80
  -9  -2   4   -0.40    0.50
  -9  -2   4    0.00    0.70
   9   2  -4    0.00    0.70
  -9   2   4    0.20    0.60
  -9   2   4    0.30    0.60
   9   2  -4    0.20    0.70
   8  -2  -4   24.40    1.70
  -8  -2   4   21.80    1.60
   8  -2  -4   23.70    1.70
  -8   2   4   21.90    1.60
   8   2  -4   22.50    1.70
   8   2  -4   20.20    1.90
  -8   2   4   21.10    1.40
   7  -2  -4   68.39    3.20
  -7  -2   4   70.39    3.20
  -7  -2   4   62.79    3.20
   7  -2  -4   67.89    3.30
  -7   2   4   68.39    3.30
  -7   2   4   61.69    3.00
   7   2  -4   63.09    3.50
   7   2  -4   65.59    3.30
  -6  -2   4    2.10    0.60
   6  -2  -4    2.30    0.60
  -6  -2   4    1.10    0.40
   6  -2  -4    1.40    0.40
  -6   2   4    2.90    0.60
  -6   2   4    1.30    0.40
   6   2  -4    1.60    0.50
   6   2  -4    1.90    0.50
   5  -2  -4  224.48    8.50
  -5  -2   4  212.78    8.70
   5  -2  -4  210.68    8.70
  -5  -2   4  221.88    8.50
   5   2  -4  223.88    8.60
  -5   2   4  201.48    8.70
   5   2  -4  196.58    8.70
  -5   2   4  212.28    8.50
  -4  -2   4    4.20    0.60
   4  -2  -4    4.20    0.50
  -4  -2   4    5.00    0.50
   4  -2  -4    6.00    0.70
   4  -2  -4    3.90    0.60
   4   2  -4    5.40    0.70
   4   2  -4    5.30    0.60
  -4   2   4    4.70    0.60
  -4   2   4    4.10    0.60
  -3  -2   4   22.40    1.30
  -3  -2   4   20.80    1.00
   3  -2  -4   20.80    1.20
   3  -2  -4   21.00    1.30
   3  -2  -4   20.80    1.20
  -3   2   4   19.30    1.20
   3   2  -4   19.30    1.00
   3   2  -4   18.60    1.20
  -3   2   4   17.50    1.20
  -2  -2   4  156.18    6.20
   2  -2  -4  168.78    6.80
   2  -2  -4  156.88    6.60
  -2  -2   4  157.18    6.20
  -2  -2   4  165.48    6.80
   2  -2  -4  161.18    6.70
   2  -2  -4  155.48    6.60
  -2   2   4  161.58    6.60
  -2   2   4  165.28    6.60
   2   2  -4  159.88    6.50
  -1  -2   4  191.98    7.90
  -1  -2   4  197.78    7.50
   1  -2  -4  188.58    8.00
   1  -2  -4  193.08    8.10
  -1   2   4  200.48    8.00
   1   2  -4  193.48    7.90
  -1   2   4  193.18    8.10
   1   2  -4  200.88    7.90
  -1   2   4  197.48    8.20
   0  -2  -4    8.80    1.00
   0  -2   4    6.30    0.50
   0  -2  -4    6.70    1.00
   0  -2  -4    7.20    0.80
   0  -2   4    8.10    0.70
   0   2  -4    6.20    0.80
   0   2   4    7.10    1.00
   0   2  -4    6.60    0.70
   0   2  -4    7.50    0.50
   0   2   4    6.50    0.80
  -1  -2  -4   10.10    1.30
   1  -2   4   10.20    0.90
   1  -2   4    9.60    0.70
  -1  -2  -4    9.80    1.00
   1   2   4   11.00    1.30
  -1   2  -4   10.50    0.90
  -1   2  -4    9.10    1.10
  -1   2  -4   10.20    0.70
   1   2   4    9.40    0.90
  -2  -2  -4   52.29    3.20
   2  -2   4   58.09    2.60
  -2  -2  -4   59.79    3.00
   2  -2   4   56.49    2.90
   2   2   4   58.99    3.00
  -2   2  -4   56.29    2.60
  -2   2  -4   54.19    3.20
   2   2   4   61.39    3.30
   3  -2   4   28.80    1.90
  -3  -2  -4   25.20    2.10
  -3  -2  -4   24.60    1.80
   3  -2   4   27.10    1.60
   3   2   4   26.20    1.90
  -3   2  -4   24.90    1.50
   3   2   4   26.60    2.20
  -3   2  -4   24.90    1.90
  -4  -2  -4   39.40    2.70
   4  -2   4   43.90    2.30
  -4  -2  -4   41.70    2.90
   4  -2   4   43.20    2.70
  -4   2  -4   45.20    2.20
  -4   2  -4   39.30    2.60
   4   2   4   42.40    4.10
   4   2   4   37.30    2.50
   5  -2   4   29.60    2.30
  -5  -2  -4   28.70    2.50
   5  -2   4   26.70    1.80
  -5   2  -4   29.30    2.40
   5   2   4   22.50    2.40
   6  -2   4   38.50    2.40
  -6  -2  -4   41.00    2.60
  -6  -2  -4   36.70    3.10
   6  -2   4   38.90    2.90
   6   2   4   36.40    2.70
   6   2   4   45.10    3.30
  -6   2  -4   40.10    3.00
  -6   2  -4   37.80    2.30
  -7  -2  -4    4.60    1.60
   7  -2   4    5.70    1.40
  -7  -2  -4    6.00    1.10
   7  -2   4    5.80    1.20
  -7   2  -4    3.80    1.40
   7   2   4    5.80    1.50
   7   2   4    6.30    1.30
  -7   2  -4    5.90    1.00
  -8  -2  -4    4.60    1.10
   8  -2   4    5.30    1.60
  -8   2  -4    5.30    1.00
  -8   2  -4    4.70    1.90
   8   2   4    4.20    1.50
  -9  -2  -4    0.70    0.90
   9  -2   4   -1.40    1.20
  -9   2  -4    0.00    0.60
   9   2   4    0.40    1.30
  -9   2  -4   -0.10    1.60
  10  -2   4    6.60    2.00
 -10  -2  -4    4.10    1.20
  10   2   4    4.30    2.00
  11  -2   4    2.60    1.80
 -11  -2  -4    0.60    1.00
  11   2   4   -1.00    1.90
 -11   2  -4    2.80    1.10
  12  -2   4   15.10    2.90
 -12  -2  -4   15.50    2.30
  12   2   4   11.10    2.90
 -12   2  -4   12.70    2.00
 -13  -2  -4    5.20    1.90
  13  -2   4    3.60    2.50
 -13   2  -4    6.00    1.70
  13   2   4    5.80    3.00
 -14  -2  -4    7.40    2.10
  14  -2   4    7.00    2.90
 -14   2  -4    7.60    2.20
  15  -2   4   10.20    3.50
 -15  -2  -4   12.50    2.90
  15   2   4   12.00    4.20
 -15   2  -4   14.20    2.50
 -17  -3   4    2.00    2.00
  17  -3  -4    1.90    3.10
  17   3  -4    0.20    3.40
 -17   3   4   -0.80    1.90
  16  -3  -4    2.10    2.70
 -16  -3   4    0.70    1.60
  16   3  -4   -0.60    3.30
 -16   3   4    1.80    2.10
 -15  -3   4    5.90    1.60
  15  -3  -4    3.40    2.70
  15   3  -4    2.90    2.60
 -15   3   4    4.40    1.70
 -14  -3   4    6.80    1.70
  14  -3  -4   11.00    2.50
 -14   3   4    9.10    1.80
  14   3  -4    8.70    2.60
  13  -3  -4   -2.30    1.50
 -13   3   4   -1.10    1.00
  13   3  -4   -0.70    1.70
 -13   3   4    0.50    1.30
  12  -3  -4   40.10    3.30
 -12  -3   4   41.70    2.90
 -12   3   4   45.40    3.00
  12   3  -4   43.70    3.80
 -12   3   4   41.90    2.60
  11  -3  -4   10.90    1.70
 -11  -3   4    8.10    1.30
  11   3  -4   11.90    2.10
 -11   3   4    9.90    1.40
 -11   3   4   11.10    1.30
  10  -3  -4    2.70    1.20
 -10  -3   4    3.30    0.90
 -10   3   4    2.80    0.70
  10   3  -4    1.80    1.30
 -10   3   4    1.50    0.90
  10   3  -4    3.40    1.20
   9  -3  -4   55.19    3.00
   9  -3  -4   50.29    3.00
  -9  -3   4   53.49    2.90
   9   3  -4   50.39    3.40
   9   3  -4   42.00    3.00
  -9   3   4   54.49    2.60
  -9   3   4   50.19    2.90
  -8  -3   4    1.50    0.70
   8  -3  -4    0.50    0.60
   8  -3  -4   -0.10    0.60
   8   3  -4    0.40    0.70
  -8   3   4    0.00    0.40
   8   3  -4   -1.60    0.70
  -8   3   4   -0.30    0.50
   7  -3  -4    0.60    0.50
  -7  -3   4    0.10    0.60
  -7  -3   4   -0.10    0.40
   7  -3  -4    0.20    0.60
  -7   3   4    0.20    0.40
  -7   3   4   -0.20    0.40
   7   3  -4   -0.30    0.60
   7   3  -4    0.10    0.60
   6  -3  -4    4.60    0.80
  -6  -3   4    5.70    0.90
   6  -3  -4    5.10    0.60
  -6  -3   4    5.70    0.80
   6   3  -4    6.20    0.90
   6   3  -4    4.00    0.90
  -6   3   4    5.00    0.80
  -6   3   4    5.70    0.70
   5  -3  -4  615.14   23.20
  -5  -3   4  608.54   23.60
   5  -3  -4  606.04   23.40
   5  -3  -4  584.54   23.60
  -5  -3   4  612.34   23.50
   5   3  -4  636.24   23.80
  -5   3   4  594.54   23.30
   5   3  -4  624.34   23.70
  -5   3   4  577.74   23.60
   4  -3  -4   64.29    3.20
  -4  -3   4   69.19    3.00
   4  -3  -4   65.89    2.80
  -4  -3   4   68.39    3.10
   4  -3  -4   66.79    3.00
   4   3  -4   65.59    3.20
   4   3  -4   62.19    3.00
  -4   3   4   69.19    3.30
  -3  -3   4    2.10    0.40
   3  -3  -4    1.00    0.30
  -3  -3   4    1.10    0.40
   3  -3  -4    1.80    0.50
  -3  -3   4    1.00    0.30
   3  -3  -4    1.70    0.50
   3   3  -4    1.50    0.40
  -3   3   4    2.00    0.50
   3   3  -4    1.30    0.40
  -3   3   4    1.30    0.30
  -2  -3   4   17.80    1.00
   2  -3  -4   17.20    1.30
   2  -3  -4   17.90    1.30
   2  -3  -4   20.70    1.40
  -2  -3   4   17.60    1.00
  -2  -3   4   18.80    1.20
   2   3  -4   17.20    1.10
  -2   3   4   16.80    1.30
  -2   3   4   17.20    1.20
  -1  -3   4   61.99    2.60
  -1  -3   4   62.69    2.70
  -1  -3   4   58.49    3.00
   1  -3  -4   62.19    3.10
   1  -3  -4   59.79    3.10
   1  -3  -4   57.29    3.00
   1   3  -4   60.39    3.00
   1   3  -4   61.69    2.70
  -1   3   4   61.49    3.00
  -1   3   4   61.09    3.10
   1   3  -4   60.99    2.70
   0  -3   4    3.30    0.40
   0  -3  -4    2.10    0.60
   0  -3  -4    3.30    0.80
   0  -3   4    3.50    0.60
   0  -3  -4    3.80    0.80
   0   3   4    1.60    0.70
   0   3  -4    3.00    0.40
   0   3  -4    2.70    0.50
   0   3  -4    1.40    0.50
   0   3   4    2.60    0.60
   1  -3   4   14.80    0.90
  -1  -3  -4   15.10    1.30
   1  -3   4   14.10    1.00
  -1  -3  -4   14.80    1.70
  -1  -3  -4   14.10    1.20
  -1   3  -4   12.70    1.00
   1   3   4   13.50    1.30
  -1   3  -4   12.00    0.90
   1   3   4   13.60    1.40
  -1   3  -4   10.90    1.10
   2  -3   4   52.49    2.60
   2  -3   4   46.40    2.40
  -2  -3  -4   54.49    2.90
  -2  -3  -4   49.90    3.10
   2   3   4   47.80    3.10
   2   3   4   50.19    2.80
  -2   3  -4   50.49    2.50
  -2   3  -4   50.99    2.40
  -3  -3  -4   16.50    1.90
   3  -3   4   15.50    1.40
   3  -3   4   17.70    1.20
   3   3   4   15.10    1.50
  -3   3  -4   16.50    1.10
   3   3   4   18.10    1.90
  -3   3  -4   17.60    1.60
   4  -3   4    2.40    0.60
   4  -3   4    4.30    0.80
  -4  -3  -4    2.50    0.70
  -4  -3  -4    3.20    1.10
  -4   3  -4    2.60    0.60
   4   3   4    3.00    1.10
   4   3   4    1.60    0.80
  -4   3  -4    1.70    0.90
   5  -3   4   44.50    2.50
   5  -3   4   43.60    2.80
  -5  -3  -4   45.60    2.80
  -5  -3  -4   44.90    3.60
   5   3   4   41.70    3.20
  -5   3  -4   45.50    3.00
  -5   3  -4   42.50    2.40
   6  -3   4   26.70    2.30
  -6  -3  -4   26.40    2.10
  -6  -3  -4   27.50    2.80
  -6   3  -4   31.30    2.50
   6   3   4   25.00    3.00
  -6   3  -4   26.40    1.80
   6   3   4   27.50    2.40
   7  -3   4   29.30    2.20
  -7  -3  -4   26.70    2.20
   7  -3   4   26.20    2.40
  -7   3  -4   22.40    1.80
   7   3   4   27.90    3.00
  -7   3  -4   28.20    2.50
  -8  -3  -4   32.60    2.50
   8  -3   4   31.40    2.90
  -8   3  -4   30.50    2.20
  -8   3  -4   33.10    3.00
   8   3   4   30.70    3.50
   9  -3   4   27.40    3.00
  -9  -3  -4   20.40    2.20
   9   3   4   22.70    3.10
  -9   3  -4   31.30    3.00
  -9   3  -4   24.50    2.10
  10  -3   4   24.80    3.10
 -10  -3  -4   21.90    2.10
  10   3   4   21.60    3.40
 -10   3  -4   20.00    2.80
 -10   3  -4   20.20    2.10
  11  -3   4    7.80    2.20
 -11  -3  -4    5.80    1.50
 -11   3  -4    5.60    1.40
  11   3   4    9.40    2.70
 -12  -3  -4    2.00    1.50
  12  -3   4    4.50    2.20
  12   3   4    2.90    2.60
 -12   3  -4    0.40    1.30
 -13  -3  -4    4.00    1.80
  13  -3   4    6.40    2.60
 -13   3  -4    4.20    1.60
  13   3   4    7.20    3.30
  14  -3   4    1.30    2.80
 -14  -3  -4   -2.10    1.60
 -14   3  -4    1.20    1.60
  14   3   4    9.80    3.60
  16  -4  -4   -4.30    2.60
 -16  -4   4    0.30    1.80
 -16   4   4    2.60    1.90
  16   4  -4   -1.30    3.10
  15  -4  -4    1.20    2.20
 -15  -4   4    2.20    1.60
 -15   4   4   -0.60    1.50
  15   4  -4   -2.70    2.50
 -14  -4   4   -0.40    1.40
  14  -4  -4    3.30    1.90
  14   4  -4   -0.70    2.20
 -14   4   4    1.00    1.30
 -13  -4   4    8.90    1.70
  13  -4  -4    9.20    2.00
 -13   4   4    5.70    1.40
  13   4  -4    5.80    2.40
 -13   4   4    6.90    1.30
 -12  -4   4    5.50    1.30
  12  -4  -4    9.40    1.80
 -12   4   4    6.60    1.20
 -12   4   4    8.10    1.50
  12   4  -4    3.60    1.70
 -11  -4   4    3.80    1.10
  11  -4  -4    4.60    1.30
 -11   4   4    4.10    1.00
  11   4  -4    5.00    1.80
  10  -4  -4   52.49    3.20
 -10  -4   4   49.10    3.10
  10   4  -4   54.49    4.00
 -10   4   4   51.59    2.70
 -10   4   4   53.59    3.20
  10   4  -4   52.79    3.50
  -9  -4   4   31.50    2.10
   9  -4  -4   27.60    2.10
  -9   4   4   28.90    1.70
   9   4  -4   28.80    2.60
  -9   4   4   25.30    2.10
   8  -4  -4    4.90    1.10
  -8  -4   4    7.80    1.20
   8  -4  -4    8.30    1.10
  -8  -4   4    6.70    1.10
   8   4  -4    7.30    1.30
  -8   4   4    7.60    0.80
  -8   4   4    6.50    1.00
   8   4  -4    6.30    1.30
   7  -4  -4    0.50    0.60
   7  -4  -4    0.10    0.50
  -7  -4   4    0.40    0.50
  -7  -4   4    0.50    0.70
  -7   4   4    0.40    0.50
  -7   4   4   -0.40    0.60
   7   4  -4    1.10    0.80
   7   4  -4    0.10    0.70
   6  -4  -4    6.00    0.70
  -6  -4   4    5.60    0.90
  -6  -4   4    3.60    0.80
   6  -4  -4    6.00    0.70
  -6   4   4    3.00    0.80
  -6   4   4    4.00    0.60
   6   4  -4    4.90    1.00
   6   4  -4    6.20    1.00
   5  -4  -4    4.10    0.70
   5  -4  -4    3.50    0.40
  -5  -4   4    4.10    0.70
  -5  -4   4    2.60    0.60
   5  -4  -4    3.90    0.80
   5   4  -4    2.70    0.80
   5   4  -4    3.00    0.70
  -5   4   4    2.20    0.70
   4  -4  -4  138.29    5.30
   4  -4  -4  121.69    5.70
  -4  -4   4  135.29    5.60
  -4  -4   4  128.59    5.60
  -4  -4   4  135.19    5.60
   4  -4  -4  124.79    5.50
  -4   4   4  138.89    6.00
   4   4  -4  127.19    5.60
   4   4  -4  127.79    5.70
   3  -4  -4   55.69    2.90
  -3  -4   4   51.89    2.80
   3  -4  -4   55.19    2.80
   3  -4  -4   53.89    2.50
  -3  -4   4   56.49    2.70
  -3  -4   4   59.79    2.70
   3   4  -4   58.49    2.80
  -3   4   4   54.79    2.50
   3   4  -4   54.99    2.70
  -2  -4   4   14.00    1.10
   2  -4  -4   15.70    1.30
   2  -4  -4   15.00    1.30
   2  -4  -4   12.60    1.30
  -2  -4   4   15.00    1.10
  -2  -4   4   14.20    1.00
  -2   4   4   16.00    1.40
   2   4  -4   15.10    1.00
  -2   4   4   14.70    1.20
  -1  -4   4   72.59    3.40
  -1  -4   4   72.69    3.30
  -1  -4   4   76.99    3.40
   1  -4  -4   70.59    3.80
   1  -4  -4   68.89    3.70
   1  -4  -4   77.79    3.80
   1   4  -4   77.69    3.30
  -1   4   4   77.79    3.70
  -1   4   4   77.69    3.80
   1   4  -4   74.49    3.40
   0  -4   4  162.28    6.50
   0  -4  -4  157.08    7.00
   0  -4   4  157.58    6.90
   0  -4  -4  162.18    7.10
   0  -4  -4  160.78    7.00
   0   4   4  156.98    7.00
   0   4  -4  160.68    6.60
   0   4  -4  160.88    6.40
   0   4   4  153.18    7.00
   0   4  -4  155.28    6.70
  -1  -4  -4    7.10    1.20
  -1  -4  -4    8.80    1.40
   1  -4   4    9.10    0.80
  -1  -4  -4    9.50    1.30
  -1   4  -4    8.70    1.20
  -1   4  -4    8.50    0.80
  -1   4  -4    8.50    0.80
   1   4   4    8.40    1.20
   1   4   4   12.00    1.60
  -2  -4  -4   85.99    4.40
   2  -4   4   84.59    3.80
  -2  -4  -4   85.39    4.60
   2  -4   4   89.69    3.90
   2   4   4   82.39    4.30
  -2   4  -4   88.19    3.90
  -2   4  -4   84.39    3.80
   2   4   4   92.99    4.80
  -3  -4  -4   12.80    1.80
  -3  -4  -4   15.40    1.70
   3  -4   4   14.00    1.20
   3  -4   4   13.10    1.10
  -3   4  -4   11.60    1.00
   3   4   4   17.40    2.10
  -3   4  -4   13.40    1.50
  -3   4  -4   13.60    1.10
   3   4   4   15.10    1.80
  -4  -4  -4   -0.10    1.10
   4  -4   4    0.30    0.60
  -4  -4  -4   -0.10    0.70
   4  -4   4    0.10    0.50
   4   4   4    1.20    1.10
  -4   4  -4    0.60    0.50
   4   4   4    0.50    0.90
  -4   4  -4    0.80    0.90
  -5  -4  -4   29.00    2.90
  -5  -4  -4   34.90    2.50
   5  -4   4   31.70    2.10
   5  -4   4   38.40    2.40
   5   4   4   31.60    2.60
  -5   4  -4   36.50    2.10
   5   4   4   34.20    3.10
  -5   4  -4   35.50    2.50
  -6  -4  -4   54.89    3.30
  -6  -4  -4   56.39    3.90
   6  -4   4   53.39    3.20
   6  -4   4   51.99    3.10
   6   4   4   49.70    3.90
  -6   4  -4   50.19    3.20
  -6   4  -4   49.10    2.80
   7  -4   4   -0.20    1.00
   7  -4   4    0.90    1.50
  -7  -4  -4    0.50    0.80
   7   4   4    0.90    1.40
  -7   4  -4    0.30    0.70
  -7   4  -4    0.10    1.20
  -8  -4  -4    0.90    0.90
   8  -4   4    0.50    1.20
  -8   4  -4   -0.40    0.70
   8   4   4    1.20    1.50
  -8   4  -4   -1.90    1.30
  -9  -4  -4    2.40    1.00
   9  -4   4    0.40    1.40
  -9   4  -4    0.40    0.80
   9   4   4    2.20    1.90
 -10  -4  -4    1.30    1.40
  10  -4   4    2.00    1.60
  10   4   4    3.60    2.10
 -10   4  -4    5.30    2.00
 -10   4  -4    4.80    1.30
  11  -4   4    0.20    1.80
 -11  -4  -4    2.50    1.30
  11   4   4    2.80    2.40
 -11   4  -4   -0.50    1.10
 -12  -4  -4    1.50    1.30
  12  -4   4    0.70    2.00
 -12   4  -4    2.10    1.40
  12   4   4    2.60    2.70
  13  -4   4    2.90    2.30
 -13  -4  -4    0.10    3.20
 -13   4  -4   -0.70    1.50
  13   4   4   -1.00    3.90
 -14  -4  -4    0.90    1.80
  14  -4   4   -0.20    2.80
 -14   4  -4    0.90    1.80
  14   4   4   -0.20    3.50
 -16  -5   4    6.00    2.80
  16  -5  -4    2.40    2.90
 -16   5   4    3.80    2.10
  16   5  -4    8.20    5.60
  15  -5  -4    2.50    2.30
 -15  -5   4    1.40    1.70
  15   5  -4    0.40    3.10
 -15   5   4    2.30    1.80
 -14  -5   4    7.00    1.70
  14  -5  -4    8.70    2.40
  14   5  -4    8.30    3.00
 -14   5   4   11.70    1.90
 -14   5   4    7.40    1.60
  13  -5  -4    0.10    1.60
 -13  -5   4   -1.30    1.20
 -13   5   4   -1.80    1.10
  13   5  -4   -2.40    2.20
 -13   5   4    1.20    1.30
 -12  -5   4    6.20    1.40
  12  -5  -4    1.50    1.60
 -12   5   4    4.80    1.10
 -12   5   4    3.80    1.30
  12   5  -4    3.90    1.90
  11  -5  -4   18.70    2.00
 -11  -5   4   12.10    1.80
 -11   5   4   16.40    2.00
 -11   5   4   15.40    1.50
  11   5  -4   16.70    2.60
 -10  -5   4   -0.90    0.80
  10  -5  -4   -1.00    0.90
  10   5  -4    1.30    1.70
 -10   5   4    0.60    0.70
  -9  -5   4   23.60    2.00
   9  -5  -4   24.10    1.90
   9   5  -4   25.40    2.40
  -9   5   4   24.30    2.10
  -9   5   4   23.10    1.60
   9   5  -4   23.20    2.70
  -8  -5   4    3.90    1.00
   8  -5  -4    5.40    0.80
   8  -5  -4    5.40    0.90
  -8   5   4    4.50    0.70
  -8   5   4    4.60    1.00
   8   5  -4    6.90    1.60
   8   5  -4    5.60    1.30
  -7  -5   4    6.80    1.10
   7  -5  -4    9.10    0.90
   7  -5  -4    9.10    0.90
  -7  -5   4    7.30    1.20
   7   5  -4    9.00    1.60
  -7   5   4    9.30    1.30
   7   5  -4    7.30    1.30
   6  -5  -4   24.30    1.50
   6  -5  -4   22.90    1.30
  -6  -5   4   24.60    1.80
   6  -5  -4   27.00    2.00
  -6  -5   4   25.50    1.90
  -6   5   4   24.30    1.90
   6   5  -4   21.80    2.10
   6   5  -4   26.40    2.00
  -5  -5   4    0.90    0.60
   5  -5  -4   -0.10    0.50
   5  -5  -4   -1.00    0.60
  -5  -5   4   -0.50    0.60
   5  -5  -4    0.40    0.30
  -5  -5   4   -0.30    0.50
   5   5  -4   -0.50    0.70
   5   5  -4   -1.30    0.60
  -5   5   4   -0.10    0.60
   4  -5  -4   31.30    1.80
   4  -5  -4   35.00    1.60
   4  -5  -4   34.60    2.30
  -4  -5   4   36.20    2.10
  -4  -5   4   35.20    2.00
  -4  -5   4   36.20    2.20
   4   5  -4   33.70    2.10
  -4   5   4   35.50    2.40
  -3  -5   4   11.50    1.20
  -3  -5   4   10.60    1.10
   3  -5  -4   11.30    1.10
   3  -5  -4    7.40    1.20
   3  -5  -4    9.90    1.20
   3  -5  -4   10.70    0.90
  -3  -5   4   11.70    1.10
   3   5  -4   10.50    1.10
  -3   5   4   10.80    0.90
  -3   5   4   10.20    1.30
  -2  -5   4  160.38    6.80
  -2  -5   4  160.48    6.60
   2  -5  -4  169.18    7.30
   2  -5  -4  149.39    6.70
  -2  -5   4  157.58    6.60
   2  -5  -4  163.68    7.00
  -2   5   4  153.28    6.60
   2   5  -4  157.48    6.60
  -2   5   4  155.08    7.10
   1  -5  -4   11.60    1.40
  -1  -5   4   11.30    1.10
   1  -5  -4    9.20    1.30
  -1  -5   4    9.80    1.00
  -1  -5   4    9.90    1.10
   1  -5  -4   12.40    1.50
   1   5  -4   10.30    0.90
  -1   5   4    9.00    1.30
   1   5  -4   11.50    1.20
  -1   5   4   11.70    1.40
   0  -5   4    4.50    0.70
   0  -5   4    4.30    0.80
   0  -5  -4    5.40    1.10
   0  -5  -4    5.20    1.10
   0  -5   4    3.80    0.70
   0  -5  -4    3.70    0.90
   0   5  -4    6.50    0.70
   0   5  -4    4.30    0.80
   0   5   4    3.90    1.00
   0   5  -4    6.20    0.90
   0   5   4    5.00    1.10
  -1  -5  -4   37.60    2.60
  -1  -5  -4   32.10    2.60
  -1  -5  -4   38.30    2.60
   1  -5   4   32.60    1.90
  -1   5  -4   33.30    2.00
  -1   5  -4   37.10    1.80
   1   5   4   37.90    3.00
  -1   5  -4   35.20    2.30
   1   5   4   31.20    2.60
  -2  -5  -4   13.10    1.60
  -2  -5  -4   11.10    1.50
   2  -5   4   12.10    1.10
  -2  -5  -4   13.00    1.70
   2   5   4    7.70    1.50
  -2   5  -4    8.40    1.10
   2   5   4    8.10    1.30
  -2   5  -4    8.80    1.50
  -2   5  -4   10.10    0.80
  -3  -5  -4    2.40    1.20
  -3  -5  -4    5.30    1.10
  -3  -5  -4    4.90    1.40
   3  -5   4    4.40    0.80
   3   5   4    6.30    1.50
   3   5   4    3.60    1.20
  -3   5  -4    4.00    0.60
  -3   5  -4    4.20    0.80
   4  -5   4   13.30    1.40
  -4  -5  -4   15.10    2.10
   4  -5   4   17.20    1.30
  -4  -5  -4   16.00    2.10
  -4   5  -4   17.00    1.70
  -4   5  -4   17.30    1.50
   4   5   4   13.80    1.90
  -4   5  -4   13.70    1.20
   4   5   4   12.30    2.10
   5  -5   4   12.20    1.50
  -5  -5  -4    9.90    1.60
  -5  -5  -4    9.40    2.00
   5  -5   4   13.30    1.40
  -5   5  -4   13.70    1.40
  -5   5  -4   13.80    1.60
   5   5   4   15.00    2.30
  -5   5  -4   11.20    1.20
   6  -5   4   42.00    2.60
   6  -5   4   37.70    2.60
  -6  -5  -4   42.10    3.10
  -6   5  -4   44.50    2.60
   6   5   4   40.70    3.60
  -6   5  -4   41.50    2.80
  -7  -5  -4    1.00    1.10
   7  -5   4   -0.20    0.90
  -7   5  -4    0.00    0.80
  -7   5  -4    0.90    1.30
   7   5   4    0.00    1.60
  -8  -5  -4    8.50    1.50
  -8   5  -4    8.10    1.70
  -8   5  -4    9.50    1.50
  -9  -5  -4   -0.40    1.20
   9  -5   4    1.70    1.30
  -9   5  -4    0.10    1.60
   9   5   4    0.80    2.10
  -9   5  -4    1.30    1.00
  10  -5   4    4.30    1.70
 -10  -5  -4    2.80    1.30
  10   5   4    4.70    2.40
 -10   5  -4    2.90    1.30
 -10   5  -4    2.90    1.90
  11  -5   4   13.20    2.50
 -11  -5  -4   15.40    2.50
 -11   5  -4   13.50    2.00
 -11   5  -4   15.90    2.40
  11   5   4   12.80    3.20
 -12  -5  -4   -1.80    1.50
  12  -5   4   -2.70    2.00
 -12   5  -4   -1.90    1.50
  12   5   4    0.80    3.00
 -13  -5  -4    1.20    1.90
  13  -5   4    2.00    2.50
  13   5   4    8.30    3.70
 -13   5  -4   -1.40    1.70
 -15  -6   4   14.80    2.40
  15  -6  -4   10.00    2.70
 -15   6   4    3.70    2.20
  15   6  -4    8.90    3.60
 -14  -6   4    2.90    1.60
  14  -6  -4    1.90    2.10
  14   6  -4   -1.00    3.20
 -14   6   4    4.40    1.70
 -13  -6   4   -2.20    1.40
  13  -6  -4   -1.50    1.60
 -13   6   4    0.70    1.60
  13   6  -4   -3.20    2.50
 -13   6   4   -0.70    1.20
  12  -6  -4    0.90    1.40
 -12  -6   4    1.30    1.30
 -12   6   4    2.10    1.20
 -12   6   4   -0.20    1.00
  12   6  -4   -1.10    2.00
 -11  -6   4   -0.30    1.00
  11  -6  -4    1.80    1.10
  11  -6  -4    0.30    0.90
 -11   6   4    1.30    1.10
 -11   6   4    0.90    0.90
  11   6  -4    0.60    1.90
  10  -6  -4   19.90    1.60
 -10  -6   4   25.60    2.20
  10  -6  -4   23.00    1.90
  10   6  -4   25.40    3.20
 -10   6   4   22.40    1.60
 -10   6   4   22.00    2.50
  -9  -6   4    0.80    1.00
  -9   6   4   -0.70    0.90
   9   6  -4   -1.90    2.00
   9   6  -4    0.70    1.50
  -8  -6   4   79.19    4.20
  -8   6   4   66.29    4.10
   8   6  -4   78.29    4.40
   8   6  -4   79.19    4.80
  -7  -6   4    2.50    1.00
   7   6  -4    1.70    1.20
  -7   6   4    2.30    1.00
  -6  -6   4   15.30    1.70
  -6  -6   4   19.20    1.90
  -6  -6   4   17.50    1.70
  -6   6   4   19.40    1.90
   6   6  -4   12.40    1.90
   6   6  -4   20.40    1.90
  -5  -6   4   26.10    2.00
  -5  -6   4   27.60    2.10
  -5  -6   4   25.30    2.10
  -5   6   4   28.60    2.20
   5   6  -4   28.70    2.40
   5   6  -4   27.80    2.10
   4  -6  -4   31.10    2.40
   4  -6  -4   27.90    1.50
  -4  -6   4   28.50    2.10
  -4  -6   4   34.00    2.20
   4  -6  -4   29.40    2.30
  -4  -6   4   29.60    1.90
  -4   6   4   29.30    2.30
   4   6  -4   30.30    2.20
   4   6  -4   26.30    2.00
  -3  -6   4    1.00    0.60
   3  -6  -4    1.20    0.70
   3  -6  -4   -0.30    0.40
  -3  -6   4   -0.30    0.60
  -3  -6   4   -0.80    0.60
   3  -6  -4   -0.40    0.60
   3  -6  -4    0.20    0.80
  -3   6   4    0.10    0.70
  -3   6   4    0.50    0.40
   3   6  -4   -0.40    0.60
  -2  -6   4   17.60    1.40
  -2  -6   4   18.80    1.50
  -2  -6   4   17.80    1.60
   2  -6  -4   23.40    1.90
   2  -6  -4   21.30    2.30
   2  -6  -4   17.50    1.50
  -2   6   4   17.60    2.00
  -2   6   4   19.40    1.50
   2   6  -4   17.60    1.50
  -1  -6   4    1.20    0.70
   1  -6  -4    3.20    0.90
   1  -6  -4    1.40    0.80
  -1  -6   4    2.10    0.60
  -1  -6   4    2.50    0.80
   1  -6  -4    3.70    0.90
   1   6  -4    2.60    0.60
  -1   6   4    1.10    0.80
  -1   6   4    3.50    1.00
   1   6  -4    3.20    0.80
   0  -6   4   67.79    3.30
   0  -6  -4   67.09    3.70
   0  -6   4   71.69    3.60
   0  -6   4   69.09    3.30
   0  -6  -4   66.59    3.90
   0  -6  -4   67.79    3.90
   0   6  -4   67.59    3.10
   0   6   4   64.89    3.80
   0   6  -4   68.69    3.30
   0   6  -4   65.79    3.50
   1  -6   4    7.30    1.00
  -1  -6  -4    5.90    1.30
  -1  -6  -4    7.50    1.30
  -1  -6  -4    9.10    1.50
  -1   6  -4    7.50    0.80
  -1   6  -4    7.50    1.10
  -1   6  -4    7.90    1.10
   1   6   4    6.20    1.20
   1   6   4    7.90    1.60
  -2  -6  -4    7.20    1.60
  -2  -6  -4    2.50    1.00
   2  -6   4    8.10    1.00
  -2  -6  -4    7.50    1.50
   2   6   4    8.20    1.70
  -2   6  -4    6.20    0.70
  -2   6  -4    3.60    1.50
  -2   6  -4    8.80    1.20
   2   6   4    8.10    1.60
  -3  -6  -4   45.70    3.60
   3  -6   4   44.70    2.80
  -3  -6  -4   52.09    3.40
   3   6   4   43.20    3.50
  -3   6  -4   42.80    2.60
  -3   6  -4   45.00    2.10
  -3   6  -4   43.90    2.60
  -4  -6  -4   12.30    2.10
  -4  -6  -4   17.10    2.20
   4  -6   4   14.90    1.60
  -4   6  -4   17.40    1.70
  -4   6  -4   15.70    1.10
  -4   6  -4   14.30    1.50
   4   6   4   15.40    2.40
  -5  -6  -4   14.20    2.10
   5  -6   4   12.20    1.50
   5   6   4   11.90    2.30
  -5   6  -4   11.90    1.10
  -5   6  -4   14.00    2.20
  -5   6  -4   15.30    1.50
  -6  -6  -4    2.90    1.30
   6  -6   4    3.80    0.80
  -6   6  -4    3.80    0.80
  -6   6  -4    4.30    1.10
  -6   6  -4    3.90    1.20
   6   6   4    4.10    1.80
   7  -6   4    0.50    0.80
  -7  -6  -4    4.80    1.40
  -7   6  -4    4.70    1.10
   7   6   4    0.20    1.70
  -7   6  -4    0.90    1.30
  -7   6  -4    4.30    0.90
  -8  -6  -4    5.60    1.40
   8  -6   4    4.80    1.20
  -8   6  -4    5.50    1.10
   8   6   4    5.30    2.20
  -8   6  -4    6.10    1.50
  -9  -6  -4    0.20    1.40
  -9   6  -4    0.60    1.10
  -9   6  -4   -0.70    1.50
   9   6   4   -0.70    2.20
  10  -6   4   20.60    2.30
 -10  -6  -4   27.70    3.10
 -10   6  -4   19.00    2.40
 -10   6  -4   23.10    2.40
  10   6   4   27.60    4.30
 -11  -6  -4    4.10    1.90
  11  -6   4    3.70    1.80
  11   6   4    3.70    3.00
 -11   6  -4    4.50    2.20
 -11   6  -4    4.00    1.50
 -12  -6  -4    5.60    2.20
  12  -6   4    9.10    2.40
 -12   6  -4    4.70    2.50
  12   6   4   10.00    3.80
  13  -6   4   -3.50    2.30
 -13  -6  -4   -2.30    2.00
 -13   6  -4    3.30    1.80
  13   6   4    1.30    3.90
 -14  -7   4   12.20    2.50
 -14   7   4   11.20    2.40
  14   7  -4    7.20    3.60
 -13  -7   4    0.70    1.60
 -13   7   4    3.90    1.80
 -12  -7   4    1.00    1.50
 -12   7   4   -1.10    1.20
  12   7  -4   -2.30    2.40
 -11  -7   4   16.60    2.20
  11   7  -4   11.20    2.80
 -11   7   4   10.10    2.00
 -10  -7   4    2.10    1.20
 -10   7   4    1.20    1.10
  10   7  -4    2.00    2.00
  -9  -7   4   17.80    2.10
   9   7  -4    9.00    2.40
  -9   7   4   15.40    2.20
  -8  -7   4   11.20    1.70
   8   7  -4   14.60    2.40
  -8   7   4   11.10    1.80
  -7  -7   4    0.70    1.00
  -7  -7   4   -0.20    1.30
  -7   7   4    0.30    1.00
   7   7  -4    2.10    1.30
   7   7  -4    2.30    1.30
  -6  -7   4   11.40    1.60
  -6  -7   4   10.90    1.60
   6   7  -4   10.80    1.60
  -6   7   4    8.20    1.60
   6   7  -4   10.20    1.80
  -5  -7   4   56.69    3.70
   5  -7  -4   59.79    3.70
  -5  -7   4   57.39    3.50
  -5  -7   4   56.19    3.10
  -5   7   4   53.39    3.50
   5   7  -4   51.49    3.50
  -4  -7   4   46.70    2.90
  -4  -7   4   43.60    3.00
   4  -7  -4   42.70    3.20
   4   7  -4   46.40    3.00
  -4   7   4   46.30    3.20
  -3  -7   4    1.10    0.80
   3  -7  -4    1.40    0.50
   3  -7  -4    1.40    0.90
   3  -7  -4    1.30    0.50
  -3  -7   4    1.10    0.90
  -3  -7   4    0.60    0.80
  -3   7   4    1.50    0.50
   3   7  -4    0.60    0.90
  -3   7   4    1.20    1.00
  -2  -7   4   69.19    3.40
  -2  -7   4   64.19    3.50
   2  -7  -4   69.19    3.30
  -2  -7   4   74.49    3.90
   2  -7  -4   69.59    4.20
  -2   7   4   66.69    3.30
  -2   7   4   72.19    4.20
   2   7  -4   66.09    3.60
   1  -7  -4   30.10    2.70
  -1  -7   4   30.30    2.10
   1  -7  -4   31.80    2.10
  -1  -7   4   31.80    2.00
  -1  -7   4   35.10    2.40
   1   7  -4   32.20    2.10
   1   7  -4   29.50    2.30
  -1   7   4   29.30    2.30
   0  -7   4   12.70    1.40
   0  -7  -4   14.60    2.10
   0  -7  -4   13.70    1.60
   0  -7   4   11.50    1.30
   0  -7   4   12.20    1.60
   0   7   4   11.20    1.60
   0   7  -4   13.30    1.40
   0   7  -4   10.90    1.20
   0   7  -4   11.50    1.50
  -1  -7  -4    0.60    0.90
   1  -7   4    0.90    0.90
  -1  -7  -4    0.50    1.10
   1  -7   4    1.30    0.90
  -1   7  -4    2.70    0.90
  -1   7  -4    2.40    0.90
  -1   7  -4    0.20    0.60
   2  -7   4    8.60    1.30
  -2  -7  -4    9.40    1.70
  -2  -7  -4   11.60    1.80
  -2   7  -4   13.20    1.60
  -2   7  -4   12.30    1.00
  -2   7  -4   12.50    1.50
   2   7   4   12.30    2.00
  -3  -7  -4    2.40    1.40
   3  -7   4    3.70    1.00
  -3  -7  -4    1.10    1.10
  -3   7  -4    2.50    0.50
  -3   7  -4    0.90    0.80
  -3   7  -4    1.60    0.90
   3   7   4    3.40    1.50
  -4  -7  -4   28.10    2.70
  -4  -7  -4   29.20    2.90
  -4   7  -4   25.90    1.90
   4   7   4   26.50    3.20
  -4   7  -4   26.70    2.30
  -4   7  -4   27.70    1.40
  -5  -7  -4    4.90    1.40
  -5   7  -4    2.00    1.00
  -5   7  -4    4.70    0.60
  -5   7  -4    5.80    1.20
   5   7   4    3.60    1.70
  -6  -7  -4   23.40    2.80
  -6   7  -4   20.30    2.00
  -6   7  -4   20.10    1.20
  -6   7  -4   17.50    1.70
   6   7   4   17.60    2.90
  -7  -7  -4    3.80    1.70
  -7   7  -4    7.80    1.50
  -7   7  -4    7.30    0.80
   7   7   4    8.40    2.60
  -8  -7  -4   19.50    2.80
  -8   7  -4   21.20    1.90
  -8   7  -4   20.40    1.60
   8   7   4   18.50    3.50
  -8   7  -4   19.60    2.30
  -9  -7  -4    4.20    1.80
   9  -7   4    4.50    1.10
  -9   7  -4    5.50    1.40
  -9   7  -4    6.00    1.60
  -9   7  -4    6.70    1.10
   9   7   4    3.30    2.70
  10  -7   4   -0.70    1.20
 -10  -7  -4    0.30    1.90
 -10   7  -4    0.50    1.20
 -10   7  -4   -1.70    1.40
  10   7   4    0.10    2.80
 -10   7  -4    2.00    1.40
 -11  -7  -4    2.80    1.90
 -11   7  -4    3.50    1.90
  11   7   4    2.90    3.80
 -11   7  -4    2.60    1.70
 -12  -7  -4    3.80    2.20
  12   7   4   -4.00    3.50
 -12   7  -4    5.40    2.00
 -13  -8   4    1.80    2.00
 -13   8   4    5.60    2.10
  13   8  -4    5.20    3.30
 -12  -8   4   10.70    2.20
  12   8  -4   19.80    4.30
 -12   8   4   12.00    2.40
 -11  -8   4    3.90    1.80
 -11   8   4   -0.80    1.70
  11   8  -4   -1.80    2.70
 -10  -8   4    8.90    1.80
  10   8  -4    0.20    2.30
 -10   8   4    5.70    1.80
  -9  -8   4   19.40    2.50
   9   8  -4   20.80    3.20
  -9   8   4   16.70    2.40
  -8  -8   4   11.30    1.90
   8   8  -4   14.30    2.70
  -8   8   4   11.20    2.00
  -7  -8   4    0.10    1.30
  -7   8   4    2.70    1.20
   7   8  -4    0.20    1.70
  -6  -8   4   86.29    4.90
   6  -8  -4   96.59    5.30
  -6   8   4   89.69    5.10
   6   8  -4   76.19    5.10
  -5  -8   4   16.10    1.90
  -5  -8   4   13.60    1.80
  -5  -8   4   12.20    1.80
   5  -8  -4   14.00    2.10
  -5   8   4   11.20    1.90
   5   8  -4   15.80    2.10
   4  -8  -4   14.70    2.20
  -4  -8   4    9.20    1.40
  -4  -8   4   14.20    1.80
  -4  -8   4   13.80    1.90
   4   8  -4   16.50    2.20
  -4   8   4   11.50    2.00
   3  -8  -4   34.00    3.30
  -3  -8   4   33.80    2.80
  -3  -8   4   32.50    2.30
  -3  -8   4   33.80    2.60
  -3   8   4   42.10    3.50
   3   8  -4   35.90    2.70
  -2  -8   4   10.70    1.70
  -2  -8   4   13.00    1.50
   2  -8  -4   15.40    1.30
  -2  -8   4   13.90    1.70
   2   8  -4   14.70    1.80
  -2   8   4   14.50    1.40
   1  -8  -4    5.50    1.10
  -1  -8   4    3.60    1.30
  -1  -8   4    7.90    1.20
   1  -8  -4    5.50    1.60
  -1  -8   4    6.00    1.20
   1   8  -4    7.50    1.30
   1   8  -4    6.40    1.10
  -1   8   4    7.00    1.20
   0  -8  -4    0.30    1.00
   0  -8   4   -0.20    0.90
   0  -8   4   -0.50    0.90
   0  -8   4    0.50    1.00
   0   8  -4   -0.40    0.90
   0   8  -4    0.20    1.00
   0   8   4    1.30    1.20
   0   8  -4    0.40    0.80
  -1  -8  -4    2.90    1.30
   1  -8   4    3.30    1.10
   1  -8   4    0.80    1.10
  -1  -8  -4    3.70    2.50
   1   8   4    3.60    1.50
  -1   8  -4    4.60    1.20
  -1   8  -4    1.60    0.80
  -1   8  -4    2.20    1.10
   2  -8   4    2.80    1.20
  -2  -8  -4    2.80    1.60
  -2  -8  -4   -0.80    1.30
  -2   8  -4    2.60    1.00
   2   8   4    3.80    1.60
  -2   8  -4    2.00    1.10
  -2   8  -4    1.80    0.70
  -3  -8  -4   20.00    2.80
  -3  -8  -4   30.20    2.80
  -3   8  -4   27.20    2.40
   3   8   4   23.20    3.00
  -4  -8  -4  159.08    8.20
   4   8   4  162.68    8.60
  -4   8  -4  156.88    7.50
  -5  -8  -4   20.30    2.80
  -5   8  -4   25.20    3.00
   5   8   4   25.20    3.50
  -6  -8  -4    2.30    1.60
  -6   8  -4    8.70    1.70
   6   8   4    7.30    2.30
  -7  -8  -4    1.30    1.70
  -7   8  -4    1.70    1.40
   7   8   4    2.00    2.50
  -8  -8  -4   13.50    2.50
  -8   8  -4   16.60    2.40
   8   8   4   13.70    3.30
  -9  -8  -4    3.50    2.10
  -9   8  -4    2.80    1.60
   9   8   4    0.50    3.00
 -10  -8  -4    0.90    2.00
 -10   8  -4    1.10    1.70
 -11  -8  -4    3.90    2.40
  11   8   4    5.40    3.70
 -11   8  -4    3.20    2.00
 -11  -9   4    3.90    2.20
 -11   9   4    3.20    2.30
  11   9  -4    6.70    3.20
 -10  -9   4   -1.90    1.70
 -10   9   4   -2.30    1.90
  10   9  -4    2.50    2.80
  -9  -9   4   -0.60    1.70
  -9   9   4   -1.00    1.60
   9   9  -4    1.20    2.50
  -8  -9   4   15.50    2.30
  -8   9   4   17.70    2.70
   8   9  -4   14.10    3.00
   7  -9  -4    5.60    1.70
  -7  -9   4    4.10    1.70
  -7   9   4    2.70    1.60
   7   9  -4    2.70    2.00
  -6  -9   4    4.20    1.60
   6  -9  -4    2.30    1.70
  -6   9   4    3.90    1.80
   6   9  -4    6.40    2.10
   5  -9  -4    0.60    1.40
  -5  -9   4    1.10    1.40
  -5   9   4   -1.50    1.40
   5   9  -4    0.50    1.70
  -4  -9   4   51.59    3.80
  -4  -9   4   48.40    3.20
   4  -9  -4   54.89    4.10
   4   9  -4   51.89    3.90
  -4   9   4   53.79    3.80
   3  -9  -4   -3.20    1.30
  -3  -9   4    1.60    1.30
  -3  -9   4    0.80    1.20
  -3   9   4    0.70    1.20
   3   9  -4    1.40    1.50
   2  -9  -4    4.30    1.60
  -2  -9   4    5.10    1.30
   2  -9  -4    4.60    0.70
  -2  -9   4    2.10    1.40
   2   9  -4    4.70    1.60
  -2   9   4    4.80    0.90
  -1  -9   4    1.00    1.40
  -1  -9   4    3.20    1.20
   1  -9  -4    0.20    1.40
   1  -9  -4    2.20    0.90
  -1   9   4    3.90    1.20
   1   9  -4    3.50    1.20
   1   9  -4    5.40    1.30
   0  -9   4   -0.30    1.10
   0  -9  -4    0.10    1.00
   0  -9   4   -0.80    1.30
   0  -9  -4    0.10    1.50
   0   9   4   -1.30    1.30
   0   9  -4   -0.10    1.20
   0   9  -4   -0.20    1.10
   0   9  -4    0.90    1.20
  -1  -9  -4   13.40    2.30
   1  -9   4   16.80    2.20
  -1  -9  -4   16.10    2.00
   1   9   4   13.30    2.20
  -1   9  -4   16.70    1.60
  -1   9  -4   13.60    2.00
  -1   9  -4   16.60    2.00
  -2  -9  -4   40.90    3.80
   2  -9   4   42.70    3.30
  -2  -9  -4   41.10    3.40
   2   9   4   37.60    3.60
  -2   9  -4   41.00    3.20
   3  -9   4    1.70    1.40
  -3  -9  -4    1.50    1.50
   3   9   4   -0.40    1.80
  -4  -9  -4    3.50    1.80
  -4   9  -4    4.30    1.50
   4   9   4    2.70    2.20
  -5  -9  -4    2.20    1.70
  -5   9  -4    0.30    1.40
  -6  -9  -4    2.10    1.90
  -6   9  -4    2.30    1.60
   6   9   4    0.70    2.50
  -7  -9  -4    1.90    1.80
  -7   9  -4   -0.90    1.50
   7   9   4   -1.00    2.60
  -8  -9  -4    0.60    2.20
   8   9   4    0.20    3.10
  -8   9  -4    0.90    1.70
  -9  -9  -4    0.70    2.10
   9   9   4    0.20    3.40
  -9 -10   4    1.80    2.20
   9 -10  -4    2.30    2.00
  -9  10   4    5.30    2.30
   9  10  -4    3.40    3.00
  -8 -10   4    1.20    1.90
   8 -10  -4   -1.40    2.10
   8  10  -4   -1.30    2.60
  -8  10   4   -0.60    1.70
  -7 -10   4    3.10    1.90
   7  10  -4    1.30    2.30
   6 -10  -4    7.90    2.20
  -6 -10   4   10.90    2.30
   6  10  -4    6.90    3.60
  -6  10   4    6.40    2.10
  -5 -10   4   12.70    2.30
   5 -10  -4   11.50    2.50
  -5  10   4   11.60    2.60
   5  10  -4   12.80    2.40
   4 -10  -4   24.60    3.40
  -4 -10   4   25.50    3.40
   4  10  -4   25.10    3.10
  -4  10   4   22.70    3.10
  -3 -10   4    3.20    1.50
   3 -10  -4    5.10    2.10
   3  10  -4    1.80    1.80
  -3  10   4    2.60    1.90
   2 -10  -4   13.20    2.60
  -2 -10   4   12.50    1.80
   2  10  -4    9.40    1.70
   2  10  -4    7.50    1.90
  -1 -10   4   11.50    1.80
   1 -10  -4   13.10    1.30
   1 -10  -4   11.80    2.70
  -1  10   4   11.90    1.70
   1  10  -4   11.90    2.20
   1  10  -4   16.90    1.90
   0 -10  -4    7.10    1.30
   0 -10  -4    5.20    2.20
   0 -10   4    9.10    2.10
   0  10  -4    7.00    1.70
   0  10   4    6.40    1.90
   0  10  -4    8.30    1.60
  -1 -10  -4    1.20    1.80
   1 -10   4   -0.30    1.60
   1  10   4   -0.60    1.70
  -1  10  -4   -0.30    1.50
  -2 -10  -4    1.80    1.70
   2 -10   4    2.40    1.70
  -2 -10  -4   -1.10    1.90
   2  10   4    0.40    2.00
  -2  10  -4    0.40    1.60
   3 -10   4   12.60    2.30
  -3 -10  -4   11.60    2.50
  -3  10  -4    5.90    1.80
   3  10   4    7.70    2.60
   4 -10   4    5.30    2.20
  -4 -10  -4    6.20    2.40
  -4  10  -4    2.50    1.70
   4  10   4    3.50    2.50
  -5 -10  -4    0.20    2.00
   5 -10   4   -0.20    1.80
  -5  10  -4    1.30    1.80
   5  10   4    1.10    2.60
  -6 -10  -4    1.30    2.40
   6  10   4    4.90    3.00
  -6  10  -4    1.80    1.80
  -7 -10  -4   -1.40    2.30
  -7  10  -4   -2.40    1.90
   7  10   4    2.00    3.20
  -7 -11   4    5.10    2.50
   7 -11  -4    0.90    2.50
   7  11  -4    1.50    3.00
  -7  11   4    1.90    2.60
  -6 -11   4    2.80    2.30
   6 -11  -4    5.50    2.50
   6  11  -4    4.70    2.90
  -6  11   4    2.60    2.30
  -5 -11   4    7.40    2.60
   5 -11  -4    8.00    2.70
   5  11  -4    8.20    2.80
  -5  11   4    7.50    2.50
  -4 -11   4    4.80    2.30
   4 -11  -4    0.60    2.50
   4  11  -4    6.90    2.50
  -4  11   4    2.80    2.30
  -3 -11   4    3.20    2.20
   3 -11  -4    4.30    2.80
   3  11  -4    7.50    2.40
  -2 -11   4   13.60    2.60
   2  11  -4   14.60    2.60
  -1 -11   4    8.90    2.50
   1  11  -4    8.00    2.10
   0 -11   4   -1.70    1.90
   0  11  -4    3.10    1.60
   0  11   4    4.80    1.80
  -1 -11  -4    0.90    2.80
   1 -11   4    0.70    2.00
   1  11   4    1.70    2.00
   2 -11   4    2.50    2.10
  -2 -11  -4    5.80    2.60
  -2  11  -4    1.80    2.00
   2  11   4    2.80    2.40
   3 -11   4    4.00    2.30
  -3 -11  -4   -1.10    2.40
   3  11   4    1.60    2.60
  -3  11  -4    0.80    2.00
  -4 -11  -4    1.40    2.40
   4 -11   4    1.20    2.30
   4  11   4    0.00    2.80
  -4  11  -4    1.50    2.20
  17   0  -5   17.20    3.60
 -17   0   5   15.10    2.80
 -16   0   5    0.10    1.50
  16   0  -5    3.30    2.60
  15   0  -5   -1.00    2.10
 -15   0   5    0.80    1.10
  14   0  -5   -1.30    1.80
 -14   0   5   -0.80    1.10
  13   0  -5  109.09    6.40
 -13   0   5  111.89    5.50
 -12   0   5   -0.30    0.80
  12   0  -5   -0.90    1.20
 -11   0   5    3.50    0.90
 -11   0   5    3.50    1.10
  11   0  -5    1.90    1.10
  11   0  -5    2.80    1.10
 -10   0   5   -0.40    0.60
 -10   0   5    1.20    0.70
  10   0  -5    0.30    0.80
  10   0  -5   -0.80    0.70
  -9   0   5   14.40    1.30
   9   0  -5   14.20    1.50
  -9   0   5   11.60    1.30
   9   0  -5   16.30    1.50
   8   0  -5    0.30    0.50
  -8   0   5    0.70    0.50
  -8   0   5   -0.20    0.50
   8   0  -5    0.20    0.60
   7   0  -5   25.90    1.60
   7   0  -5   26.70    1.70
  -7   0   5   26.90    1.60
  -7   0   5   26.30    1.60
  -6   0   5   -0.20    0.40
   6   0  -5   -0.30    0.30
  -6   0   5    0.30    0.30
   6   0  -5   -0.30    0.30
   5   0  -5   68.89    3.00
   5   0  -5   71.89    3.20
  -5   0   5   72.79    3.00
  -5   0   5   64.89    3.20
   4   0  -5    0.10    0.20
   4   0  -5   -0.20    0.20
  -4   0   5    0.20    0.20
  -4   0   5    0.00    0.30
  -3   0   5  427.36   16.50
   3   0  -5  415.66   16.10
   3   0  -5  430.26   16.50
   3   0  -5  420.86   16.40
  -3   0   5  406.16   16.10
  -2   0   5    0.30    0.30
   2   0  -5   -0.20    0.30
  -2   0   5    0.60    0.30
   2   0  -5    0.00    0.30
   2   0  -5   -0.10    0.20
  -2   0   5   -0.10    0.20
   2   0  -5    0.30    0.20
   1   0  -5  170.18    7.40
  -1   0   5  177.18    6.90
  -1   0   5  164.18    7.30
   1   0  -5  173.98    6.90
   1   0  -5  176.68    6.90
   1   0  -5  184.28    7.30
   0   0  -5    0.10    0.50
   0   0  -5    0.70    0.20
   0   0   5    0.60    0.40
   0   0   5   -0.10    0.30
  -1   0  -5 1704.83   65.99
   1   0   5 1752.62   66.09
   1   0   5 1752.72   66.59
  -1   0  -5 1741.63   66.59
   2   0   5   -0.30    0.30
  -2   0  -5    0.10    0.30
   2   0   5    0.60    0.60
  -2   0  -5   -0.30    0.60
   3   0   5  407.36   16.80
   3   0   5  395.26   16.10
  -3   0  -5  410.56   16.80
  -3   0  -5  413.06   16.10
   4   0   5    0.40    0.60
  -4   0  -5   -0.40    0.40
  -4   0  -5    0.90    0.90
   4   0   5   -0.60    0.70
  -5   0  -5  102.39    5.70
   5   0   5  113.79    5.20
  -5   0  -5  114.39    5.10
   5   0   5  106.79    5.80
   6   0   5    0.20    1.00
  -6   0  -5    0.40    0.60
   7   0   5   18.10    2.40
   7   0   5   16.90    2.00
  -7   0  -5   15.90    1.50
  -7   0  -5   22.50    2.60
  -8   0  -5   -0.20    0.70
   8   0   5    1.90    1.30
   9   0   5   -0.60    1.30
  -9   0  -5    1.30    1.00
  10   0   5   -0.80    1.80
 -10   0  -5   -1.80    0.90
  11   0   5    1.00    2.00
 -11   0  -5   -0.50    1.00
  12   0   5   -0.20    2.20
 -12   0  -5    1.10    1.30
 -13   0  -5    2.50    1.60
  13   0   5    5.30    2.90
  14   0   5   -1.60    3.10
 -14   0  -5   -0.10    1.70
  17  -1  -5    0.60    2.90
 -17  -1   5    3.40    1.80
 -17   1   5    4.00    2.30
 -16  -1   5   12.10    2.00
  16  -1  -5   14.00    3.10
 -16   1   5   14.70    2.40
  16   1  -5   17.20    3.30
  15  -1  -5    8.80    2.50
 -15  -1   5   13.20    1.90
 -15   1   5    9.70    1.80
  15   1  -5   10.70    2.60
 -14  -1   5    2.10    1.10
 -14   1   5    3.70    1.20
  14   1  -5    1.40    1.90
 -13  -1   5   28.00    2.30
  13  -1  -5   31.20    3.20
  13   1  -5   23.40    3.00
  12  -1  -5    6.20    1.60
 -12  -1   5    3.70    1.00
 -12   1   5    4.40    1.10
  12   1  -5    3.20    1.50
 -11  -1   5    8.00    1.20
  11  -1  -5    8.80    1.60
  11   1  -5    9.00    1.50
 -11   1   5    7.80    1.20
 -11   1   5    6.90    1.20
  11   1  -5    5.00    1.30
  10  -1  -5   15.10    1.80
 -10  -1   5   14.70    1.50
  10  -1  -5   17.10    1.60
 -10   1   5   16.70    1.50
  10   1  -5   11.20    1.70
   9  -1  -5   80.29    3.90
  -9  -1   5   83.49    3.80
  -9  -1   5   78.99    3.90
   9  -1  -5   77.49    4.00
  -9   1   5   75.69    3.70
  -9   1   5   72.19    3.80
   9   1  -5   77.49    4.20
   9   1  -5   80.59    3.90
  -8  -1   5   37.80    2.00
  -8  -1   5   36.10    2.10
   8  -1  -5   33.90    2.00
   8  -1  -5   29.10    2.00
  -8   1   5   35.90    2.10
   8   1  -5   36.40    2.10
   8   1  -5   31.60    2.20
  -8   1   5   32.80    2.00
   7  -1  -5    8.20    1.00
  -7  -1   5    7.40    1.00
  -7  -1   5    7.60    0.80
   7  -1  -5    7.60    0.90
  -7   1   5    9.00    0.90
   7   1  -5    8.70    1.00
  -7   1   5    8.30    0.90
   7   1  -5    8.90    1.10
  -6  -1   5   14.50    1.00
   6  -1  -5   15.20    1.10
  -6  -1   5   13.50    1.10
   6  -1  -5   14.20    1.10
   6   1  -5   15.40    1.10
   6   1  -5   12.50    1.10
  -6   1   5   14.90    1.10
  -6   1   5   12.40    1.10
   5  -1  -5  200.08    8.20
   5  -1  -5  208.68    8.20
  -5  -1   5  201.38    8.30
  -5  -1   5  216.08    8.10
   5   1  -5  182.38    8.30
   5   1  -5  202.18    8.10
  -5   1   5  207.28    8.30
  -5   1   5  214.18    8.20
   4  -1  -5    1.60    0.50
   4  -1  -5    1.40    0.40
   4  -1  -5    1.40    0.40
  -4  -1   5    2.40    0.50
  -4  -1   5    2.10    0.30
   4   1  -5    1.50    0.30
  -4   1   5    2.20    0.40
  -4   1   5    1.60    0.50
   4   1  -5    1.30    0.40
  -3  -1   5   52.89    2.60
   3  -1  -5   54.19    2.40
   3  -1  -5   53.99    2.90
   3  -1  -5   54.09    2.50
  -3  -1   5   54.09    2.10
  -3   1   5   52.59    2.60
   3   1  -5   53.39    2.50
  -3   1   5   54.69    2.50
   3   1  -5   48.80    2.10
   2  -1  -5  848.82   32.80
   2  -1  -5  813.72   33.20
   2  -1  -5  876.71   32.50
  -2  -1   5  850.01   32.80
   2  -1  -5  853.81   32.60
  -2   1   5  839.82   32.80
  -2   1   5  849.81   32.60
   2   1  -5  880.71   32.70
   2   1  -5  850.61   32.80
   1  -1  -5   29.00    1.60
  -1  -1   5   28.00    1.20
  -1  -1   5   29.20    1.70
   1  -1  -5   27.10    1.50
   1  -1  -5   26.20    1.80
  -1   1   5   29.20    1.80
   1   1  -5   27.80    1.70
  -1   1   5   26.40    1.50
   1   1  -5   26.40    1.60
   1   1  -5   30.40    1.20
   0  -1   5  128.99    5.30
   0  -1  -5  133.09    5.60
   0  -1   5  128.99    5.70
   0  -1  -5  129.99    6.00
   0   1  -5  133.79    5.90
   0   1  -5  135.19    5.20
   0   1  -5  135.49    5.70
   0   1   5  128.69    5.50
   0   1   5  132.19    5.90
   1  -1   5   20.30    1.50
  -1  -1  -5   20.60    1.70
  -1  -1  -5   19.90    1.30
   1  -1   5   21.70    1.20
   1   1   5   21.50    1.40
  -1   1  -5   21.20    1.60
   1   1   5   21.50    1.70
  -1   1  -5   18.60    1.10
  -2  -1  -5   39.10    2.50
   2  -1   5   32.80    2.20
   2  -1   5   32.50    1.90
  -2  -1  -5   37.80    2.00
  -2   1  -5   31.90    1.70
   2   1   5   29.80    1.90
  -2   1  -5   34.80    2.30
   2   1   5   34.80    2.40
  -3  -1  -5   84.39    4.20
   3  -1   5   90.59    4.10
   3  -1   5   93.39    4.70
  -3  -1  -5   91.99    4.80
  -3   1  -5   97.29    4.10
   3   1   5   99.19    4.90
  -3   1  -5   87.49    4.70
   3   1   5   85.49    4.30
   4  -1   5  167.88    7.30
   4  -1   5  144.29    6.50
  -4  -1  -5  153.28    7.30
  -4  -1  -5  159.08    6.70
   4   1   5  148.19    6.70
   4   1   5  148.09    7.30
  -4   1  -5  147.59    7.10
  -4   1  -5  148.99    6.40
   5  -1   5   -0.40    0.70
   5  -1   5   -0.50    0.60
  -5  -1  -5    0.30    1.20
  -5  -1  -5   -0.10    0.50
   5   1   5   -0.40    0.80
  -5   1  -5   -0.10    0.40
   5   1   5   -0.20    0.70
  -5   1  -5   -0.80    1.00
   6  -1   5   11.70    1.40
  -6  -1  -5   20.10    2.50
   6  -1   5   15.50    2.20
  -6  -1  -5   15.50    1.50
   6   1   5   18.80    2.40
   6   1   5   12.60    1.60
  -6   1  -5   17.10    1.40
  -6   1  -5   16.90    2.30
   7  -1   5   23.50    2.10
  -7  -1  -5   28.20    2.10
   7  -1   5   25.20    2.90
  -7  -1  -5   22.20    2.80
  -7   1  -5   26.70    1.90
   7   1   5   27.30    2.90
  -7   1  -5   28.10    3.00
   7   1   5   21.80    2.10
  -8  -1  -5   62.49    3.50
   8  -1   5   64.89    4.40
   8   1   5   57.39    4.40
  -8   1  -5   56.79    3.30
  -8   1  -5   50.29    4.10
   9  -1   5   -0.10    1.50
  -9  -1  -5    0.20    0.90
  -9   1  -5    0.80    0.90
   9   1   5    0.90    1.50
 -10  -1  -5   37.90    2.90
  10  -1   5   33.50    3.90
 -10   1  -5   35.40    2.70
  10   1   5   37.40    4.20
 -11  -1  -5    0.30    1.00
  11  -1   5    0.00    1.90
 -11   1  -5    1.10    1.00
  11   1   5   -2.60    1.90
 -12  -1  -5    1.20    1.40
  12  -1   5   -0.20    2.20
  12   1   5   -1.40    2.30
 -12   1  -5    0.00    1.30
  13  -1   5    7.10    2.60
 -13  -1  -5    1.50    1.70
  13   1   5    4.60    3.10
 -13   1  -5    2.40    1.70
 -14  -1  -5    0.30    1.50
  14  -1   5   -7.00    2.80
 -14   1  -5   -0.20    1.80
  17  -2  -5    4.60    3.00
 -17  -2   5    4.90    2.00
  17   2  -5    5.30    3.20
 -17   2   5    2.70    1.90
  16  -2  -5    7.40    2.60
 -16  -2   5    0.60    1.50
  16   2  -5    4.10    2.90
 -16   2   5    2.30    1.60
  15  -2  -5   -1.40    1.90
 -15  -2   5   -0.20    1.30
  15   2  -5    2.30    2.30
 -15   2   5    1.60    1.30
  14  -2  -5    6.20    2.00
 -14  -2   5    9.80    1.70
 -14   2   5    3.20    1.30
  14   2  -5    5.40    2.10
  13  -2  -5   32.70    3.20
 -13  -2   5   24.40    2.40
  13   2  -5   34.80    3.50
 -13   2   5   34.40    2.60
  12  -2  -5   21.60    2.50
 -12  -2   5   20.10    1.90
 -12   2   5   21.40    1.90
  12   2  -5   16.30    2.40
 -12   2   5   15.40    1.70
  11  -2  -5   38.90    3.00
 -11  -2   5   44.40    2.70
 -11   2   5   42.50    2.60
  11   2  -5   44.80    3.10
  11   2  -5   45.70    3.40
 -11   2   5   43.80    2.80
 -10  -2   5   10.50    1.20
  10  -2  -5   10.20    1.40
  10  -2  -5   12.20    1.60
 -10   2   5   11.80    1.30
  10   2  -5   10.00    1.60
 -10   2   5   11.60    1.40
   9  -2  -5    3.40    1.00
   9  -2  -5    4.60    0.90
  -9  -2   5    3.80    0.90
  -9  -2   5    4.50    0.80
   9   2  -5    5.50    1.00
  -9   2   5    3.00    0.70
  -9   2   5    4.20    0.90
   9   2  -5    3.10    1.10
  -8  -2   5    5.10    1.00
   8  -2  -5    8.70    1.10
   8  -2  -5    5.60    1.00
  -8  -2   5    8.70    1.00
   8   2  -5    7.30    1.10
   8   2  -5    8.20    1.20
  -8   2   5    6.20    0.90
  -8   2   5   10.80    1.20
  -7  -2   5   31.40    1.80
   7  -2  -5   30.90    1.90
   7  -2  -5   34.80    1.90
  -7  -2   5   29.10    1.90
  -7   2   5   33.40    1.90
   7   2  -5   30.70    1.90
   7   2  -5   36.00    2.20
  -6  -2   5  169.48    7.10
  -6  -2   5  160.68    6.80
   6  -2  -5  170.28    6.90
   6  -2  -5  175.58    7.10
  -6   2   5  172.88    7.00
  -6   2   5  151.58    7.00
   6   2  -5  179.38    7.20
  -5  -2   5    5.50    0.60
  -5  -2   5    4.90    0.70
   5  -2  -5    4.90    0.70
   5  -2  -5    5.80    0.70
   5  -2  -5    6.80    0.80
   5   2  -5    5.90    0.70
  -5   2   5    5.60    0.70
  -5   2   5    6.60    0.80
   5   2  -5    6.50    0.90
   4  -2  -5   16.50    1.20
   4  -2  -5   17.60    1.10
  -4  -2   5   18.40    0.90
  -4   2   5   20.10    1.30
   4   2  -5   18.00    1.00
  -4   2   5   18.10    1.30
   4   2  -5   19.40    1.20
   3  -2  -5   13.90    1.00
  -3  -2   5   12.10    1.00
   3  -2  -5   13.60    1.30
  -3  -2   5   10.50    0.60
   3  -2  -5   11.40    0.90
   3   2  -5   12.50    0.90
   3   2  -5   11.50    0.60
  -3   2   5   11.30    0.90
  -3   2   5   10.30    0.90
   2  -2  -5  351.06   14.20
   2  -2  -5  362.36   14.30
  -2  -2   5  365.36   14.30
   2  -2  -5  365.66   14.30
   2   2  -5  362.16   14.20
   2   2  -5  365.06   14.30
  -2   2   5  346.07   14.30
  -2   2   5  370.66   14.30
  -1  -2   5    3.70    0.60
   1  -2  -5    2.30    0.60
   1  -2  -5    3.80    0.70
   1  -2  -5    2.70    0.70
  -1  -2   5    2.70    0.30
   1   2  -5    3.10    0.30
   1   2  -5    3.00    0.60
   1   2  -5    3.50    0.60
  -1   2   5    2.30    0.50
  -1   2   5    3.70    0.70
   0  -2  -5   13.00    1.10
   0  -2  -5   13.80    1.10
   0  -2   5   13.40    0.80
   0  -2  -5   13.30    1.40
   0  -2   5   13.80    1.10
   0   2  -5   10.90    1.20
   0   2  -5   13.80    1.10
   0   2  -5   13.30    0.70
   0   2   5   11.20    1.10
   0   2   5   12.40    1.40
  -1  -2  -5   81.29    4.50
   1  -2   5   88.09    4.20
  -1  -2  -5   96.69    4.30
   1  -2   5   91.19    3.80
  -1   2  -5   91.59    3.70
  -1   2  -5   89.19    4.40
   1   2   5   91.49    4.60
   1   2   5   91.09    4.20
  -1   2  -5   88.49    4.10
  -2  -2  -5   32.70    2.00
   2  -2   5   27.90    2.00
  -2  -2  -5   30.50    2.40
   2  -2   5   29.80    1.70
   2   2   5   31.20    2.00
  -2   2  -5   34.00    1.60
  -2   2  -5   28.40    2.10
   2   2   5   29.90    2.30
   3  -2   5    1.70    0.50
  -3  -2  -5    1.90    0.60
  -3  -2  -5    0.60    0.90
   3  -2   5    1.00    0.70
   3   2   5    2.30    0.70
   3   2   5    0.70    0.80
  -3   2  -5    2.00    0.50
  -3   2  -5    0.60    0.80
   4  -2   5   66.39    3.30
  -4  -2  -5   70.09    3.60
  -4  -2  -5   70.69    4.20
   4  -2   5   70.49    3.90
   4   2   5   68.09    4.20
  -4   2  -5   70.89    3.30
  -4   2  -5   72.69    4.00
   4   2   5   64.49    3.70
   5  -2   5    8.60    1.20
  -5  -2  -5    9.00    1.30
   5  -2   5    9.90    1.50
   5   2   5    9.00    1.50
  -5   2  -5    7.00    1.60
  -5   2  -5    7.40    1.00
   5   2   5    8.90    1.40
  -6  -2  -5    6.80    1.10
   6  -2   5    8.90    1.60
  -6  -2  -5    8.60    1.90
   6   2   5    6.40    1.40
   6   2   5    9.60    1.80
  -6   2  -5    6.20    1.60
  -6   2  -5    7.50    1.10
   7  -2   5   56.79    3.90
   7  -2   5   50.09    3.20
  -7  -2  -5   59.09    3.50
   7   2   5   51.89    4.10
  -7   2  -5   63.79    3.30
   8  -2   5   28.40    3.00
  -8  -2  -5   28.90    2.40
   8   2   5   20.60    2.90
  -8   2  -5   34.70    3.50
  -8   2  -5   28.90    2.20
  -9  -2  -5   45.20    3.20
   9  -2   5   52.19    4.00
  -9   2  -5   49.00    3.00
   9   2   5   44.70    4.30
  10  -2   5    5.00    2.10
 -10  -2  -5    3.60    1.30
 -10   2  -5    1.60    1.10
  10   2   5   -1.00    1.70
  11  -2   5   54.39    4.50
 -11  -2  -5   52.09    3.80
 -11   2  -5   52.69    3.50
  11   2   5   46.70    5.00
  12  -2   5   24.40    3.70
 -12  -2  -5   17.90    2.50
 -12   2  -5   24.00    2.60
  12   2   5   19.30    3.70
 -13  -2  -5   10.70    2.30
  13  -2   5   16.60    3.40
 -13   2  -5    8.00    1.90
  13   2   5    8.00    3.30
  14  -2   5    1.90    3.00
 -14  -2  -5    3.20    1.90
 -14   2  -5    1.40    1.80
  14   2   5    2.90    3.60
  17  -3  -5    3.40    3.00
 -17   3   5   -1.00    1.90
  17   3  -5    3.00    3.60
  16  -3  -5    7.50    2.90
 -16  -3   5    7.10    1.90
 -16   3   5    1.70    1.80
  16   3  -5    5.40    5.40
 -15  -3   5    8.70    1.80
  15  -3  -5   11.60    2.70
 -15   3   5   11.70    2.00
  15   3  -5    9.50    3.00
 -14  -3   5    6.10    1.50
  14  -3  -5    2.30    1.90
 -14   3   5    1.30    1.30
  14   3  -5    2.30    2.10
  13  -3  -5    5.80    1.80
 -13  -3   5    6.20    1.40
 -13   3   5    4.00    1.40
 -13   3   5    6.40    1.40
  13   3  -5    4.50    1.80
 -12  -3   5    5.00    1.20
  12  -3  -5    6.10    1.60
  12   3  -5    4.50    1.60
 -12   3   5    3.40    2.00
 -12   3   5    4.50    1.10
  11  -3  -5    2.80    1.10
 -11  -3   5    3.90    1.00
  11   3  -5    3.90    1.50
 -11   3   5    4.30    1.00
  11   3  -5    1.30    1.20
 -11   3   5    4.30    1.10
 -10  -3   5   -0.30    0.60
  10  -3  -5    0.60    0.90
  10   3  -5   -0.80    1.00
 -10   3   5    0.30    0.70
 -10   3   5   -0.10    0.70
  10   3  -5   -1.90    1.00
  -9  -3   5    4.80    0.90
   9  -3  -5    5.80    1.20
   9  -3  -5    5.00    1.00
   9   3  -5    6.40    1.10
   9   3  -5    7.40    1.40
  -9   3   5    4.60    0.80
  -9   3   5    4.00    0.90
  -8  -3   5   35.50    2.40
   8  -3  -5   40.50    2.40
  -8  -3   5   44.10    2.30
   8  -3  -5   39.70    2.30
  -8   3   5   42.90    2.50
   8   3  -5   41.70    2.50
   8   3  -5   38.10    2.70
  -8   3   5   44.00    2.20
   7  -3  -5    5.10    0.90
   7  -3  -5    7.40    0.80
  -7  -3   5    7.50    0.90
  -7   3   5    7.20    0.90
  -7   3   5    4.40    0.80
   7   3  -5    6.60    1.00
   7   3  -5    4.80    1.00
   6  -3  -5   42.40    2.40
   6  -3  -5   45.20    2.10
  -6  -3   5   44.90    2.20
  -6  -3   5   42.50    2.40
   6  -3  -5   42.00    2.20
   6   3  -5   41.80    2.30
  -6   3   5   40.50    2.20
   6   3  -5   40.60    2.40
  -6   3   5   42.70    2.40
  -5  -3   5  106.09    4.70
  -5  -3   5  107.39    4.50
   5  -3  -5  106.99    4.80
   5  -3  -5  104.29    4.40
   5   3  -5  105.29    4.60
   5   3  -5  110.19    5.10
  -5   3   5  105.49    4.80
   4  -3  -5    8.90    0.80
  -4  -3   5    8.80    0.70
   4  -3  -5    9.00    0.90
   4  -3  -5    8.50    1.00
  -4  -3   5    7.90    0.90
   4   3  -5    8.80    0.80
   4   3  -5    8.50    0.90
  -4   3   5   10.50    1.20
   3  -3  -5    2.30    0.60
  -3  -3   5    2.50    0.40
   3  -3  -5    2.30    0.50
  -3  -3   5    2.90    0.60
  -3  -3   5    2.00    0.40
   3  -3  -5    1.80    0.60
   3  -3  -5    2.20    0.60
   3   3  -5    1.60    0.40
   3   3  -5    2.10    0.40
  -3   3   5    1.60    0.50
  -3   3   5    2.00    0.60
  -2  -3   5   49.90    2.20
  -2  -3   5   49.90    2.10
   2  -3  -5   47.90    2.70
   2  -3  -5   49.20    3.00
  -2  -3   5   50.39    2.60
   2  -3  -5   50.69    2.60
  -2   3   5   52.29    2.70
  -2   3   5   51.09    2.70
   2   3  -5   51.49    2.40
  -1  -3   5    0.50    0.40
   1  -3  -5    0.60    0.50
  -1  -3   5    0.60    0.20
   1  -3  -5    0.00    0.50
   1  -3  -5    0.70    0.60
  -1   3   5    0.40    0.40
   1   3  -5    0.30    0.40
   1   3  -5    0.60    0.40
  -1   3   5    0.80    0.50
   1   3  -5    0.90    0.30
   0  -3   5    4.90    0.50
   0  -3  -5    5.10    0.90
   0  -3  -5    2.80    0.90
   0  -3  -5    3.70    0.80
   0   3  -5    4.50    0.70
   0   3   5    3.40    0.70
   0   3  -5    4.60    0.50
   0   3   5    2.90    0.80
   0   3  -5    4.00    0.80
  -1  -3  -5    7.50    1.10
   1  -3   5    7.10    0.70
   1  -3   5    8.00    1.00
  -1  -3  -5    9.30    1.40
  -1   3  -5    6.60    0.90
   1   3   5    7.50    1.20
   1   3   5    5.60    0.90
  -1   3  -5    6.50    1.00
  -1   3  -5    8.00    0.70
   2  -3   5  117.49    5.20
   2  -3   5  112.59    4.80
  -2  -3  -5  109.89    5.70
  -2  -3  -5  117.69    5.80
   2   3   5  118.29    5.90
  -2   3  -5  117.59    4.80
  -2   3  -5  114.19    5.10
   2   3   5  116.19    5.40
  -2   3  -5  110.19    5.40
  -3  -3  -5   28.40    2.00
   3  -3   5   21.00    1.70
   3  -3   5   20.50    1.50
  -3  -3  -5   22.80    2.30
  -3   3  -5   23.70    1.40
   3   3   5   20.20    1.80
   3   3   5   26.50    2.40
  -3   3  -5   21.60    2.00
  -4  -3  -5   64.99    4.20
   4  -3   5   71.39    3.50
  -4  -3  -5   72.29    3.90
   4  -3   5   68.89    3.80
   4   3   5   71.99    4.40
  -4   3  -5   72.89    3.40
  -4   3  -5   69.69    4.00
   4   3   5   70.49    3.90
   5  -3   5    7.30    1.20
  -5  -3  -5   10.00    1.60
  -5  -3  -5    7.40    1.70
   5  -3   5   10.00    1.60
   5   3   5    6.50    1.60
  -5   3  -5    8.30    1.60
  -5   3  -5   11.00    1.10
   5   3   5    9.50    1.50
   6  -3   5   57.09    3.30
  -6  -3  -5   58.59    3.50
  -6  -3  -5   58.99    4.20
   6  -3   5   56.99    3.60
   6   3   5   64.79    4.40
  -6   3  -5   57.29    3.80
  -6   3  -5   58.69    3.10
   6   3   5   61.19    3.80
   7  -3   5   59.29    3.90
  -7  -3  -5   59.29    3.60
   7  -3   5   54.29    3.40
   7   3   5   65.09    4.60
  -7   3  -5   56.39    3.90
  -7   3  -5   59.59    3.20
  -8  -3  -5   40.50    2.80
   8  -3   5   34.80    3.20
  -8   3  -5   30.80    3.20
   8   3   5   33.50    3.50
  -8   3  -5   33.80    2.40
   9  -3   5   25.20    3.10
  -9  -3  -5   23.10    2.40
  -9   3  -5   27.10    2.20
  -9   3  -5   23.60    3.10
   9   3   5   26.80    3.50
 -10  -3  -5    3.30    1.20
  10  -3   5   -1.60    1.60
  10   3   5    2.70    2.10
 -10   3  -5   -0.10    1.00
  11  -3   5   11.90    2.60
 -11  -3  -5   12.30    2.10
 -11   3  -5   10.80    1.70
  11   3   5   12.00    3.20
 -12  -3  -5   12.90    2.40
  12  -3   5   12.70    2.90
 -12   3  -5   14.50    2.20
  12   3   5   12.00    3.30
 -13  -3  -5    7.00    2.60
  13  -3   5    6.00    3.00
 -13   3  -5    6.10    1.80
 -14  -3  -5    3.20    1.90
  14  -3   5    4.00    3.00
  14   3   5    1.80    3.50
 -14   3  -5    0.40    1.80
 -16  -4   5   -0.40    1.70
  16  -4  -5   -1.30    2.60
 -16   4   5   -1.10    1.70
  16   4  -5    5.30    3.10
 -15  -4   5   17.10    2.30
  15  -4  -5   15.50    3.00
  15   4  -5   18.30    3.70
 -15   4   5   12.70    2.30
  14  -4  -5   26.80    3.00
 -14  -4   5   22.00    2.40
 -14   4   5   22.10    2.60
  14   4  -5   26.60    3.80
 -13  -4   5   10.30    1.90
  13  -4  -5   12.70    2.20
 -13   4   5   10.00    1.90
  13   4  -5   11.00    2.60
 -13   4   5   10.60    1.50
 -12  -4   5    0.60    0.90
  12  -4  -5    1.30    1.30
 -12   4   5    0.10    1.10
 -12   4   5   -0.40    1.00
  12   4  -5    1.20    1.60
  11  -4  -5    1.70    1.10
 -11  -4   5    0.50    1.00
  11   4  -5    3.60    1.50
 -11   4   5    3.60    1.60
 -11   4   5    1.10    0.90
  10  -4  -5    8.90    1.40
 -10  -4   5    7.10    1.30
  10   4  -5    8.00    1.50
  10   4  -5    8.40    1.90
 -10   4   5    8.90    1.10
 -10   4   5   10.40    1.50
   9  -4  -5   38.60    2.30
  -9  -4   5   36.20    2.30
  -9   4   5   38.50    2.50
   9   4  -5   32.10    2.50
  -9   4   5   32.40    2.00
   9   4  -5   33.80    2.80
  -8  -4   5   20.20    1.80
   8  -4  -5   20.30    1.40
   8  -4  -5   18.80    1.80
   8   4  -5   16.90    2.00
  -8   4   5   18.20    1.60
   8   4  -5   21.00    1.80
  -8   4   5   15.70    1.40
   7  -4  -5    8.40    0.90
   7  -4  -5    7.10    1.10
  -7  -4   5    6.10    1.00
   7  -4  -5    8.90    0.90
  -7  -4   5    8.70    1.10
  -7   4   5    8.10    1.00
  -7   4   5    9.90    1.30
   7   4  -5   10.80    1.30
   7   4  -5   11.50    1.50
   6  -4  -5    1.90    0.60
  -6  -4   5    0.20    0.50
  -6  -4   5    0.60    0.60
   6  -4  -5    0.60    0.30
   6   4  -5    0.40    0.60
   6   4  -5    1.70    0.80
  -6   4   5   -0.30    0.50
   5  -4  -5   39.80    1.80
   5  -4  -5   31.80    2.00
  -5  -4   5   34.00    2.00
  -5  -4   5   36.40    2.10
   5  -4  -5   33.60    2.10
   5   4  -5   38.50    2.30
  -5   4   5   35.50    2.30
   5   4  -5   36.90    2.10
  -4  -4   5  159.98    6.70
   4  -4  -5  160.68    6.40
  -4  -4   5  157.98    6.50
   4  -4  -5  144.69    6.60
  -4  -4   5  158.98    6.50
   4  -4  -5  155.78    6.80
   4   4  -5  155.88    6.50
   4   4  -5  153.68    6.70
  -4   4   5  160.08    6.90
  -3  -4   5  156.48    6.40
   3  -4  -5  160.48    7.00
  -3  -4   5  156.28    6.60
   3  -4  -5  149.19    6.70
   3  -4  -5  160.48    6.80
   3  -4  -5  156.68    6.50
  -3  -4   5  156.88    6.40
  -3   4   5  150.68    6.50
   3   4  -5  158.48    6.60
  -3   4   5  159.78    6.90
   2  -4  -5    1.40    0.60
  -2  -4   5    0.20    0.30
  -2  -4   5    1.30    0.40
  -2  -4   5    0.70    0.50
   2  -4  -5    0.50    0.70
   2  -4  -5    0.30    0.60
   2   4  -5    0.50    0.40
  -2   4   5    1.00    0.60
  -2   4   5    0.80    0.70
  -1  -4   5   15.10    1.00
  -1  -4   5   13.70    1.20
   1  -4  -5   15.70    1.70
  -1  -4   5   14.30    0.90
   1  -4  -5   13.00    1.30
   1  -4  -5   15.40    1.50
   1   4  -5   12.50    1.00
   1   4  -5   12.80    1.00
   1   4  -5   12.90    1.20
  -1   4   5   13.50    1.40
   0  -4  -5    8.10    1.20
   0  -4  -5   10.90    1.50
   0  -4   5    9.30    1.10
   0  -4  -5   10.20    1.30
   0   4  -5   11.20    1.30
   0   4   5   13.90    1.50
   0   4  -5    9.90    0.90
   0   4  -5    9.80    0.90
   0   4   5    8.00    1.30
  -1  -4  -5   49.00    3.20
  -1  -4  -5   51.49    3.00
   1  -4   5   48.00    2.40
  -1  -4  -5   54.29    3.10
  -1   4  -5   52.69    2.50
  -1   4  -5   50.69    2.50
   1   4   5   53.69    3.30
   1   4   5   46.50    2.90
  -1   4  -5   51.49    2.90
   2  -4   5   62.49    3.00
   2  -4   5   53.89    2.80
  -2  -4  -5   56.49    3.70
  -2  -4  -5   61.39    3.40
  -2   4  -5   59.79    2.90
  -2   4  -5   59.69    3.30
   2   4   5   58.39    3.40
  -2   4  -5   62.39    2.90
   3  -4   5   56.19    2.90
  -3  -4  -5   59.59    3.70
  -3  -4  -5   55.29    3.30
   3  -4   5   53.59    2.80
   3   4   5   58.29    3.80
  -3   4  -5   53.49    3.20
  -3   4  -5   55.09    2.70
   3   4   5   54.69    3.40
  -3   4  -5   51.69    2.80
  -4  -4  -5    1.90    1.30
  -4  -4  -5    2.90    1.00
   4  -4   5    1.70    0.80
   4  -4   5    0.50    0.60
  -4   4  -5    1.10    0.60
  -4   4  -5    0.20    1.00
   4   4   5    1.10    1.10
   4   4   5    0.50    1.00
  -5  -4  -5   25.30    2.90
  -5  -4  -5   27.70    2.30
   5  -4   5   32.30    2.30
   5  -4   5   30.60    2.00
   5   4   5   29.00    2.60
  -5   4  -5   28.50    2.50
   5   4   5   30.90    3.00
  -5   4  -5   24.30    1.80
   6  -4   5   11.90    1.70
   6  -4   5   10.10    1.40
  -6  -4  -5   11.00    1.70
   6   4   5    5.70    1.80
  -6   4  -5    9.60    1.30
  -6   4  -5    9.30    1.80
  -7  -4  -5    1.70    1.00
   7  -4   5   -0.30    1.00
  -7   4  -5    0.30    0.80
  -7   4  -5    0.60    1.40
   7   4   5   -3.20    1.40
   8  -4   5    0.50    1.30
  -8   4  -5    3.10    2.10
  -8   4  -5    0.80    0.90
   9  -4   5   23.60    2.80
  -9  -4  -5   24.30    2.50
  -9   4  -5   21.40    2.90
   9   4   5   22.50    3.60
  -9   4  -5   17.90    2.40
  10  -4   5    4.60    1.70
 -10  -4  -5    0.20    1.20
 -10   4  -5    1.90    1.20
  10   4   5    4.30    2.30
  11  -4   5    2.90    2.00
 -11  -4  -5    1.90    1.60
 -11   4  -5    4.50    1.50
  11   4   5    3.20    2.60
  12  -4   5    1.00    2.50
 -12  -4  -5   -1.10    1.50
 -12   4  -5   -2.00    1.40
  12   4   5   -2.20    2.80
 -13  -4  -5   -3.50    1.70
  13  -4   5    0.00    2.50
  13   4   5   -3.40    3.20
 -13   4  -5    4.30    2.00
  16  -5  -5    2.80    2.80
 -16  -5   5   -0.60    1.80
 -16   5   5   -2.90    1.90
  16   5  -5    0.80    3.50
 -15  -5   5    3.30    1.60
  15  -5  -5    9.30    2.60
  15   5  -5   -1.70    2.80
 -15   5   5   -0.70    1.60
  14  -5  -5    3.00    2.10
 -14  -5   5    3.90    1.50
 -14   5   5    2.00    1.50
 -14   5   5    3.60    1.70
  14   5  -5    0.00    2.50
 -13  -5   5    3.90    1.40
  13  -5  -5    5.40    1.80
  13   5  -5    5.20    2.40
 -13   5   5    3.90    1.40
 -13   5   5    5.60    1.30
  12  -5  -5    8.60    1.80
 -12  -5   5    6.70    1.40
 -12   5   5    6.70    1.20
 -12   5   5   10.30    1.80
  12   5  -5    8.40    2.10
  11  -5  -5    1.60    1.20
 -11  -5   5    3.00    1.00
  11   5  -5   -0.60    1.50
 -11   5   5    3.30    1.00
 -11   5   5    3.00    1.20
 -10  -5   5    0.20    0.90
  10  -5  -5    1.80    1.00
  10   5  -5    2.50    1.30
 -10   5   5    0.80    0.80
   9  -5  -5   15.70    1.60
  -9  -5   5   13.90    1.60
   9  -5  -5   17.30    1.50
  -9   5   5   13.00    1.30
   9   5  -5   17.80    2.10
   9   5  -5   13.30    2.00
  -9   5   5   18.80    1.90
   8  -5  -5   40.80    2.30
  -8  -5   5   45.30    2.60
  -8   5   5   41.50    2.80
   8   5  -5   35.50    3.00
   8   5  -5   44.30    2.80
   7  -5  -5   30.90    1.90
   7  -5  -5   34.10    1.70
  -7  -5   5   33.30    2.20
  -7  -5   5   29.90    2.20
   7   5  -5   28.90    2.20
  -7   5   5   29.80    2.30
   7   5  -5   27.80    2.40
  -6  -5   5    5.00    1.00
   6  -5  -5    5.50    1.20
   6  -5  -5    5.90    0.90
   6  -5  -5    6.70    0.70
  -6  -5   5    4.30    0.90
  -6   5   5    4.30    1.00
   6   5  -5    7.50    1.30
   6   5  -5    6.30    1.00
  -5  -5   5    0.50    0.60
   5  -5  -5    0.50    0.30
   5  -5  -5   -0.70    0.70
  -5  -5   5    0.60    0.70
   5  -5  -5    0.80    0.60
  -5  -5   5   -0.20    0.60
   5   5  -5   -0.20    0.60
   5   5  -5    0.90    0.70
  -5   5   5   -0.40    0.60
   4  -5  -5   50.69    2.40
   4  -5  -5   54.59    3.00
  -4  -5   5   50.89    2.70
  -4  -5   5   52.79    2.80
   4  -5  -5   53.99    3.20
   4  -5  -5   52.99    2.80
  -4  -5   5   56.29    2.80
   4   5  -5   52.39    2.80
   4   5  -5   55.49    2.70
  -4   5   5   52.09    3.10
   3  -5  -5   15.20    1.80
   3  -5  -5   15.30    1.40
   3  -5  -5   14.90    1.10
  -3  -5   5   13.50    1.10
   3  -5  -5   14.20    1.50
  -3  -5   5   14.50    1.30
  -3  -5   5   14.10    1.30
  -3   5   5   13.50    1.20
   3   5  -5   13.10    1.20
  -3   5   5   17.10    1.80
  -2  -5   5  139.69    6.00
   2  -5  -5  141.29    6.30
  -2  -5   5  137.79    5.80
  -2  -5   5  146.69    6.10
   2  -5  -5  136.09    6.50
  -2   5   5  136.29    6.10
  -2   5   5  137.69    6.50
   2   5  -5  137.79    5.90
  -1  -5   5   10.60    1.20
  -1  -5   5   10.90    0.90
   1  -5  -5   13.30    1.70
  -1  -5   5   10.90    1.20
   1  -5  -5   10.90    1.50
   1   5  -5   10.50    1.00
  -1   5   5   11.60    1.40
   1   5  -5   10.00    1.00
   1   5  -5   10.20    1.20
   0  -5  -5    1.50    1.00
   0  -5   5    2.60    0.60
   0  -5  -5    2.90    0.90
   0  -5   5    2.30    0.70
   0  -5  -5    3.10    1.10
   0   5  -5    3.30    0.80
   0   5  -5    3.50    0.70
   0   5   5    0.20    0.80
   0   5  -5    1.80    0.50
   0   5   5    2.80    0.90
   1  -5   5   46.10    2.30
  -1  -5  -5   38.00    2.80
  -1  -5  -5   41.90    2.80
  -1  -5  -5   43.00    3.00
  -1   5  -5   43.60    2.40
  -1   5  -5   44.70    2.20
   1   5   5   41.80    3.00
  -1   5  -5   45.10    2.70
   1   5   5   43.50    2.80
  -2  -5  -5    4.30    1.40
  -2  -5  -5    6.00    1.20
   2  -5   5    6.40    0.90
  -2  -5  -5    5.60    1.30
  -2   5  -5    5.80    1.10
  -2   5  -5    4.10    0.70
  -2   5  -5    6.50    0.90
   2   5   5    6.60    1.20
   2   5   5    2.40    1.20
   3  -5   5   65.89    3.20
  -3  -5  -5   70.89    4.00
  -3  -5  -5   59.99    3.90
  -3  -5  -5   67.59    5.50
  -3   5  -5   63.29    3.10
  -3   5  -5   66.29    3.20
  -3   5  -5   60.99    3.50
   3   5   5   59.09    3.70
   3   5   5   62.09    4.20
   4  -5   5   10.60    1.20
  -4  -5  -5    9.40    1.60
  -4  -5  -5    4.20    1.60
   4  -5   5    5.80    1.00
   4   5   5    7.30    1.70
  -4   5  -5    9.10    1.10
  -4   5  -5    7.00    1.00
  -4   5  -5    6.50    1.30
  -5  -5  -5    1.00    0.90
   5  -5   5    2.70    0.90
   5  -5   5    2.00    0.90
  -5   5  -5    3.30    0.90
  -5   5  -5    1.30    1.20
  -5   5  -5    1.80    0.80
   5   5   5    4.10    1.60
   6  -5   5   11.20    1.50
  -6  -5  -5    8.30    1.50
   6  -5   5   11.80    1.80
   6   5   5   13.80    2.40
  -6   5  -5   11.50    1.40
  -6   5  -5    9.50    1.70
   7   5   5    7.00    2.10
  -7   5  -5    6.30    1.70
  -7   5  -5    5.30    1.20
  -8  -5  -5    1.00    1.20
   8  -5   5    2.90    1.30
   8   5   5    3.50    2.20
  -8   5  -5    4.70    1.80
  -8   5  -5    3.00    1.00
  -9  -5  -5   40.20    3.40
   9  -5   5   43.40    3.50
  -9   5  -5   42.60    3.70
  -9   5  -5   37.40    2.90
   9   5   5   44.10    5.00
  10  -5   5   21.30    2.80
 -10  -5  -5   22.60    2.70
 -10   5  -5   23.00    2.40
 -10   5  -5   17.30    2.80
  10   5   5   21.40    4.00
  11  -5   5    6.70    2.40
 -11  -5  -5    7.70    2.10
 -11   5  -5    9.70    1.90
  11   5   5   10.10    3.20
 -12  -5  -5   -0.80    1.80
  12  -5   5    2.70    2.30
  12   5   5   -5.20    3.00
 -12   5  -5   -0.10    1.70
  13  -5   5    3.80    2.60
 -13  -5  -5    3.40    1.90
  13   5   5   -2.70    3.60
 -13   5  -5   -0.10    1.90
  15  -6  -5    0.40    2.30
 -15  -6   5    0.70    1.90
  15   6  -5    2.90    3.20
 -15   6   5    0.50    1.90
  14  -6  -5    4.60    2.10
 -14  -6   5    3.00    1.70
  14   6  -5    2.30    3.40
 -14   6   5    3.60    2.00
  13  -6  -5   -0.60    2.20
 -13  -6   5    4.20    1.60
 -13   6   5    3.00    1.60
 -13   6   5    0.20    1.30
  13   6  -5    0.20    2.40
  12  -6  -5   -0.30    1.40
  12  -6  -5    1.60    1.10
 -12   6   5   -1.50    1.10
 -12   6   5    0.20    1.40
  12   6  -5    1.30    2.30
  11  -6  -5   11.10    1.50
 -11  -6   5   11.30    1.70
  11  -6  -5    9.40    1.30
 -11   6   5    9.30    1.20
 -11   6   5    9.20    1.80
  11   6  -5    9.30    2.30
 -10  -6   5   -0.30    0.90
  10  -6  -5    0.90    0.90
  10  -6  -5   -0.80    1.40
  10   6  -5    0.10    1.50
 -10   6   5    1.50    1.10
   9  -6  -5   91.09    4.20
  -9  -6   5  100.29    4.90
   9  -6  -5   93.89    4.30
  -9   6   5  101.39    5.20
   9   6  -5   90.79    5.10
   9   6  -5   90.89    5.60
   8  -6  -5   50.19    2.50
  -8  -6   5   56.69    3.20
  -8   6   5   53.99    3.40
   8   6  -5   50.59    3.30
   8   6  -5   48.40    3.60
  -7  -6   5   26.40    2.20
  -7  -6   5   25.30    2.00
  -7   6   5   24.60    2.20
   7   6  -5   27.30    2.30
   7   6  -5   24.10    2.40
  -6  -6   5   11.90    1.50
  -6  -6   5   13.40    1.50
  -6  -6   5   11.20    1.40
   6   6  -5   13.60    1.80
   6   6  -5   13.90    1.60
  -6   6   5   13.30    1.80
  -5  -6   5   40.20    2.40
  -5  -6   5   39.40    2.40
   5  -6  -5   39.60    1.70
   5  -6  -5   33.40    2.00
  -5  -6   5   41.50    2.50
   5   6  -5   40.80    2.50
   5   6  -5   38.20    2.70
  -5   6   5   33.20    2.60
   4  -6  -5    3.00    0.50
   4  -6  -5    3.50    1.00
  -4  -6   5    3.40    0.90
  -4  -6   5    1.30    0.80
  -4  -6   5    5.10    0.90
   4  -6  -5    3.40    0.90
  -4   6   5    2.70    1.00
   4   6  -5    3.20    0.90
   3  -6  -5    4.60    1.00
  -3  -6   5    3.30    0.90
   3  -6  -5    3.00    0.70
  -3  -6   5    2.70    0.70
  -3  -6   5    3.70    0.90
   3  -6  -5    6.30    1.20
   3  -6  -5    3.60    1.10
  -3   6   5    3.10    0.90
   3   6  -5    1.80    0.70
  -3   6   5    3.80    0.70
  -2  -6   5    0.00    0.60
  -2  -6   5    1.50    0.60
  -2  -6   5    0.30    0.60
   2  -6  -5    1.40    0.90
   2  -6  -5    1.20    0.90
   2  -6  -5    0.30    0.90
  -2   6   5    0.60    0.70
   2   6  -5    0.60    0.60
  -2   6   5    1.30    0.90
  -1  -6   5   21.60    1.40
   1  -6  -5   18.60    1.90
  -1  -6   5   17.60    1.60
   1  -6  -5   15.40    2.00
   1  -6  -5   20.00    2.10
  -1  -6   5   17.70    1.60
   1   6  -5   18.40    1.40
  -1   6   5   17.50    1.80
   1   6  -5   21.50    1.70
   1   6  -5   18.50    1.60
   0  -6   5   10.30    1.30
   0  -6  -5   13.90    1.70
   0  -6   5   10.00    1.20
   0  -6  -5   12.80    1.80
   0  -6   5   11.70    1.20
   0  -6  -5    8.70    1.50
   0   6   5   11.50    1.70
   0   6  -5   11.10    1.00
   0   6  -5   13.50    1.40
   0   6  -5   13.30    1.40
  -1  -6  -5  104.49    5.50
  -1  -6  -5  112.59    5.70
   1  -6   5  103.99    4.80
   1   6   5  104.89    5.70
  -1   6  -5  112.09    5.30
  -1   6  -5  107.49    4.60
  -1   6  -5  109.99    5.10
   2  -6   5   48.60    2.60
  -2  -6  -5   42.70    3.30
  -2  -6  -5   50.99    3.30
  -2   6  -5   48.00    2.90
  -2   6  -5   49.99    2.40
  -2   6  -5   46.50    2.70
   2   6   5   52.79    3.60
  -3  -6  -5    1.40    1.40
  -3  -6  -5    0.30    1.00
   3  -6   5    0.30    0.90
   3   6   5    1.20    1.30
  -3   6  -5    0.20    0.50
  -3   6  -5    1.80    1.00
  -3   6  -5    1.40    0.70
  -4  -6  -5    2.60    1.50
   4  -6   5   -0.30    0.80
  -4  -6  -5    0.30    1.00
  -4   6  -5    0.60    0.50
  -4   6  -5    1.40    1.10
  -4   6  -5    0.50    0.70
   4   6   5    4.50    1.60
  -5  -6  -5    5.60    1.50
   5  -6   5    6.10    1.00
   5  -6   5    4.60    1.40
  -5   6  -5    4.90    1.10
  -5   6  -5    3.80    0.80
  -5   6  -5    6.50    1.50
   5   6   5    3.30    1.90
   6  -6   5   15.10    1.50
  -6  -6  -5   14.40    2.20
  -6   6  -5   14.00    1.50
  -6   6  -5   12.70    1.70
   6   6   5   16.50    2.70
  -6   6  -5   12.70    1.90
  -7  -6  -5   19.90    2.60
   7  -6   5   22.50    2.00
  -7   6  -5   19.70    1.90
  -7   6  -5   20.80    2.30
   7   6   5   17.10    3.20
  -7   6  -5   21.40    2.00
   8  -6   5   47.40    3.50
  -8  -6  -5   42.40    3.60
  -8   6  -5   38.30    3.30
  -8   6  -5   42.00    3.00
  -8   6  -5   37.30    3.40
   8   6   5   34.00    4.40
   9  -6   5    6.30    1.60
  -9  -6  -5    6.40    1.90
   9   6   5    7.30    2.70
  -9   6  -5    5.50    2.00
  -9   6  -5    7.90    1.60
 -10  -6  -5    5.40    1.90
  10  -6   5    9.50    2.00
 -10   6  -5    9.00    2.40
  10   6   5    5.10    2.90
 -10   6  -5    4.70    1.50
  11  -6   5   -1.80    1.80
 -11   6  -5   -2.60    2.60
  11   6   5    7.80    5.40
 -11   6  -5    1.30    1.50
  12  -6   5    7.10    2.30
 -12  -6  -5    1.70    2.00
 -12   6  -5    3.50    1.80
  12   6   5    0.90    3.50
 -14  -7   5    1.70    1.90
  14   7  -5    1.50    3.20
 -14   7   5   -3.90    1.50
 -13  -7   5    0.80    1.60
 -13   7   5    0.60    1.70
 -12  -7   5    0.50    1.50
  12   7  -5   -0.80    2.60
 -12   7   5    0.80    1.40
 -11  -7   5   12.50    1.90
 -11   7   5   11.40    2.00
  11   7  -5   16.00    3.00
 -10  -7   5    3.60    1.30
 -10   7   5    2.40    1.40
  10   7  -5    1.70    2.00
  -9  -7   5    0.20    1.10
   9   7  -5    1.80    1.60
  -9   7   5    0.80    1.10
  -8  -7   5   61.09    3.90
  -8  -7   5   70.09    3.90
  -8   7   5   64.89    4.10
   8   7  -5   59.99    4.00
   8   7  -5   60.39    4.50
  -7  -7   5   11.30    1.80
  -7  -7   5   13.20    1.70
  -7   7   5   12.40    1.90
   7   7  -5   12.40    1.70
   7   7  -5   12.60    2.10
  -6  -7   5   18.50    2.00
  -6   7   5   17.80    3.30
   6   7  -5   17.60    2.20
   5  -7  -5   15.20    2.10
  -5  -7   5   13.50    1.70
  -5  -7   5   13.00    1.50
  -5  -7   5   12.80    1.60
   5   7  -5   11.40    1.70
  -5   7   5   12.50    1.90
   4  -7  -5  110.39    4.70
   4  -7  -5  124.69    6.00
   4  -7  -5  109.79    4.50
  -4  -7   5  103.29    5.10
  -4  -7   5  114.59    5.40
  -4  -7   5  111.99    5.20
   4   7  -5  105.59    5.40
  -4   7   5  108.29    5.80
  -3  -7   5   27.70    2.20
  -3  -7   5   29.70    2.10
   3  -7  -5   27.70    1.80
   3  -7  -5   27.40    2.60
   3  -7  -5   31.30    2.00
  -3  -7   5   27.40    2.10
  -3   7   5   28.80    1.80
  -3   7   5   30.00    2.70
   3   7  -5   31.20    2.20
   2  -7  -5   28.20    2.50
  -2  -7   5   27.90    2.00
  -2  -7   5   26.80    1.90
  -2  -7   5   24.80    2.00
   2  -7  -5   23.50    2.00
   2   7  -5   23.20    2.10
  -2   7   5   22.50    1.90
  -2   7   5   26.10    2.50
  -1  -7   5   12.70    1.40
  -1  -7   5   12.80    1.60
   1  -7  -5   12.10    1.60
   1  -7  -5   11.40    1.70
  -1  -7   5   14.80    1.50
  -1   7   5   15.20    1.70
   1   7  -5   10.60    1.40
   1   7  -5   15.10    1.40
   1   7  -5   17.00    1.70
   0  -7   5   32.10    2.20
   0  -7  -5   27.50    2.50
   0  -7   5   24.60    1.90
   0  -7  -5   29.00    2.60
   0  -7   5   26.90    2.10
   0   7  -5   29.90    2.20
   0   7  -5   29.70    2.10
   0   7   5   28.60    2.50
   0   7  -5   30.60    1.80
  -1  -7  -5    3.90    1.40
   1  -7   5    3.60    1.00
  -1  -7  -5    2.90    1.10
   1  -7   5    4.80    1.10
  -1   7  -5    4.80    0.80
   1   7   5    5.10    1.40
  -1   7  -5    5.30    1.10
  -1   7  -5    1.70    1.00
  -2  -7  -5   23.30    2.70
  -2  -7  -5   20.90    2.60
   2  -7   5   23.90    1.90
  -2   7  -5   24.60    1.50
  -2   7  -5   25.80    2.00
   2   7   5   25.00    2.80
  -2   7  -5   26.00    2.20
  -3  -7  -5   49.30    3.60
  -3  -7  -5   39.30    3.50
   3  -7   5   43.70    2.70
   3   7   5   46.10    3.90
  -3   7  -5   47.50    2.20
  -3   7  -5   41.00    2.80
  -3   7  -5   40.20    2.80
  -4  -7  -5   37.70    3.10
   4   7   5   29.60    3.40
  -4   7  -5   31.00    2.50
  -4   7  -5   31.50    1.70
  -4   7  -5   30.70    2.40
  -5  -7  -5   26.70    3.10
  -5   7  -5   31.40    2.50
  -5   7  -5   26.20    2.40
  -5   7  -5   30.00    1.70
   5   7   5   32.80    3.80
  -6  -7  -5   28.60    3.30
   6   7   5   34.70    6.60
  -6   7  -5   27.70    2.40
  -6   7  -5   25.40    2.50
  -6   7  -5   25.00    1.70
  -7  -7  -5    8.40    1.90
  -7   7  -5    6.80    1.60
  -7   7  -5    8.60    1.10
  -7   7  -5    8.40    1.70
   7   7   5    8.50    2.70
   8  -7   5   -1.00    1.00
  -8  -7  -5   -0.80    1.50
  -8   7  -5   -0.10    0.90
  -8   7  -5    0.10    1.20
  -8   7  -5   -0.10    1.50
   8   7   5   -1.70    2.30
   9  -7   5    2.90    1.30
  -9  -7  -5    4.80    1.90
  -9   7  -5    1.80    1.20
   9   7   5    4.40    2.90
  -9   7  -5    3.50    1.40
  -9   7  -5    3.00    1.80
  10  -7   5    5.00    1.60
  10   7   5    9.60    3.50
 -10   7  -5    2.70    1.80
 -10   7  -5    6.10    2.60
  11  -7   5    0.50    1.80
 -11  -7  -5    0.40    2.20
  11   7   5   -1.40    3.40
 -11   7  -5    0.00    1.80
 -13  -8   5    2.60    1.90
  13   8  -5    0.40    3.20
 -13   8   5    0.90    1.90
 -12  -8   5    2.20    1.70
 -12   8   5    1.90    1.70
  12   8  -5   -1.20    3.00
 -11  -8   5   18.10    2.30
 -11   8   5   17.40    2.80
  11   8  -5   14.90    3.40
  10   8  -5    4.60    2.40
 -10   8   5    8.20    2.10
  -9  -8   5   -0.10    1.30
   9   8  -5    1.80    2.10
  -9   8   5   -0.90    1.30
  -8  -8   5    3.70    1.40
   8   8  -5    2.60    1.90
  -8   8   5   -0.50    1.40
  -7  -8   5   32.00    2.80
   7   8  -5   31.70    3.40
  -7   8   5   33.80    3.00
  -6  -8   5    3.80    1.40
   6  -8  -5    2.40    1.30
  -6  -8   5    4.90    1.30
   6   8  -5    3.60    1.60
  -6   8   5    3.50    1.40
  -5  -8   5    7.00    1.50
  -5  -8   5    8.10    1.60
   5  -8  -5    8.40    1.70
   5   8  -5    8.80    1.70
  -5   8   5    6.80    1.50
   4  -8  -5    1.20    1.20
  -4  -8   5    0.00    1.10
  -4  -8   5    0.40    1.10
  -4  -8   5   -0.10    1.00
  -4   8   5    1.80    1.10
   4   8  -5    0.60    1.10
  -3  -8   5   18.50    2.10
   3  -8  -5   19.90    2.70
   3  -8  -5   23.40    1.60
  -3  -8   5   21.70    2.10
   3  -8  -5   23.00    1.50
  -3   8   5   24.30    2.80
  -3   8   5   21.00    1.40
   3   8  -5   21.30    2.20
   2  -8  -5   88.59    5.40
  -2  -8   5   93.99    5.00
  -2  -8   5   89.69    4.60
   2  -8  -5   95.09    4.40
  -2  -8   5   89.09    4.60
  -2   8   5  100.19    5.50
  -2   8   5   93.39    4.50
   2   8  -5   97.29    4.80
   1  -8  -5   44.80    2.90
   1  -8  -5   45.30    3.60
  -1  -8   5   43.90    2.80
  -1  -8   5   42.60    2.80
  -1  -8   5   45.70    3.20
   1   8  -5   47.60    2.80
   1   8  -5   49.30    2.90
  -1   8   5   43.50    3.00
   0  -8  -5   21.80    2.70
   0  -8  -5   24.00    2.50
   0  -8   5   27.90    2.20
   0  -8   5   24.70    2.30
   0   8  -5   23.10    2.20
   0   8  -5   24.20    2.30
   0   8  -5   29.70    2.00
  -1  -8  -5    0.30    1.40
   1  -8   5    1.50    1.00
   1  -8   5    0.50    1.00
  -1  -8  -5    2.00    1.30
  -1   8  -5    0.30    0.70
  -1   8  -5    0.40    0.90
   1   8   5    2.10    1.40
  -1   8  -5   -0.10    1.10
   2  -8   5    0.10    1.10
  -2  -8  -5    1.10    1.60
  -2  -8  -5    0.30    1.30
  -2   8  -5    0.60    1.20
   2   8   5   -0.40    1.40
  -2   8  -5    0.00    1.00
  -2   8  -5   -0.40    0.70
  -3  -8  -5   22.00    2.70
   3   8   5   18.60    2.80
  -3   8  -5   22.60    1.50
  -3   8  -5   24.20    2.30
  -4  -8  -5   14.30    2.20
  -4   8  -5   16.60    2.00
   4   8   5   15.00    2.70
  -4   8  -5   15.90    1.60
  -4   8  -5   11.60    1.10
  -5  -8  -5    5.00    1.70
  -5   8  -5    4.60    1.60
   5   8   5    6.00    2.30
  -6  -8  -5    1.10    1.50
  -6   8  -5    0.10    1.20
   6   8   5    1.90    2.30
  -7  -8  -5    7.10    2.10
  -7   8  -5    6.80    1.60
   7   8   5    0.40    2.50
  -8  -8  -5    1.40    1.90
   8   8   5    4.50    2.90
  -8   8  -5    1.00    1.40
  -9  -8  -5   -1.40    2.10
  -9   8  -5    4.30    1.70
   9   8   5    4.70    3.20
 -10  -8  -5    3.80    2.20
  10   8   5    7.20    3.70
 -11  -9   5    3.60    2.00
  11   9  -5   -3.10    2.90
 -11   9   5    1.10    2.00
 -10  -9   5   -0.30    1.70
  10   9  -5    4.10    2.90
 -10   9   5    0.40    1.80
  -9  -9   5   11.90    2.20
   9   9  -5    9.10    2.60
  -9   9   5   11.70    2.30
   8  -9  -5    0.20    1.80
  -8  -9   5   -0.90    1.50
  -8   9   5    1.00    1.70
   8   9  -5   -0.10    2.10
  -7  -9   5    9.30    1.90
   7  -9  -5    7.00    2.00
   7   9  -5    8.60    2.40
  -7   9   5    7.70    2.10
   6  -9  -5   -3.40    1.50
  -6  -9   5    0.10    1.40
   6   9  -5   -0.90    1.70
  -6   9   5   -0.30    1.50
  -5  -9   5    3.60    1.50
   5  -9  -5    3.60    1.70
  -5   9   5    1.80    1.60
   5   9  -5    1.50    1.60
   4  -9  -5    3.00    1.50
  -4  -9   5    2.40    1.50
  -4  -9   5    0.80    1.30
  -4   9   5    5.30    1.60
   4   9  -5    4.10    1.60
   3  -9  -5   37.50    3.30
  -3  -9   5   32.80    3.00
  -3  -9   5   32.60    2.70
   3   9  -5   33.70    3.00
  -3   9   5   33.00    3.00
   2  -9  -5    9.10    1.90
  -2  -9   5    8.90    1.60
  -2  -9   5    7.10    1.70
   2  -9  -5   10.50    1.20
   2   9  -5    9.70    1.60
  -2   9   5    9.80    1.30
   2   9  -5    8.60    1.70
   1  -9  -5    2.80    1.20
  -1  -9   5    3.00    1.40
  -1  -9   5    1.90    1.30
   1  -9  -5    3.50    1.80
   1   9  -5    2.80    1.30
  -1   9   5    4.80    1.40
   1   9  -5    3.20    1.70
   0  -9  -5   -2.80    1.50
   0  -9  -5   -1.70    1.30
   0  -9   5   -1.40    1.30
   0   9  -5    1.60    1.10
   0   9   5   -0.30    1.40
   0   9  -5    0.60    1.20
   0   9  -5   -1.50    1.30
   1  -9   5    1.10    1.30
  -1  -9  -5    3.30    1.70
  -1  -9  -5    2.50    1.60
  -1   9  -5    2.20    1.30
  -1   9  -5    0.10    1.30
  -1   9  -5    1.90    1.00
   1   9   5    1.20    1.60
  -2  -9  -5   -0.30    1.60
  -2  -9  -5   -2.60    1.70
   2  -9   5   -0.30    1.20
   2   9   5   -0.70    1.70
  -2   9  -5    0.60    0.90
  -2   9  -5   -0.60    1.20
  -3  -9  -5    9.70    2.50
   3  -9   5   12.70    2.10
  -3   9  -5   11.90    2.20
   3   9   5   15.70    2.70
  -4  -9  -5    0.50    1.70
   4   9   5    2.30    2.20
  -4   9  -5   -1.70    1.20
  -5  -9  -5    1.20    1.80
  -5   9  -5    2.30    1.40
   5   9   5    0.60    2.40
  -6  -9  -5   -2.60    2.10
   6   9   5    2.80    2.70
  -6   9  -5    3.00    1.70
  -7  -9  -5    8.50    4.40
  -7   9  -5    5.70    1.80
   7   9   5    2.60    2.80
  -8  -9  -5   -0.70    2.30
  -8   9  -5    3.50    1.90
   8   9   5    4.40    3.40
   9   9   5    2.50    3.70
  -9   9  -5    2.60    2.10
   9 -10  -5    1.20    2.30
  -9 -10   5    2.10    2.20
  -9  10   5    3.00    2.30
   9  10  -5    0.10    2.80
   8 -10  -5    5.30    2.50
  -8 -10   5    7.70    2.30
   8  10  -5    5.40    2.70
  -8  10   5    2.60    2.20
  -7 -10   5    0.20    1.90
   7 -10  -5   -0.40    2.30
  -7  10   5   -0.80    2.20
   7  10  -5    4.70    2.50
  -6 -10   5   -2.60    1.70
   6 -10  -5    0.80    1.90
   6  10  -5    1.30    2.10
  -6  10   5    1.80    1.90
   5 -10  -5    5.70    2.10
  -5 -10   5    8.30    2.30
   5  10  -5    6.50    2.30
  -5  10   5   11.60    2.40
  -4 -10   5   -1.40    1.70
   4 -10  -5    3.40    2.00
   4  10  -5   -1.20    1.90
  -4  10   5   -0.70    1.50
  -3 -10   5    8.50    2.10
  -3 -10   5   11.20    1.90
   3 -10  -5    5.10    2.20
   3  10  -5    9.10    2.20
  -2 -10   5    1.40    2.70
  -2 -10   5    1.20    1.60
   2 -10  -5    2.50    1.10
   2 -10  -5    0.30    1.90
   2  10  -5    2.40    1.60
  -2  10   5    2.60    0.90
   1 -10  -5   11.90    2.80
   1 -10  -5   13.00    1.50
  -1 -10   5   12.00    2.00
  -1 -10   5   14.70    2.30
   1  10  -5   14.50    2.30
  -1  10   5   15.20    2.00
   1  10  -5   15.90    2.20
   0 -10  -5   -1.40    1.90
   0 -10   5    0.50    1.80
   0 -10  -5    0.80    1.40
   0  10  -5    1.00    1.50
   0  10   5    0.00    1.50
   0  10  -5   -0.10    1.60
  -1 -10  -5    2.30    1.80
  -1 -10  -5    3.30    1.70
   1 -10   5    4.30    1.80
  -1  10  -5    1.50    1.50
  -1  10  -5    2.00    1.50
   1  10   5   -0.20    1.80
  -1  10  -5    0.90    1.30
  -2 -10  -5    0.80    2.10
   2 -10   5    1.20    1.70
   2  10   5    2.40    2.10
  -2  10  -5    0.70    1.60
   3 -10   5   -1.20    1.70
  -3 -10  -5    1.00    2.20
   3  10   5    2.90    2.30
  -3  10  -5    2.70    1.80
   4 -10   5   26.20    3.10
  -4 -10  -5   35.50    5.70
   4  10   5   17.80    3.50
  -4  10  -5   21.30    2.70
  -5 -10  -5    4.40    2.40
   5 -10   5   12.70    2.50
   5  10   5   10.20    3.10
  -5  10  -5   13.50    2.40
  -6 -10  -5    5.60    2.40
   6  10   5    2.90    3.00
  -6  10  -5    0.60    1.90
  -7  10  -5    2.10    2.20
   7  10   5    7.40    3.70
   6 -11  -5   14.30    3.30
  -6 -11   5    8.50    2.60
  -6  11   5    7.50    2.90
   6  11  -5   10.10    3.10
   5 -11  -5    5.00    2.70
  -5 -11   5    4.90    2.30
  -5  11   5    7.30    2.50
   4 -11  -5   -0.30    2.40
  -4 -11   5    2.70    2.20
  -4  11   5    3.30    2.30
   4  11  -5    0.00    2.40
   3 -11  -5   -0.40    2.40
  -3 -11   5   -0.50    2.10
   3  11  -5   -1.10    2.10
  -2 -11   5   -0.60    2.00
   2 -11  -5   -2.70    2.40
   2  11  -5   -1.90    2.00
  -1 -11   5   13.30    2.60
   1 -11  -5   16.30    3.20
  -1  11   5   10.90    1.80
   0 -11   5   19.90    2.80
   0 -11  -5   15.20    3.10
   0  11   5    9.60    2.20
   0  11  -5   16.10    2.20
  -1 -11  -5   -1.20    2.40
   1 -11   5    2.70    2.20
   1  11   5    1.80    2.10
   2 -11   5    5.10    2.30
  -2 -11  -5    2.60    2.80
  -2  11  -5    3.40    2.10
   2  11   5    5.10    2.40
   3 -11   5   -0.20    2.20
  -3 -11  -5   -0.30    2.60
   3  11   5   -0.50    2.70
  -3  11  -5    0.20    2.00
  -4  11  -5    3.70    2.20
   4  11   5    3.20    3.10
 -17   0   6   -1.00    1.60
  17   0  -6    1.20    2.70
  16   0  -6   30.40    4.30
 -16   0   6   35.40    3.10
  15   0  -6   -2.40    2.00
 -15   0   6    0.90    1.20
  14   0  -6   16.20    2.50
 -14   0   6   14.00    1.80
  13   0  -6   -0.60    1.50
 -13   0   6    0.10    0.90
  12   0  -6    5.90    1.50
 -12   0   6    7.80    1.30
  11   0  -6    0.20    1.00
 -11   0   6   -0.10    0.70
  11   0  -6    0.60    0.90
  10   0  -6   38.10    2.70
 -10   0   6   36.50    2.40
 -10   0   6   42.60    2.40
   9   0  -6   -0.50    0.60
   9   0  -6   -1.90    0.60
  -9   0   6    0.70    0.50
   8   0  -6  184.08    7.50
  -8   0   6  170.28    7.60
   8   0  -6  179.68    7.70
  -8   0   6  183.48    7.50
  -7   0   6    0.40    0.50
  -7   0   6    0.50    0.40
   7   0  -6   -0.20    0.40
  -6   0   6    9.80    0.80
  -6   0   6   11.00    1.00
   6   0  -6    8.80    0.80
   6   0  -6    8.00    0.90
   5   0  -6   -0.10    0.30
  -5   0   6    0.10    0.30
  -5   0   6   -0.40    0.40
   5   0  -6   -0.10    0.30
   4   0  -6   85.49    3.90
  -4   0   6   86.59    3.60
   4   0  -6   86.29    3.60
   4   0  -6   85.69    4.00
  -4   0   6   86.89    4.00
   3   0  -6    0.30    0.20
   3   0  -6   -0.10    0.20
   3   0  -6    0.20    0.50
   3   0  -6    0.30    0.30
  -3   0   6    0.30    0.40
  -3   0   6   -0.10    0.20
   2   0  -6   76.69    3.30
   2   0  -6   81.69    3.70
   2   0  -6   81.09    3.30
  -2   0   6   78.09    3.70
   2   0  -6   78.09    3.80
  -1   0   6    0.30    0.40
   1   0  -6   -0.70    0.50
  -1   0   6    0.00    0.30
   1   0  -6   -0.30    0.20
   1   0  -6    0.10    0.40
   0   0   6   30.60    2.00
   0   0   6   28.20    1.60
   0   0  -6   29.80    1.50
   0   0  -6   25.30    2.00
   1   0   6   -0.20    0.50
  -1   0  -6   -0.90    0.60
  -1   0  -6    0.10    0.30
   2   0   6   23.00    1.50
   2   0   6   24.40    2.00
  -2   0  -6   21.20    2.10
  -2   0  -6   21.60    1.40
  -3   0  -6    0.30    0.40
   3   0   6    0.30    0.60
   3   0   6   -0.40    0.70
  -3   0  -6    1.80    0.90
   4   0   6   16.70    2.20
   4   0   6   23.90    1.80
  -4   0  -6   24.30    2.70
  -4   0  -6   23.50    1.80
  -5   0  -6    0.00    0.50
   5   0   6    0.20    0.80
  -5   0  -6   -1.50    1.20
   5   0   6   -0.50    0.90
  -6   0  -6  114.89    6.40
   6   0   6  123.29    6.50
  -6   0  -6  116.39    5.50
   6   0   6  113.79    5.60
  -7   0  -6    1.90    1.90
   7   0   6    0.00    1.00
  -7   0  -6    0.30    0.70
   7   0   6    0.30    1.20
   8   0   6   24.60    3.00
  -8   0  -6   24.60    2.10
   9   0   6    0.40    1.50
  -9   0  -6   -0.70    0.80
  10   0   6   26.70    3.60
 -10   0  -6   26.60    2.50
  11   0   6   -1.80    2.10
 -11   0  -6   -1.20    1.20
 -12   0  -6    9.80    2.00
  12   0   6   13.30    3.40
  13   0   6    1.70    2.90
 -13   0  -6    2.10    1.80
 -14   0  -6   11.70    2.50
  14   0   6   11.40    4.00
 -17  -1   6    3.60    1.70
  17  -1  -6    3.60    2.90
 -17   1   6    2.50    1.70
  16  -1  -6    3.90    2.50
 -16  -1   6    8.30    1.90
  16   1  -6   10.70    2.90
 -16   1   6    9.50    1.90
 -15  -1   6    1.30    1.30
  15  -1  -6   -3.40    1.90
 -15   1   6    0.80    1.20
  15   1  -6    0.30    2.20
 -14  -1   6   36.80    2.80
  14  -1  -6   23.70    4.90
  14   1  -6   33.00    3.80
 -14   1   6   29.10    2.50
 -13  -1   6   44.10    3.00
  13  -1  -6   48.90    3.70
  13   1  -6   50.99    3.90
 -13   1   6   55.39    3.30
 -12  -1   6    1.10    0.90
  12  -1  -6    1.30    1.20
  12   1  -6    1.30    1.20
 -12   1   6    1.20    0.80
  11  -1  -6    1.40    1.00
  11  -1  -6    1.00    0.90
 -11  -1   6   -0.20    0.70
  11   1  -6    0.40    1.00
 -11   1   6    0.20    0.70
 -11   1   6   -0.20    0.80
  11   1  -6    0.20    1.00
 -10  -1   6    0.50    0.60
  10  -1  -6    0.20    0.70
 -10  -1   6    1.10    0.80
  10  -1  -6   -0.30    0.70
  10   1  -6    0.00    0.90
 -10   1   6   -0.20    0.70
  10   1  -6   -0.30    0.80
 -10   1   6    0.40    0.60
  -9  -1   6   79.79    4.00
   9  -1  -6   80.39    4.00
   9  -1  -6   84.89    4.00
  -9   1   6   79.89    3.90
  -9   1   6   77.89    3.80
   9   1  -6   72.99    4.10
   9   1  -6   81.89    3.90
   8  -1  -6   19.90    1.50
   8  -1  -6   18.70    1.50
  -8  -1   6   20.40    1.40
  -8  -1   6   20.80    1.50
   8   1  -6   18.60    1.60
   8   1  -6   21.90    1.50
  -8   1   6   18.60    1.40
   7  -1  -6   20.40    1.40
  -7  -1   6   17.50    1.40
   7  -1  -6   19.80    1.40
  -7  -1   6   19.60    1.30
   7   1  -6   23.60    1.60
  -7   1   6   18.20    1.40
  -7   1   6   21.70    1.40
   7   1  -6   22.70    1.40
   6  -1  -6   -0.30    0.30
   6  -1  -6    0.70    0.40
  -6  -1   6    0.60    0.30
  -6  -1   6    0.80    0.50
   6   1  -6    0.80    0.30
  -6   1   6    0.90    0.50
   6   1  -6    0.00    0.40
  -6   1   6    0.30    0.30
   5  -1  -6    8.90    0.80
   5  -1  -6    8.30    0.80
  -5  -1   6    7.70    0.60
   5  -1  -6    9.80    1.10
  -5  -1   6    9.70    1.00
  -5   1   6    9.90    0.80
  -5   1   6    8.10    1.00
   5   1  -6    8.00    0.70
   5   1  -6    8.60    0.90
   4  -1  -6   58.89    2.70
   4  -1  -6   55.69    2.70
  -4  -1   6   57.89    2.40
  -4  -1   6   54.79    2.80
   4  -1  -6   59.19    2.90
   4   1  -6   56.19    2.80
  -4   1   6   57.99    2.60
  -4   1   6   58.39    2.90
   4   1  -6   53.29    2.40
   3  -1  -6   66.09    3.30
   3  -1  -6   64.79    2.90
   3  -1  -6   68.09    3.20
   3  -1  -6   66.19    3.00
  -3  -1   6   65.19    2.60
  -3  -1   6   67.89    3.30
  -3   1   6   67.09    3.20
   3   1  -6   69.89    2.60
  -3   1   6   65.39    3.30
  -3   1   6   63.39    3.00
   3   1  -6   64.79    2.60
   3   1  -6   66.09    3.30
   3   1  -6   67.59    3.10
  -2  -1   6   37.80    2.30
   2  -1  -6   41.00    2.40
   2  -1  -6   38.50    2.00
   2  -1  -6   40.90    2.00
   2  -1  -6   41.10    2.30
   2   1  -6   38.10    2.30
  -2   1   6   43.30    2.30
   2   1  -6   41.60    2.20
   1  -1  -6  142.39    5.90
  -1  -1   6  140.49    5.50
  -1  -1   6  135.59    6.10
   1  -1  -6  144.59    5.90
   1  -1  -6  141.69    6.40
  -1   1   6  141.39    5.90
  -1   1   6  141.39    6.30
   1   1  -6  140.09    6.30
   1   1  -6  140.39    6.10
   1   1  -6  138.89    5.50
   0  -1   6   39.80    2.00
   0  -1  -6   42.10    2.70
   0  -1   6   46.50    2.50
   0  -1  -6   45.60    2.30
   0   1  -6   45.70    2.00
   0   1   6   43.90    2.70
   0   1   6   43.60    2.30
   0   1  -6   42.30    2.40
   0   1  -6   41.90    2.60
  -1  -1  -6   76.09    4.20
   1  -1   6   82.79    4.10
  -1  -1  -6   81.39    3.70
   1  -1   6   79.69    3.50
   1   1   6   79.89    3.70
   1   1   6   81.39    4.20
  -1   1  -6   77.19    3.40
  -1   1  -6   74.99    4.10
  -2  -1  -6   23.60    2.20
   2  -1   6   28.30    2.10
   2  -1   6   26.30    1.60
  -2  -1  -6   31.40    1.90
  -2   1  -6   30.90    2.30
   2   1   6   23.70    2.20
  -2   1  -6   27.10    1.50
   2   1   6   28.40    1.80
   3  -1   6    9.80    1.10
   3  -1   6   11.40    1.70
  -3  -1  -6   11.10    1.10
  -3  -1  -6   13.00    1.90
   3   1   6    9.40    1.50
  -3   1  -6   10.60    0.90
   3   1   6    9.10    1.20
  -3   1  -6    9.50    1.50
  -4  -1  -6  109.99    5.10
   4  -1   6  113.89    5.80
  -4  -1  -6  105.19    5.90
   4  -1   6  109.39    5.10
  -4   1  -6  109.49    4.90
  -4   1  -6  113.09    5.80
   4   1   6  118.89    6.00
   4   1   6  106.89    5.30
  -5  -1  -6   10.50    1.40
   5  -1   6    6.90    1.50
  -5  -1  -6    7.80    1.70
   5  -1   6    9.50    1.30
  -5   1  -6   12.60    2.00
   5   1   6   12.70    2.00
   5   1   6   13.80    1.70
  -5   1  -6    9.30    1.10
  -6  -1  -6   82.89    4.30
   6  -1   6   84.79    5.00
  -6  -1  -6   85.79    5.20
   6  -1   6   80.79    4.30
   6   1   6   82.49    4.60
   6   1   6   86.19    5.30
  -6   1  -6   83.69    5.00
  -6   1  -6   87.69    4.20
   7  -1   6   20.90    2.80
   7  -1   6   24.40    2.20
  -7  -1  -6   17.30    1.80
  -7   1  -6   19.90    2.80
   7   1   6   20.60    2.90
  -7   1  -6   19.40    1.80
  -8  -1  -6    2.50    0.90
   8  -1   6    4.30    1.70
  -8   1  -6    4.10    1.00
   8   1   6    4.00    1.80
   9  -1   6   17.40    2.70
   9   1   6   19.60    4.60
  -9   1  -6   17.10    2.00
 -10  -1  -6   24.60    2.40
  10   1   6   20.00    3.10
 -10   1  -6   16.70    2.10
  11  -1   6    7.10    2.50
 -11  -1  -6    8.60    1.80
  11   1   6   12.30    3.00
 -11   1  -6    8.30    1.70
  12  -1   6   22.40    3.90
 -12  -1  -6   21.40    2.70
 -12   1  -6   21.00    2.60
  12   1   6   17.20    3.60
  13  -1   6   -0.80    2.60
  13   1   6   -3.90    2.80
 -13   1  -6   -0.70    1.60
  14  -1   6    9.40    3.40
 -14  -1  -6    7.30    2.10
  14   1   6    7.10    3.50
 -14   1  -6    6.00    2.00
  17  -2  -6    3.20    3.00
 -17  -2   6    2.30    1.80
  17   2  -6   -1.50    2.90
 -17   2   6    2.10    1.80
  16  -2  -6    6.70    2.80
 -16  -2   6   12.00    2.10
  16   2  -6    8.20    3.00
 -16   2   6    9.80    2.00
  15  -2  -6   11.50    2.60
 -15  -2   6   12.80    1.90
  15   2  -6   11.80    2.80
 -15   2   6   11.70    2.00
 -14  -2   6    1.10    1.20
  14  -2  -6    1.00    1.60
 -14   2   6    1.40    1.20
  14   2  -6    4.20    1.90
 -13  -2   6  101.09    5.20
  13  -2  -6  104.39    5.80
  13   2  -6  111.69    6.30
 -13   2   6  102.39    5.30
  12  -2  -6   19.00    2.20
 -12  -2   6   13.00    1.60
 -12   2   6   12.60    1.60
  12   2  -6   13.60    2.50
 -12   2   6   14.00    1.70
 -11  -2   6   93.49    4.50
  11  -2  -6   84.29    4.70
  11   2  -6   85.49    5.10
  11   2  -6   82.99    4.60
 -11   2   6   91.79    4.50
 -11   2   6   95.79    4.40
 -10  -2   6    0.20    0.60
  10  -2  -6    0.00    0.70
  10  -2  -6    0.90    0.80
 -10   2   6    0.40    0.70
  10   2  -6    0.30    0.90
 -10   2   6    1.60    0.80
  10   2  -6    0.30    0.80
  -9  -2   6   19.40    1.40
   9  -2  -6   15.90    1.50
   9  -2  -6   20.00    1.70
  -9  -2   6   16.60    1.60
   9   2  -6   16.30    1.90
  -9   2   6   15.80    1.40
   9   2  -6   15.80    1.60
  -9   2   6   17.30    1.40
   8  -2  -6    3.70    0.80
  -8  -2   6    4.20    0.90
   8  -2  -6    4.50    0.80
  -8  -2   6    4.90    0.70
  -8   2   6    7.90    1.10
   8   2  -6    5.30    1.00
  -8   2   6    4.90    0.80
   8   2  -6    7.30    1.00
  -7  -2   6   31.70    2.00
  -7  -2   6   33.70    1.70
   7  -2  -6   32.20    1.90
   7  -2  -6   30.30    1.80
   7   2  -6   28.30    2.00
  -7   2   6   33.60    1.90
   7   2  -6   28.90    1.80
  -6  -2   6   62.59    2.80
   6  -2  -6   69.19    3.20
   6  -2  -6   67.49    3.20
   6  -2  -6   64.69    3.00
  -6  -2   6   62.59    3.20
  -6   2   6   64.99    3.20
   6   2  -6   63.79    3.20
   6   2  -6   64.99    3.00
  -6   2   6   64.39    3.20
   5  -2  -6    3.80    0.60
   5  -2  -6    3.90    0.50
  -5  -2   6    4.30    0.50
  -5  -2   6    3.20    0.70
   5  -2  -6    3.80    0.70
  -5   2   6    3.60    0.60
  -5   2   6    2.90    0.60
   5   2  -6    3.10    0.50
   5   2  -6    3.70    0.70
   4  -2  -6   53.29    2.60
   4  -2  -6   49.40    2.50
  -4  -2   6   51.99    2.20
   4  -2  -6   51.99    2.80
  -4  -2   6   54.69    2.70
  -4   2   6   48.10    2.70
   4   2  -6   53.19    2.60
   4   2  -6   52.79    2.20
  -4   2   6   50.79    2.60
   3  -2  -6  160.88    6.90
  -3  -2   6  167.68    7.00
   3  -2  -6  170.08    6.80
   3  -2  -6  171.28    7.00
   3  -2  -6  154.48    7.10
   3   2  -6  166.48    7.00
   3   2  -6  156.48    6.80
  -3   2   6  171.88    6.90
  -3   2   6  162.98    6.90
   2  -2  -6    2.40    0.80
  -2  -2   6    2.80    0.70
   2  -2  -6    3.90    0.60
   2  -2  -6    3.80    0.70
   2  -2  -6    2.20    0.60
   2   2  -6    2.80    0.60
   2   2  -6    3.50    0.60
  -2   2   6    3.30    0.70
  -2   2   6    4.30    0.70
   1  -2  -6   38.40    2.00
  -1  -2   6   36.40    2.10
   1  -2  -6   35.00    2.40
  -1  -2   6   37.10    1.50
   1  -2  -6   36.90    2.10
  -1  -2   6   32.00    2.10
   1   2  -6   37.60    2.10
  -1   2   6   32.70    2.20
  -1   2   6   35.10    2.00
   1   2  -6   34.80    2.20
   0  -2  -6    4.90    1.00
   0  -2  -6    7.80    0.90
   0  -2  -6    5.70    0.90
   0  -2   6    6.20    0.60
   0  -2   6    7.20    0.90
   0   2  -6    6.40    0.50
   0   2   6    6.40    1.10
   0   2  -6    4.50    1.00
   0   2   6    6.10    0.90
   0   2  -6    5.70    0.80
   1  -2   6    6.20    0.70
  -1  -2  -6    6.60    1.20
  -1  -2  -6    6.80    1.00
   1  -2   6    6.60    1.10
  -1   2  -6    7.00    1.10
  -1   2  -6    6.50    1.00
   1   2   6    5.20    1.10
   1   2   6    5.70    1.00
  -1   2  -6    6.20    0.60
  -2  -2  -6    6.10    1.00
   2  -2   6    7.00    1.20
   2  -2   6    8.80    0.90
  -2  -2  -6    8.50    1.50
  -2   2  -6    8.50    0.80
  -2   2  -6    9.00    1.40
   2   2   6    8.80    1.20
   2   2   6    7.10    1.50
   3  -2   6   20.50    1.50
  -3  -2  -6   24.20    2.60
  -3  -2  -6   22.70    1.70
   3  -2   6   20.90    1.90
   3   2   6   16.80    1.70
   3   2   6   27.00    2.30
  -3   2  -6   21.00    1.30
  -3   2  -6   18.50    2.00
  -4  -2  -6    2.00    0.80
   4  -2   6    2.20    0.70
   4   2   6    1.80    0.80
  -4   2  -6    2.30    1.10
   4   2   6    2.00    1.10
  -4   2  -6    1.20    0.50
   5  -2   6    0.70    0.70
  -5  -2  -6   -0.10    0.60
   5  -2   6    0.00    0.90
  -5  -2  -6   -0.40    1.30
   5   2   6    0.50    1.20
   5   2   6   -0.40    0.90
  -5   2  -6    0.00    0.50
  -5   2  -6    2.30    1.30
   6  -2   6    7.90    1.30
   6  -2   6    4.70    1.40
  -6  -2  -6    8.00    1.20
  -6  -2  -6    7.10    2.90
   6   2   6    8.10    1.50
   6   2   6    6.10    1.80
  -6   2  -6    6.20    1.00
   7  -2   6   29.60    2.90
   7  -2   6   33.10    2.60
  -7  -2  -6   38.00    2.60
  -7   2  -6   34.70    3.50
  -7   2  -6   34.10    2.30
   7   2   6   33.80    3.40
  -8  -2  -6   20.00    2.00
   8  -2   6   14.30    2.40
   8   2   6   16.70    2.70
  -8   2  -6   18.70    1.70
  -9  -2  -6   22.60    2.30
   9  -2   6   19.70    2.90
   9   2   6   13.70    2.60
  -9   2  -6   23.30    2.10
 -10  -2  -6    0.80    1.00
  10  -2   6    2.00    1.90
 -10   2  -6    0.80    1.00
  10   2   6    0.20    2.10
  11  -2   6   14.50    2.80
 -11   2  -6   11.00    1.80
  11   2   6   10.90    3.00
 -12  -2  -6   -0.40    1.60
  12  -2   6   -0.20    2.50
 -12   2  -6    1.90    1.30
  12   2   6   -4.20    2.50
 -13  -2  -6   12.60    2.50
  13  -2   6    9.50    3.20
  13   2   6    5.40    5.80
 -14  -2  -6   17.70    2.90
  14  -2   6   18.10    4.20
 -14   2  -6   14.30    2.60
  14   2   6   14.00    4.30
  17  -3  -6    0.90    2.90
 -17  -3   6    0.30    1.90
 -17   3   6   -0.90    1.90
  17   3  -6   -2.20    3.10
  16  -3  -6   -1.60    2.40
 -16  -3   6    2.30    1.60
 -16   3   6    3.40    1.70
 -15  -3   6    9.00    1.80
  15  -3  -6   13.20    3.20
 -15   3   6    8.60    1.90
  15   3  -6   13.20    3.00
 -14  -3   6   18.90    2.10
  14  -3  -6   20.90    2.90
  14   3  -6   17.60    3.00
 -14   3   6   18.70    2.20
 -13  -3   6    0.40    1.00
  13  -3  -6   -1.20    1.50
  13   3  -6    0.00    1.60
 -13   3   6    1.10    1.10
  12  -3  -6   43.80    3.30
 -12  -3   6   46.80    2.90
 -12   3   6   44.30    2.80
  12   3  -6   44.80    3.70
 -11  -3   6   13.10    1.50
  11  -3  -6   15.00    1.80
 -11   3   6   12.70    1.60
 -11   3   6   16.10    1.80
  11   3  -6   15.50    1.90
  11   3  -6   16.90    2.20
 -10  -3   6   22.60    1.80
  10  -3  -6   21.70    1.90
 -10   3   6   22.40    1.90
  10   3  -6   19.30    2.30
 -10   3   6   24.00    1.80
  10   3  -6   24.80    2.10
   9  -3  -6    1.70    0.70
   9  -3  -6    0.40    0.80
   9   3  -6   -1.00    0.70
  -9   3   6    1.60    0.70
   9   3  -6   -1.60    0.70
  -9   3   6   -0.80    0.70
  -8  -3   6    4.00    0.70
  -8  -3   6    3.10    0.90
   8  -3  -6    4.70    1.00
   8  -3  -6    5.00    0.80
  -8   3   6    4.30    0.90
   8   3  -6    4.30    0.90
  -8   3   6    3.40    0.80
   8   3  -6    4.40    1.20
  -7  -3   6    0.70    0.70
  -7  -3   6    2.40    0.60
   7  -3  -6    2.10    0.70
   7  -3  -6    1.10    0.50
   7  -3  -6    1.90    0.60
   7   3  -6    2.10    0.70
   7   3  -6    2.10    0.70
  -7   3   6    1.80    0.60
  -7   3   6    2.90    0.80
   6  -3  -6   19.40    1.40
  -6  -3   6   20.50    1.30
  -6  -3   6   19.80    1.60
   6  -3  -6   20.10    1.50
   6  -3  -6   22.00    1.30
  -6   3   6   22.00    1.50
   6   3  -6   18.50    1.50
   6   3  -6   21.60    1.40
  -6   3   6   22.00    1.60
  -5  -3   6    3.50    0.80
  -5  -3   6    5.20    0.60
   5  -3  -6    5.30    0.70
   5  -3  -6    6.20    0.80
   5  -3  -6    4.90    0.90
   5   3  -6    5.00    0.70
   5   3  -6    4.90    0.80
  -5   3   6    4.90    1.10
   4  -3  -6   31.10    1.80
  -4  -3   6   28.50    1.30
  -4  -3   6   30.30    1.90
  -4  -3   6   26.80    1.40
   4  -3  -6   32.40    1.70
   4  -3  -6   25.70    1.90
   4   3  -6   27.30    1.70
  -4   3   6   29.30    1.90
   4   3  -6   28.40    1.40
   3  -3  -6   61.79    3.00
   3  -3  -6   59.49    3.00
  -3  -3   6   63.19    3.10
   3  -3  -6   60.49    3.20
   3  -3  -6   60.19    3.20
  -3  -3   6   58.09    2.40
  -3   3   6   59.19    3.00
  -3   3   6   60.19    3.10
   3   3  -6   62.39    2.90
   2  -3  -6   45.30    2.50
   2  -3  -6   41.40    2.60
  -2  -3   6   41.90    2.40
  -2  -3   6   41.30    1.80
  -2  -3   6   43.20    2.10
   2  -3  -6   42.30    2.40
   2   3  -6   46.40    2.30
   2   3  -6   39.60    2.40
  -2   3   6   42.70    2.50
  -2   3   6   41.80    2.50
   1  -3  -6   17.40    1.80
  -1  -3   6   14.30    1.40
   1  -3  -6   18.40    1.40
   1  -3  -6   13.50    1.40
  -1  -3   6   16.30    0.90
   1   3  -6   16.00    0.90
   1   3  -6   14.50    1.40
   1   3  -6   17.40    1.20
  -1   3   6   17.30    1.60
  -1   3   6   16.00    1.40
   0  -3  -6   34.40    2.20
   0  -3   6   40.90    2.20
   0  -3   6   33.80    1.70
   0  -3  -6   35.40    2.60
   0  -3  -6   34.40    2.30
   0   3  -6   36.40    2.00
   0   3  -6   37.40    1.70
   0   3   6   30.70    2.10
   0   3  -6   35.70    2.30
   0   3   6   38.50    2.60
   1  -3   6    0.60    0.40
  -1  -3  -6    1.90    0.90
   1  -3   6    1.00    0.50
   1   3   6    1.40    0.80
  -1   3  -6    0.90    0.40
  -1   3  -6    1.30    0.70
   1   3   6    0.90    0.70
  -1   3  -6    1.50    0.60
   2  -3   6   15.00    1.40
  -2  -3  -6   17.30    2.10
  -2  -3  -6   13.50    1.40
   2  -3   6   18.70    1.20
   2   3   6   13.70    1.90
  -2   3  -6   16.60    1.90
  -2   3  -6   16.30    1.50
   2   3   6   17.90    1.90
  -2   3  -6   16.30    1.10
   3  -3   6   73.99    3.90
   3  -3   6   74.49    3.50
  -3  -3  -6   76.09    4.00
  -3  -3  -6   74.99    4.50
   3   3   6   74.89    4.00
   3   3   6   69.09    4.40
  -3   3  -6   72.49    4.10
  -3   3  -6   71.19    3.40
  -4  -3  -6    4.60    1.00
   4  -3   6    2.40    1.00
  -4  -3  -6    3.80    1.50
   4  -3   6    3.70    0.80
  -4   3  -6    3.90    1.40
   4   3   6    6.30    1.30
   4   3   6    4.80    1.40
   5  -3   6   73.19    4.20
   5  -3   6   75.39    3.70
  -5  -3  -6   72.09    4.80
  -5  -3  -6   71.19    4.00
   5   3   6   82.99    4.90
  -5   3  -6   68.09    3.50
   5   3   6   66.59    4.10
  -5   3  -6   69.29    4.30
   6  -3   6   -0.50    0.80
   6  -3   6    1.60    1.10
  -6  -3  -6   -0.50    0.80
  -6   3  -6    0.40    0.60
  -6   3  -6   -1.40    1.40
   6   3   6    0.80    1.40
  -7  -3  -6    6.60    1.40
   7  -3   6   10.00    1.90
   7   3   6    8.80    2.30
  -7   3  -6    8.20    2.10
  -7   3  -6    7.40    1.20
   8  -3   6    6.10    1.80
  -8   3  -6    8.10    2.20
  -8   3  -6    9.70    1.40
  -9  -3  -6    6.90    1.70
   9  -3   6    6.70    1.90
   9   3   6   14.00    2.90
 -10  -3  -6   36.70    3.10
  10  -3   6   40.80    4.00
  10   3   6   51.49    4.90
 -10   3  -6   36.10    2.90
 -11  -3  -6    4.00    1.50
  11  -3   6    3.10    2.40
 -11   3  -6    5.30    1.50
  11   3   6   12.70    3.20
  12  -3   6   21.20    3.50
 -12  -3  -6   20.50    2.70
  12   3   6   21.30    4.10
 -12   3  -6   23.20    2.70
  13  -3   6    1.70    2.70
  13   3   6    3.30    3.30
 -13   3  -6    3.60    1.80
  16  -4  -6    1.90    2.70
 -16  -4   6    1.50    1.80
 -16   4   6    0.40    1.70
  16   4  -6   -1.20    2.70
  15  -4  -6   -0.90    2.10
 -15  -4   6    1.50    1.50
 -15   4   6    1.70    1.50
  15   4  -6   -1.20    2.40
 -14  -4   6   16.10    2.10
  14  -4  -6   13.80    2.40
 -14   4   6   13.30    2.00
  14   4  -6   14.00    3.00
 -13  -4   6    9.60    1.60
  13  -4  -6    9.60    2.00
  13   4  -6   10.00    2.20
 -13   4   6    8.30    1.60
 -13   4   6    8.90    1.50
  12  -4  -6   -0.10    1.20
 -12  -4   6   -0.10    1.00
  12   4  -6    0.00    1.50
 -12   4   6   -0.20    1.00
 -11  -4   6    1.20    0.90
  11  -4  -6    2.00    1.10
 -11   4   6    2.60    1.20
  11   4  -6    2.90    1.40
 -11   4   6    0.40    1.00
  11   4  -6    2.30    1.50
  10  -4  -6    9.90    1.50
 -10  -4   6   12.00    1.40
 -10   4   6   10.80    1.30
  10   4  -6    7.00    1.70
 -10   4   6   10.70    1.50
   9  -4  -6   17.80    1.50
  -9  -4   6   14.90    1.40
   9   4  -6   17.10    2.10
   9   4  -6   15.30    1.80
  -9   4   6   14.50    1.50
  -9   4   6   16.00    1.60
   8  -4  -6    0.70    0.70
   8  -4  -6    1.30    0.90
  -8  -4   6    0.50    0.60
   8  -4  -6   -0.10    0.60
   8   4  -6    1.00    0.90
   8   4  -6    1.10    0.80
  -8   4   6    1.10    0.70
  -8   4   6   -0.40    0.60
  -7  -4   6    0.60    0.50
   7  -4  -6   -0.30    0.60
  -7  -4   6   -0.30    0.60
   7  -4  -6    0.00    0.40
   7  -4  -6   -0.50    0.70
   7   4  -6   -0.60    0.70
   7   4  -6   -0.10    0.60
  -7   4   6    0.90    0.70
  -7   4   6    0.80    0.70
  -6  -4   6   17.60    1.70
   6  -4  -6   16.20    1.50
   6  -4  -6   17.10    1.10
   6  -4  -6   16.30    1.50
  -6  -4   6   16.40    1.20
  -6   4   6   14.40    1.50
   6   4  -6   16.40    1.30
   6   4  -6   17.00    1.50
   5  -4  -6   18.60    1.70
   5  -4  -6   19.60    1.20
  -5  -4   6   20.10    1.30
   5  -4  -6   17.50    1.60
  -5  -4   6   19.70    1.60
  -5  -4   6   21.00    1.30
   5   4  -6   19.50    1.50
   5   4  -6   19.60    1.40
  -5   4   6   19.60    1.70
   4  -4  -6   19.40    1.30
   4  -4  -6   16.50    1.50
  -4  -4   6   22.30    1.60
  -4  -4   6   17.90    1.20
  -4  -4   6   20.00    1.20
   4  -4  -6   23.30    1.60
   4  -4  -6   18.70    1.70
   4   4  -6   19.80    1.20
   4   4  -6   20.20    1.40
  -4   4   6   20.80    1.70
   3  -4  -6    0.00    0.60
   3  -4  -6   -0.90    0.60
  -3  -4   6    0.30    0.40
  -3  -4   6    0.10    0.30
   3  -4  -6    0.00    0.70
  -3  -4   6    0.20    0.50
   3  -4  -6   -0.10    0.40
  -3   4   6   -0.40    0.60
  -3   4   6    0.60    0.50
   3   4  -6    0.20    0.40
  -2  -4   6  245.98    9.70
  -2  -4   6  252.47   10.30
   2  -4  -6  255.87   10.40
  -2  -4   6  246.58    9.80
   2  -4  -6  245.18   10.50
   2  -4  -6  232.68   10.50
   2   4  -6  255.57   10.10
  -2   4   6  245.78   10.50
  -2   4   6  250.27   10.40
   2   4  -6  252.17   10.30
   1  -4  -6   98.69    4.90
  -1  -4   6   98.29    4.20
   1  -4  -6  101.69    4.80
  -1  -4   6  100.29    4.10
   1  -4  -6   96.69    5.00
  -1  -4   6   97.69    4.60
  -1   4   6  102.09    4.80
   1   4  -6   99.39    4.20
  -1   4   6   90.39    4.80
   1   4  -6   99.59    4.40
   1   4  -6   92.69    4.60
   0  -4   6   48.10    2.30
   0  -4  -6   49.50    3.20
   0  -4  -6   47.70    2.80
   0  -4  -6   46.60    2.90
   0   4  -6   49.50    2.90
   0   4   6   48.30    2.90
   0   4  -6   49.00    2.50
   0   4   6   47.30    3.10
   0   4  -6   47.20    2.30
  -1  -4  -6   52.79    3.40
  -1  -4  -6   44.80    3.00
  -1  -4  -6   55.49    3.20
   1  -4   6   50.69    2.50
   1   4   6   50.29    3.00
  -1   4  -6   50.59    3.10
  -1   4  -6   51.69    2.70
  -1   4  -6   53.19    2.50
   2  -4   6   78.49    3.60
  -2  -4  -6   80.09    4.30
  -2  -4  -6   75.49    4.60
   2  -4   6   83.29    3.90
  -2   4  -6   79.49    3.60
  -2   4  -6   71.79    4.10
   2   4   6   83.39    4.30
  -2   4  -6   84.29    3.90
   2   4   6   72.09    4.50
  -3  -4  -6    2.10    0.90
   3  -4   6    1.60    0.70
  -3  -4  -6    0.50    1.50
   3  -4   6    0.60    0.60
   3   4   6    1.30    1.10
  -3   4  -6    1.90    1.10
  -3   4  -6    1.40    0.60
   3   4   6    0.40    0.90
  -3   4  -6    1.80    0.60
  -4  -4  -6   36.00    3.20
   4  -4   6   33.90    2.20
  -4  -4  -6   31.30    2.50
   4  -4   6   35.00    2.40
  -4   4  -6   29.00    2.70
  -4   4  -6   36.20    2.10
   4   4   6   31.40    3.00
   4   4   6   36.50    2.70
  -5  -4  -6    1.30    1.00
   5  -4   6    1.50    1.00
   5  -4   6    2.70    1.20
  -5   4  -6    2.80    1.30
  -5   4  -6    2.00    0.70
   5   4   6    4.20    1.60
   6  -4   6   21.30    2.30
   6  -4   6   19.40    1.90
  -6  -4  -6   20.70    2.40
  -6   4  -6   18.20    1.70
   6   4   6   19.60    2.90
  -6   4  -6   21.80    2.60
  -7  -4  -6   15.30    2.10
   7  -4   6   17.50    2.40
   7   4   6   12.50    2.40
  -7   4  -6   15.50    1.80
  -8  -4  -6   12.60    2.10
   8  -4   6   10.10    2.00
  -8   4  -6   17.50    2.60
  -8   4  -6   11.70    1.60
   8   4   6   13.00    2.60
  -9  -4  -6   -0.40    1.10
   9  -4   6    1.10    1.60
  -9   4  -6    0.00    1.00
   9   4   6   -0.20    2.00
 -10  -4  -6    0.30    1.50
  10  -4   6    4.60    1.90
  10   4   6    9.40    2.90
 -10   4  -6    2.40    1.30
  11  -4   6   12.20    2.70
 -11  -4  -6    4.30    1.70
 -11   4  -6   10.10    2.00
  11   4   6    9.20    3.20
  12  -4   6    1.60    2.50
 -12  -4  -6   -0.30    1.90
 -12   4  -6    0.70    1.60
  12   4   6    3.30    3.80
  13  -4   6    0.40    2.60
 -13  -4  -6   -0.20    2.00
  13   4   6   -1.70    3.70
 -13   4  -6    0.00    1.80
  16  -5  -6    4.20    2.80
 -16  -5   6    1.50    1.80
 -16   5   6    4.90    2.10
  16   5  -6   -5.10    3.10
  15  -5  -6    5.00    2.40
 -15  -5   6   -0.60    1.60
 -15   5   6    5.20    2.00
  15   5  -6    1.60    2.80
  14  -5  -6    1.20    1.90
 -14  -5   6    0.30    1.40
 -14   5   6   -0.60    1.50
 -14   5   6    1.10    1.60
  14   5  -6    3.00    2.60
  13  -5  -6    3.20    1.70
 -13  -5   6    3.50    1.40
 -13   5   6    5.50    1.70
  13   5  -6    3.30    2.10
 -12  -5   6   -1.20    1.00
  12  -5  -6   -0.10    1.40
  12   5  -6   -2.50    1.60
 -12   5   6   -2.10    1.20
 -12   5   6    1.20    1.10
 -11  -5   6    1.60    0.90
  11  -5  -6   -0.30    1.10
  11  -5  -6    0.20    1.00
  11   5  -6   -0.70    1.40
 -11   5   6    0.40    1.00
 -11   5   6    0.20    1.00
  10  -5  -6   37.20    2.40
 -10  -5   6   36.50    2.50
  10  -5  -6   38.70    2.50
 -10   5   6   33.00    2.30
  10   5  -6   40.90    3.00
  10   5  -6   35.40    4.60
  -9  -5   6   28.90    2.10
   9  -5  -6   28.00    2.00
   9  -5  -6   28.00    2.00
  -9   5   6   25.50    1.90
   9   5  -6   30.60    2.70
  -9   5   6   29.50    2.30
   9   5  -6   31.40    2.40
   8  -5  -6   11.40    1.10
   8  -5  -6   13.00    1.40
   8   5  -6   10.70    1.70
   8   5  -6   10.70    1.50
  -8   5   6   12.30    1.60
   7  -5  -6   11.30    1.30
   7  -5  -6   11.20    1.00
  -7  -5   6   13.20    1.30
  -7  -5   6   11.90    1.50
   7   5  -6   14.40    1.50
   7   5  -6   13.60    1.70
  -7   5   6   13.40    1.70
  -6  -5   6   18.80    1.50
  -6  -5   6   17.20    1.70
  -6  -5   6   16.80    1.40
   6  -5  -6   17.60    1.10
   6  -5  -6   17.10    1.70
   6   5  -6   17.40    1.70
  -6   5   6   17.30    1.90
   6   5  -6   17.60    1.50
   5  -5  -6    1.60    0.50
   5  -5  -6    2.20    1.00
  -5  -5   6    1.40    0.60
   5  -5  -6    2.00    0.90
  -5  -5   6    2.00    0.70
  -5   5   6    2.00    0.90
   5   5  -6    2.30    0.80
   5   5  -6    2.00    0.60
   4  -5  -6    3.90    0.70
  -4  -5   6    3.00    0.70
   4  -5  -6    3.90    1.00
   4  -5  -6    3.10    1.00
  -4  -5   6    3.30    0.70
   4  -5  -6    3.20    0.90
  -4  -5   6    5.50    1.00
  -4   5   6    4.40    1.00
   4   5  -6    4.40    0.80
  -3  -5   6    4.80    0.70
   3  -5  -6    5.50    0.90
   3  -5  -6    5.30    1.20
   3  -5  -6    5.50    1.20
   3  -5  -6    6.80    1.10
  -3  -5   6    5.20    1.00
  -3  -5   6    5.30    0.80
  -3   5   6    4.40    0.90
  -3   5   6    5.30    1.00
   3   5  -6    4.70    0.80
   2  -5  -6   15.70    1.90
  -2  -5   6   20.50    1.30
   2  -5  -6   22.30    2.00
  -2  -5   6   22.50    1.50
   2  -5  -6   24.90    2.10
  -2  -5   6   23.80    1.80
   2   5  -6   23.60    1.80
  -2   5   6   23.40    1.90
   2   5  -6   22.80    1.50
  -2   5   6   22.70    1.80
   1  -5  -6   20.80    1.90
  -1  -5   6   19.70    1.30
  -1  -5   6   21.30    1.70
   1  -5  -6   19.60    1.80
   1  -5  -6   23.90    2.10
  -1  -5   6   19.50    1.40
   1   5  -6   18.30    1.70
  -1   5   6   23.40    2.00
   1   5  -6   21.80    1.50
   1   5  -6   23.50    1.50
   0  -5  -6   45.50    3.10
   0  -5   6   43.70    2.30
   0  -5  -6   52.39    3.10
   0  -5  -6   49.80    3.20
   0   5  -6   47.90    2.40
   0   5  -6   49.20    2.90
   0   5  -6   47.00    2.40
   0   5   6   51.39    3.10
   0   5   6   39.70    3.00
  -1  -5  -6   -0.60    0.90
  -1  -5  -6    1.00    1.20
  -1  -5  -6   -1.10    0.90
   1  -5   6    0.70    0.50
   1   5   6    1.40    1.00
  -1   5  -6    1.30    0.90
   1   5   6   -0.10    0.90
  -1   5  -6    0.40    0.50
  -1   5  -6    0.30    0.50
  -2  -5  -6    5.50    1.30
  -2  -5  -6    4.00    1.00
   2  -5   6    7.70    1.00
  -2  -5  -6    3.90    1.50
   2   5   6    7.20    1.60
  -2   5  -6    6.40    1.30
   2   5   6    3.90    1.20
  -2   5  -6    7.20    0.90
  -2   5  -6    3.80    0.80
   3  -5   6    1.20    0.70
  -3  -5  -6    1.20    0.90
  -3  -5  -6    3.00    1.40
   3  -5   6    1.00    0.70
   3   5   6    1.20    1.30
  -3   5  -6    0.80    0.60
  -3   5  -6    1.70    1.00
  -3   5  -6    0.60    0.50
  -4  -5  -6   43.30    3.70
   4  -5   6   46.90    2.60
  -4  -5  -6   40.80    3.10
   4  -5   6   43.40    2.60
  -4   5  -6   43.60    2.60
  -4   5  -6   43.90    2.60
   4   5   6   43.90    3.70
  -4   5  -6   43.90    3.20
   5  -5   6   89.79    4.40
   5  -5   6   85.79    4.30
  -5  -5  -6   85.49    4.90
  -5   5  -6   86.19    4.20
  -5   5  -6   82.49    4.80
  -5   5  -6   78.89    4.20
   5   5   6   91.39    5.70
   6  -5   6   29.30    2.50
  -6  -5  -6   31.70    2.80
   6   5   6   34.80    3.70
  -6   5  -6   27.50    2.20
  -6   5  -6   32.00    3.10
  -7  -5  -6    5.70    1.50
   7  -5   6    6.60    1.50
  -7   5  -6    8.60    2.20
  -7   5  -6    7.80    1.30
   7   5   6   12.60    2.70
  -8  -5  -6   45.40    3.60
   8  -5   6   42.30    3.50
  -8   5  -6   35.90    3.80
   8   5   6   45.50    4.60
  -9  -5  -6   -0.50    1.40
   9  -5   6    1.40    1.60
  -9   5  -6    0.90    1.20
  -9   5  -6    5.40    2.30
   9   5   6   -1.10    2.30
  10  -5   6   11.50    2.60
 -10  -5  -6   10.40    2.30
  10   5   6   15.50    3.70
 -10   5  -6   10.60    2.00
  11  -5   6    1.10    2.10
 -11  -5  -6   -1.00    2.00
  11   5   6    2.70    3.00
 -11   5  -6    1.10    1.50
 -12  -5  -6    2.50    1.90
  12  -5   6   -2.20    2.60
  12   5   6    0.10    3.30
 -15  -6   6    0.50    1.90
  15  -6  -6   -1.50    2.30
 -15   6   6    1.50    1.90
  15   6  -6    0.20    3.10
 -14  -6   6   14.80    2.30
  14  -6  -6   15.20    2.50
  14   6  -6   17.20    4.40
 -14   6   6    9.70    2.90
  13  -6  -6    1.70    1.40
 -13  -6   6    0.00    1.40
  13   6  -6   -2.20    2.30
 -13   6   6    2.00    1.50
 -13   6   6   -1.00    1.40
 -12  -6   6    1.70    1.30
  12  -6  -6    0.40    1.20
  12  -6  -6   -2.10    1.30
 -12   6   6   -0.10    1.20
 -12   6   6    0.40    1.20
  12   6  -6   -3.10    1.90
  11  -6  -6    2.40    1.20
 -11  -6   6    2.60    1.20
  11  -6  -6    2.20    1.10
 -11   6   6    2.30    1.10
 -11   6   6    4.50    1.40
  11   6  -6   -1.30    1.70
  10  -6  -6    7.10    1.20
  10  -6  -6    8.70    1.30
 -10  -6   6    6.80    1.30
  10   6  -6    5.40    1.70
 -10   6   6    5.30    1.20
  10   6  -6    5.30    1.90
  -9  -6   6   76.29    3.90
   9  -6  -6   69.79    3.50
   9   6  -6   68.39    4.10
  -9   6   6   75.39    4.30
  -8  -6   6    4.00    1.00
   8  -6  -6    4.80    0.80
   8  -6  -6    3.10    1.00
   8   6  -6    4.60    1.40
  -8   6   6    4.10    1.20
   8   6  -6    4.00    1.30
   7  -6  -6   -0.10    0.80
  -7  -6   6    0.60    0.70
   7  -6  -6    0.50    0.50
  -7  -6   6    0.50    0.90
  -7   6   6   -1.30    0.90
   7   6  -6    0.20    1.00
   7   6  -6    2.00    1.00
  -6  -6   6   19.00    1.70
  -6  -6   6   19.20    1.80
   6  -6  -6   23.10    1.70
  -6  -6   6   21.50    1.90
   6  -6  -6   19.20    1.20
  -6   6   6   17.00    2.10
   6   6  -6   18.10    1.70
   6   6  -6   20.80    2.00
  -5  -6   6    7.00    1.00
  -5  -6   6    7.20    1.10
   5  -6  -6    7.30    1.40
   5  -6  -6    6.80    1.20
  -5  -6   6    3.20    1.00
   5  -6  -6    4.80    0.70
   5   6  -6    5.30    1.10
  -5   6   6    7.00    1.40
  -4  -6   6   10.60    1.30
   4  -6  -6   10.70    1.50
   4  -6  -6   10.00    1.60
   4  -6  -6   10.30    1.10
  -4  -6   6   11.00    1.20
  -4   6   6   11.70    1.80
   4   6  -6   13.30    1.50
   3  -6  -6   -0.10    0.70
  -3  -6   6    0.00    0.80
   3  -6  -6    0.70    0.70
  -3  -6   6    1.20    0.60
  -3  -6   6    0.40    0.70
   3  -6  -6    0.90    0.90
  -3   6   6    0.30    0.60
  -3   6   6    0.40    0.90
   3   6  -6   -0.10    0.60
   2  -6  -6    1.70    1.10
   2  -6  -6    1.40    0.90
  -2  -6   6    2.30    0.60
  -2  -6   6    0.50    0.70
  -2  -6   6    1.50    0.80
  -2   6   6    2.70    0.90
  -2   6   6    2.90    1.10
   2   6  -6    2.90    0.90
   2   6  -6    2.70    0.70
  -1  -6   6    1.10    0.80
   1  -6  -6    0.40    0.80
  -1  -6   6    1.00    0.70
   1  -6  -6   -1.90    1.10
  -1  -6   6   -0.30    0.50
   1   6  -6   -0.10    0.60
  -1   6   6    0.40    0.90
   1   6  -6   -0.10    0.50
   1   6  -6    0.90    0.90
   0  -6   6    8.80    1.10
   0  -6  -6    5.60    1.40
   0  -6   6    6.50    1.00
   0  -6  -6    7.50    1.50
   0   6  -6    8.70    1.10
   0   6  -6    8.60    1.00
   0   6  -6    6.90    1.20
   1  -6   6   19.40    1.60
  -1  -6  -6   21.00    2.50
  -1  -6  -6   22.30    2.30
  -1   6  -6   21.30    1.40
  -1   6  -6   18.70    2.00
   1   6   6   22.30    2.60
  -2  -6  -6   22.80    2.70
  -2  -6  -6   22.00    2.60
   2  -6   6   23.40    1.70
   2   6   6   25.40    2.90
  -2   6  -6   19.80    2.20
  -2   6  -6   23.50    1.80
  -2   6  -6   23.70    1.50
  -3  -6  -6   22.10    2.70
  -3  -6  -6   19.70    2.40
   3  -6   6   17.80    1.90
  -3   6  -6   20.80    1.50
  -3   6  -6   20.20    1.70
  -3   6  -6   19.40    2.10
   3   6   6   23.90    3.00
   4  -6   6   10.40    1.40
  -4  -6  -6   11.20    2.00
   4   6   6    6.90    2.10
  -4   6  -6    8.20    1.10
  -4   6  -6    9.00    1.80
  -4   6  -6    8.50    1.30
   5  -6   6    6.60    1.20
  -5  -6  -6   10.00    1.80
  -5   6  -6    6.90    1.70
   5   6   6    3.60    2.10
  -5   6  -6    7.60    1.30
  -5   6  -6    5.70    1.00
  -6  -6  -6   -2.20    1.20
  -6   6  -6    0.40    0.90
  -6   6  -6   -0.70    0.90
  -6   6  -6   -1.30    1.60
  -7  -6  -6    1.00    1.30
   7  -6   6    1.30    1.10
  -7   6  -6   -0.50    1.80
  -7   6  -6    1.30    1.00
   7   6   6    0.60    2.00
  -7   6  -6    1.20    1.00
   8  -6   6    1.00    1.30
  -8  -6  -6    2.40    1.50
  -8   6  -6   -1.10    1.10
  -8   6  -6   -0.90    2.10
   8   6   6    4.20    2.60
  -8   6  -6   -0.80    1.20
   9  -6   6    2.70    1.60
  -9  -6  -6    2.50    1.80
  -9   6  -6    4.50    2.30
  -9   6  -6    7.40    1.70
   9   6   6    8.30    3.20
 -10  -6  -6    5.20    1.90
  10  -6   6    5.00    1.90
 -10   6  -6    5.40    1.70
 -10   6  -6    5.90    2.80
  10   6   6    5.40    3.10
  11  -6   6   15.10    2.60
 -11  -6  -6   11.90    2.40
 -11   6  -6   14.90    2.30
  11   6   6    9.80    3.90
  12  -6   6    5.00    2.50
  12   6   6    6.20    5.10
 -12   6  -6    4.00    1.90
 -14  -7   6    0.90    1.90
 -14   7   6    3.90    2.00
  14   7  -6   -4.00    3.10
 -13  -7   6    1.90    1.60
 -13   7   6    0.10    1.60
 -12  -7   6    1.40    1.50
  12   7  -6    1.10    2.40
 -12   7   6    4.20    1.60
 -11  -7   6    4.40    1.40
  11   7  -6    6.70    2.30
 -11   7   6    4.80    1.60
 -10  -7   6   11.70    1.80
 -10   7   6   10.70    1.90
  10   7  -6   12.30    2.50
  -9  -7   6    7.60    1.50
  -9  -7   6    5.80    1.70
   9   7  -6    7.00    1.80
  -9   7   6    9.10    1.70
   9   7  -6    4.80    1.80
  -8  -7   6   13.20    2.00
  -8  -7   6   13.60    1.70
   8   7  -6   15.10    2.10
  -8   7   6   12.30    1.80
   8   7  -6   12.30    2.20
  -7  -7   6    7.30    1.40
  -7   7   6    7.80    1.60
   7   7  -6    7.60    1.60
   7   7  -6    5.50    1.60
   6  -7  -6   11.40    2.00
  -6  -7   6   18.30    1.80
  -6  -7   6   14.90    1.70
   6   7  -6   17.30    1.80
  -6   7   6   13.50    2.20
   6   7  -6   15.90    2.00
  -5  -7   6    8.00    1.30
   5  -7  -6    6.10    1.00
  -5  -7   6    7.70    1.20
  -5  -7   6    5.90    1.20
   5  -7  -6    6.30    0.70
   5  -7  -6    4.30    1.30
  -5   7   6    5.90    1.40
   5   7  -6    5.50    1.40
   4  -7  -6   90.49    4.80
   4  -7  -6   91.39    3.90
  -4  -7   6   85.39    4.20
   4  -7  -6   90.59    5.10
  -4  -7   6   89.29    4.50
  -4   7   6   79.09    4.90
   4   7  -6   93.09    4.60
   3  -7  -6    1.30    1.20
  -3  -7   6    1.60    0.90
  -3  -7   6    2.00    1.10
   3  -7  -6    2.50    1.10
  -3  -7   6    1.40    0.80
   3  -7  -6    1.70    0.80
  -3   7   6    2.00    0.70
   3   7  -6    0.80    0.80
  -3   7   6    2.00    1.10
   2  -7  -6    8.90    1.60
  -2  -7   6    9.10    1.10
  -2  -7   6    7.80    1.30
   2  -7  -6   10.50    1.90
   2   7  -6    7.30    1.10
   2   7  -6   12.20    1.60
  -2   7   6    9.60    1.40
   1  -7  -6    9.60    1.70
  -1  -7   6   12.00    1.30
  -1  -7   6   12.60    1.60
  -1  -7   6    9.70    1.40
   1  -7  -6   12.10    1.80
   1   7  -6   10.00    1.40
   1   7  -6   13.50    1.60
  -1   7   6   10.20    1.60
   0  -7   6   11.70    1.50
   0  -7  -6   10.90    2.00
   0  -7  -6    7.90    1.80
   0  -7   6   11.20    1.30
   0   7  -6   13.10    1.20
   0   7   6   12.60    1.90
   0   7  -6   13.40    1.70
   0   7  -6   13.70    1.60
   1  -7   6    4.80    1.10
  -1  -7  -6    6.40    1.40
   1  -7   6    3.90    1.00
  -1   7  -6    8.00    1.30
   1   7   6    6.30    1.70
  -1   7  -6    6.50    0.90
  -1   7  -6    8.20    1.50
   2  -7   6   29.40    2.10
  -2  -7  -6   28.70    3.10
  -2   7  -6   25.60    2.50
  -2   7  -6   26.60    1.60
   2   7   6   24.50    3.00
  -2   7  -6   23.40    2.00
   3  -7   6   87.09    4.40
  -3  -7  -6   96.19    5.40
   3   7   6   82.49    5.50
  -3   7  -6   85.09    4.50
  -3   7  -6   89.39    4.70
  -3   7  -6   89.99    3.90
  -4  -7  -6    7.80    1.80
  -4   7  -6    9.50    1.50
   4   7   6    4.90    1.90
  -4   7  -6    9.50    1.80
  -4   7  -6    8.60    1.00
  -5  -7  -6    9.30    2.00
  -5   7  -6   11.90    1.90
  -5   7  -6    9.20    1.10
   5   7   6    9.00    2.40
  -5   7  -6   11.00    1.70
  -6  -7  -6   16.20    2.60
  -6   7  -6   15.60    1.90
  -6   7  -6   16.20    1.50
  -6   7  -6   12.60    2.20
   6   7   6   14.60    3.00
  -7  -7  -6    0.50    1.50
  -7   7  -6   -0.50    1.80
   7   7   6    3.20    2.50
  -7   7  -6    0.50    1.00
  -7   7  -6    0.10    1.20
  -8  -7  -6   -2.30    1.70
   8  -7   6    0.70    1.20
  -8   7  -6    0.50    2.00
  -8   7  -6    2.60    1.30
   8   7   6    0.90    2.60
  -9  -7  -6    0.60    2.00
   9  -7   6   -1.70    1.40
  -9   7  -6    0.20    1.30
  -9   7  -6    1.20    2.20
   9   7   6    4.30    3.00
  -9   7  -6   -0.90    1.40
 -10  -7  -6    6.30    2.40
  10  -7   6    8.80    1.90
 -10   7  -6   10.90    1.90
  10   7   6    6.00    3.70
 -10   7  -6    4.60    1.80
  11  -7   6   -2.00    1.90
 -11  -7  -6   -2.10    3.00
 -11   7  -6    0.10    2.00
 -11   7  -6   -1.20    1.80
  11   7   6    0.70    3.90
 -13  -8   6    4.30    2.00
  13   8  -6    1.20    3.30
 -13   8   6    4.00    2.20
 -12  -8   6   -0.10    1.60
 -12   8   6   -1.10    1.60
  12   8  -6    2.90    3.10
 -11  -8   6   -0.20    1.50
  11   8  -6    4.40    2.70
 -11   8   6    1.00    1.90
 -10  -8   6    7.00    1.70
 -10   8   6    5.50    1.80
  10   8  -6   10.80    2.80
  -9  -8   6    2.00    1.40
   9   8  -6    1.40    2.00
  -9   8   6    2.60    1.70
  -8  -8   6   -0.40    1.20
  -8   8   6    0.40    1.30
   8   8  -6   -0.10    1.70
   7  -8  -6    6.60    1.70
  -7  -8   6   11.20    1.70
  -7  -8   6    7.40    1.70
   7   8  -6   10.20    1.80
  -7   8   6    7.10    1.60
   7   8  -6    4.10    1.80
  -6  -8   6    8.50    1.70
  -6  -8   6   11.70    1.80
   6  -8  -6    9.20    1.90
   6   8  -6   11.50    1.90
  -6   8   6    9.00    1.80
  -5  -8   6    0.20    1.10
  -5  -8   6    1.70    1.20
   5  -8  -6   -0.10    1.30
  -5   8   6    0.30    1.20
   5   8  -6    0.50    1.20
  -4  -8   6   14.70    1.70
  -4  -8   6   14.90    1.90
   4  -8  -6   13.80    2.30
   4  -8  -6   12.20    1.10
  -4  -8   6   11.80    1.50
   4  -8  -6   14.00    1.40
   4   8  -6   11.50    1.80
  -4   8   6   11.80    2.00
  -3  -8   6    1.10    1.10
  -3  -8   6    3.60    1.60
   3  -8  -6    2.20    1.40
  -3  -8   6    0.90    1.20
   3  -8  -6    1.80    1.00
   3  -8  -6    2.40    0.80
   3   8  -6    2.90    1.20
  -3   8   6    0.40    1.20
  -3   8   6    2.60    0.80
  -2  -8   6  222.38    9.60
  -2  -8   6  228.68    9.70
   2  -8  -6  214.28   10.40
  -2  -8   6  220.48    9.50
   2  -8  -6  211.38    9.40
   2   8  -6  221.48    9.40
  -2   8   6  213.58    9.30
   2   8  -6  220.18    9.50
  -1  -8   6    5.90    1.20
   1  -8  -6    8.00    1.90
  -1  -8   6    7.20    1.50
   1  -8  -6    8.20    1.80
  -1  -8   6    8.40    1.60
  -1   8   6    7.10    1.60
   1   8  -6    8.80    1.30
   1   8  -6   11.10    1.70
   0  -8  -6   12.10    2.10
   0  -8   6   15.80    1.60
   0  -8  -6   12.90    2.10
   0  -8   6   16.40    2.00
   0   8   6   13.40    2.10
   0   8  -6   17.20    2.00
   0   8  -6   15.60    1.60
   0   8  -6   15.60    1.90
  -1  -8  -6   -1.50    1.70
   1  -8   6    1.60    1.10
  -1  -8  -6   -0.40    1.30
   1  -8   6    1.90    1.00
  -1   8  -6    0.20    1.40
  -1   8  -6    0.50    1.10
  -1   8  -6    0.20    0.70
   1   8   6   -1.60    1.50
  -2  -8  -6   80.39    5.30
   2  -8   6   89.19    4.70
  -2  -8  -6   90.19    5.40
  -2   8  -6   81.19    4.60
   2   8   6   86.29    5.40
  -2   8  -6   88.39    3.90
  -2   8  -6   85.19    4.60
  -3  -8  -6    1.10    1.50
  -3   8  -6    0.40    1.10
  -3   8  -6    2.50    1.50
  -3   8  -6   -0.40    0.60
   3   8   6    0.60    1.80
  -4  -8  -6    6.90    2.00
  -4   8  -6    4.70    1.70
  -4   8  -6    7.50    0.90
  -4   8  -6    7.10    1.50
   4   8   6    7.50    2.40
  -5  -8  -6   17.80    2.90
  -5   8  -6   17.80    2.10
   5   8   6   17.20    3.20
  -5   8  -6   18.10    1.40
  -6  -8  -6    4.90    1.70
  -6   8  -6    4.50    1.60
  -6   8  -6    2.30    0.70
  -6   8  -6    0.30    1.40
   6   8   6    0.70    2.40
  -7  -8  -6    1.00    2.10
  -7   8  -6    5.80    1.60
   7   8   6    0.20    2.70
  -7   8  -6   -0.90    1.60
  -7   8  -6    2.20    0.80
  -8  -8  -6    0.20    2.10
  -8   8  -6    1.80    1.60
   8   8   6    0.30    3.10
  -8   8  -6    0.00    0.90
  -9  -8  -6   -0.50    1.80
  -9   8  -6    0.10    1.10
  -9   8  -6   -1.00    1.60
 -11  -9   6    3.80    1.90
 -11   9   6    0.60    2.10
  11   9  -6   -0.90    3.30
 -10  -9   6    3.00    1.80
 -10   9   6    0.30    1.70
  10   9  -6    1.90    2.90
  -9  -9   6   -0.20    1.60
   9  -9  -6    2.20    2.80
   9   9  -6   -1.90    2.30
  -9   9   6   -0.90    2.80
  -8  -9   6    1.00    1.50
   8  -9  -6   -1.90    1.70
   8   9  -6    1.50    2.10
  -8   9   6    1.60    1.80
   7  -9  -6   21.90    3.10
  -7  -9   6   25.00    2.80
   7   9  -6   26.70    3.30
  -7   9   6   28.00    3.30
   6  -9  -6   -2.10    1.60
  -6  -9   6    1.70    1.40
   6   9  -6   -0.80    1.70
  -6   9   6    1.70    1.40
   5  -9  -6   10.80    2.30
  -5  -9   6    6.20    1.70
  -5   9   6   10.60    2.10
   5   9  -6    9.80    2.00
   4  -9  -6    6.20    1.90
  -4  -9   6    9.70    1.80
  -4   9   6    6.70    2.00
   4   9  -6    7.80    1.70
  -3  -9   6    2.80    1.40
   3  -9  -6    0.00    1.40
   3  -9  -6    1.30    0.90
  -3  -9   6    2.90    1.50
   3   9  -6    2.20    1.50
   3   9  -6    2.10    1.30
  -3   9   6    0.80    0.80
   2  -9  -6    7.10    1.40
  -2  -9   6    3.40    1.60
  -2  -9   6    6.50    1.60
   2  -9  -6    2.90    1.70
   2   9  -6    5.40    1.40
  -2   9   6    6.00    1.30
   2   9  -6    2.80    1.60
  -1  -9   6   40.60    3.10
   1  -9  -6   44.40    3.90
  -1  -9   6   31.90    3.00
   1  -9  -6   39.70    3.00
   1   9  -6   39.60    3.10
   1   9  -6   39.10    2.80
   0  -9   6   40.80    3.30
   0  -9  -6   54.19    4.20
   0  -9  -6   47.20    4.40
   0   9  -6   48.90    3.50
   0   9  -6   42.00    3.30
   0   9   6   50.29    3.70
   0   9  -6   50.49    3.90
  -1  -9  -6   -0.10    1.50
  -1  -9  -6    3.20    1.90
   1  -9   6    0.00    1.30
  -1   9  -6    0.10    1.00
  -1   9  -6    1.60    1.40
  -1   9  -6   -0.70    1.50
   1   9   6   -0.80    1.60
   2  -9   6    6.80    1.80
  -2  -9  -6   10.60    2.50
  -2   9  -6    9.70    1.30
  -2   9  -6    9.70    1.80
   2   9   6    8.80    2.40
  -2   9  -6    9.40    1.90
  -3  -9  -6   36.90    3.80
   3  -9   6   36.50    3.10
  -3   9  -6   36.00    2.20
  -3   9  -6   32.50    3.00
  -3   9  -6   37.10    3.20
   3   9   6   36.20    3.90
  -4  -9  -6    8.90    2.10
   4   9   6    8.90    2.80
  -4   9  -6   12.50    1.90
  -5  -9  -6    2.30    2.00
  -5   9  -6   -0.50    1.50
   5   9   6    0.10    2.50
   6   9   6    1.90    2.70
  -6   9  -6    2.70    1.60
  -7  -9  -6    3.40    2.40
  -7   9  -6    5.00    1.80
   7   9   6    4.40    3.00
  -8  -9  -6    0.50    2.40
   8   9   6   -0.30    3.60
  -8   9  -6    1.90    1.90
  -9 -10   6   63.39    4.60
   9 -10  -6   53.59    5.10
  -9  10   6   48.80    4.60
   9  10  -6   49.70    5.30
  -8 -10   6    4.50    1.90
   8 -10  -6    1.80    2.20
  -8  10   6    2.90    2.20
   8  10  -6   -1.20    2.50
   7 -10  -6   -0.10    2.10
   7  10  -6    2.50    2.50
  -7  10   6    0.60    2.00
  -6 -10   6    0.90    1.90
   6  10  -6    3.70    2.20
   5 -10  -6    1.40    2.10
  -5 -10   6   -2.00    1.80
   5  10  -6   -1.00    2.00
  -5  10   6    2.40    1.80
  -4 -10   6    9.30    2.00
   4 -10  -6    4.80    2.30
   4  10  -6    5.10    2.00
  -4  10   6    4.40    2.20
   3 -10  -6    3.50    1.90
  -3 -10   6    1.20    1.60
   3  10  -6   -0.70    2.50
   3  10  -6   -0.10    1.70
   2 -10  -6    0.40    1.90
   2 -10  -6    1.40    1.10
  -2 -10   6   -1.00    1.80
   2 -10  -6    0.10    1.20
  -2 -10   6    1.30    1.70
   2  10  -6    1.70    1.80
   2  10  -6   -3.50    1.60
  -2  10   6   -0.60    1.10
   1 -10  -6    0.50    1.70
   1 -10  -6   -0.30    1.50
  -1 -10   6    3.60    1.80
   1  10  -6    2.20    1.90
   1  10  -6    2.20    1.60
   0 -10   6    1.80    1.70
   0 -10  -6    3.00    2.00
   0 -10  -6    1.60    1.90
   0  10  -6   -2.30    1.60
   0  10  -6    2.20    1.90
   0  10   6   -1.20    1.70
  -1 -10  -6    3.40    2.10
  -1 -10  -6    2.00    2.00
  -1  10  -6   -0.60    1.40
  -1  10  -6    1.20    1.80
   1  10   6    4.40    2.00
  -1  10  -6   -1.10    1.50
  -2 -10  -6   -1.00    1.90
   2 -10   6    0.50    1.70
   2  10   6    0.00    2.10
  -2  10  -6   -1.40    1.50
  -2  10  -6    0.10    1.20
   3 -10   6    1.60    1.80
   3  10   6    3.80    2.50
  -3  10  -6    3.10    1.80
   4 -10   6    9.30    2.10
  -4 -10  -6    7.60    2.60
   4  10   6    9.80    3.30
  -4  10  -6    6.20    2.00
  -5 -10  -6    1.10    2.30
   5  10   6    1.50    2.90
  -5  10  -6   -1.40    1.80
  -6 -10  -6   -2.00    2.20
  -6  10  -6    4.40    2.10
   6  10   6   -3.90    3.20
   6 -11  -6    3.70    3.00
  -6 -11   6    2.50    2.40
  -6  11   6    6.90    2.70
   6  11  -6    5.00    3.00
  -5 -11   6   -2.80    2.10
   5 -11  -6   -4.20    2.40
  -5  11   6    2.70    2.40
   5  11  -6    0.40    2.60
  -4 -11   6    0.50    2.20
   4 -11  -6    1.10    2.30
   4  11  -6   -3.50    2.30
   3 -11  -6   11.80    3.20
  -3 -11   6    8.90    2.50
   3  11  -6   12.80    2.70
   2 -11  -6   -1.30    2.40
  -2 -11   6    3.10    2.00
   2  11  -6   -1.20    2.20
   1 -11  -6    0.20    2.40
  -1 -11   6    3.10    2.20
  -1  11   6    2.50    1.80
   1  11  -6    6.10    2.20
   0 -11   6    4.40    2.10
   0 -11  -6    2.80    2.40
   0  11  -6    1.60    1.90
   0  11   6   -1.50    2.00
   1 -11   6    3.70    2.20
  -1 -11  -6    0.80    2.60
   1  11   6    0.70    2.30
   2 -11   6   16.90    2.80
  -2 -11  -6   14.70    3.30
   2  11   6   12.30    3.10
  -2  11  -6   13.50    2.70
   3  11   6    5.90    2.90
  -3  11  -6    4.00    2.30
 -17   0   7    0.10    1.60
  17   0  -7   -0.10    2.70
 -16   0   7   -0.30    1.40
  16   0  -7   -0.60    2.40
 -15   0   7    5.40    1.40
  15   0  -7    9.80    2.40
  14   0  -7    1.70    1.70
 -14   0   7    0.50    1.00
 -13   0   7   51.29    3.30
  13   0  -7   57.39    4.00
 -12   0   7   -1.00    0.70
  12   0  -7   -1.40    1.10
  11   0  -7    0.30    0.90
  11   0  -7   -0.10    0.90
 -11   0   7    1.50    0.80
  10   0  -7    1.30    0.80
  10   0  -7   -0.60    0.80
 -10   0   7   -0.70    0.70
 -10   0   7    0.80    0.60
  -9   0   7  256.67   10.40
   9   0  -7  246.38   10.20
  -9   0   7  248.18   10.20
   9   0  -7  245.68   10.50
  -8   0   7    0.50    0.60
  -8   0   7   -0.10    0.40
   8   0  -7   -0.10    0.50
   8   0  -7    0.00    0.50
   7   0  -7  208.58    9.00
   7   0  -7  223.68    9.30
  -7   0   7  213.78    8.80
  -7   0   7  228.68    9.20
  -6   0   7    0.20    0.40
  -6   0   7    1.00    0.60
   6   0  -7    0.20    0.30
   5   0  -7   51.69    2.80
  -5   0   7   49.00    2.70
  -5   0   7   48.30    2.30
   5   0  -7   45.80    2.50
   5   0  -7   49.10    2.20
   4   0  -7    0.10    0.20
  -4   0   7    0.50    0.30
  -4   0   7    0.10    0.50
   4   0  -7    0.90    0.60
   4   0  -7   -0.10    0.30
   3   0  -7   28.30    1.80
   3   0  -7   27.20    1.40
  -3   0   7   26.00    1.90
  -3   0   7   26.30    1.40
   3   0  -7   26.40    1.30
   3   0  -7   29.90    2.00
   2   0  -7    0.20    0.30
   2   0  -7    0.50    0.50
   2   0  -7    0.70    0.70
  -2   0   7    0.20    0.40
   2   0  -7   -0.30    0.20
   1   0  -7  400.86   16.50
   1   0  -7  405.46   16.80
  -1   0   7  419.86   16.00
   1   0  -7  420.46   16.00
  -1   0   7  413.76   16.60
   0   0  -7   -0.10    0.70
   0   0  -7    0.40    0.30
   0   0   7   -0.30    0.60
   0   0   7   -0.10    0.40
   1   0   7    2.30    0.60
  -1   0  -7    1.30    0.50
   1   0   7    1.00    0.70
  -1   0  -7    0.80    0.80
   2   0   7    0.30    0.50
   2   0   7   -0.70    0.70
  -2   0  -7   -0.20    0.90
  -2   0  -7   -0.30    0.40
  -3   0  -7   14.80    1.30
  -3   0  -7   14.70    1.90
   3   0   7   16.80    1.50
   3   0   7   18.40    2.30
   4   0   7   -0.20    0.80
  -4   0  -7   -0.20    0.50
   4   0   7    0.10    0.70
  -5   0  -7   85.89    4.30
  -5   0  -7   89.59    5.30
   5   0   7   84.39    5.10
  -6   0  -7    0.50    0.70
   6   0   7    1.30    1.00
  -6   0  -7    1.50    1.60
   6   0   7   -2.40    1.10
  -7   0  -7   97.49    5.00
   7   0   7  100.49    6.10
   8   0   7   -1.00    1.50
  -8   0  -7    0.60    0.90
  -9   0  -7   60.99    3.70
   9   0   7   54.99    4.80
 -10   0  -7    0.20    1.10
  10   0   7   -1.10    2.00
  11   0   7   22.20    3.80
 -11   0  -7   11.30    2.20
 -12   0  -7    0.70    1.50
  12   0   7   -1.30    2.60
  13   0   7    8.00    3.70
 -13   0  -7    6.30    2.20
  17  -1  -7    1.30    2.80
 -17  -1   7    2.70    1.80
 -17   1   7    4.30    1.90
  16  -1  -7    1.40    2.50
 -16  -1   7    4.30    1.50
  16   1  -7    1.10    2.50
 -16   1   7    5.20    1.60
  15  -1  -7    7.80    2.50
 -15  -1   7   10.10    1.80
 -15   1   7    7.80    1.70
  15   1  -7   13.20    2.90
 -14  -1   7   -1.20    1.20
  14  -1  -7    2.40    1.60
  14   1  -7    0.70    1.70
 -14   1   7   -1.20    1.10
 -13  -1   7    3.10    1.20
  13  -1  -7    2.10    1.40
  13   1  -7   -0.20    1.40
 -13   1   7    3.30    1.10
  12  -1  -7    7.20    1.60
 -12  -1   7    4.80    1.10
  12   1  -7    8.80    1.70
 -12   1   7    7.00    1.20
  12   1  -7    7.50    1.70
  11  -1  -7    0.90    0.90
 -11  -1   7    1.20    0.70
  11  -1  -7   -0.10    0.90
 -11   1   7    1.20    0.80
 -11   1   7    0.00    0.90
  11   1  -7    0.40    1.00
  11   1  -7    0.50    0.90
  10  -1  -7   17.40    1.70
  10  -1  -7   16.30    1.60
 -10  -1   7   15.30    1.40
 -10   1   7   15.90    1.40
  10   1  -7   16.80    1.90
 -10   1   7   13.10    1.50
  10   1  -7   14.90    1.60
  -9  -1   7   10.90    1.20
   9  -1  -7   10.10    1.20
   9  -1  -7   12.60    1.30
  -9  -1   7   12.40    1.40
  -9   1   7   11.60    1.30
  -9   1   7   10.70    1.30
   9   1  -7    8.80    1.20
   9   1  -7    9.50    1.40
   8  -1  -7    4.10    0.80
   8  -1  -7    5.70    0.90
  -8  -1   7    4.00    0.60
  -8  -1   7    4.10    0.80
  -8   1   7    3.90    0.80
   8   1  -7    4.00    0.90
  -8   1   7    5.00    0.90
   8   1  -7    5.30    0.80
  -7  -1   7  110.59    5.10
  -7  -1   7  109.69    4.70
   7  -1  -7  109.59    4.80
  -7   1   7  112.59    4.90
   7   1  -7  106.69    5.00
   7   1  -7  107.59    4.70
  -7   1   7  113.99    5.00
  -6  -1   7    7.10    0.70
   6  -1  -7    8.20    0.80
  -6  -1   7    8.60    1.20
   6  -1  -7    7.90    0.80
   6   1  -7    8.50    0.70
  -6   1   7    8.90    0.90
  -6   1   7    8.10    1.10
   6   1  -7    9.20    1.00
  -5  -1   7   56.59    2.30
   5  -1  -7   54.29    2.50
   5  -1  -7   55.49    2.90
  -5  -1   7   53.19    2.80
   5  -1  -7   51.99    2.70
  -5   1   7   51.69    2.80
   5   1  -7   54.69    3.00
  -5   1   7   51.39    2.60
   5   1  -7   49.50    2.30
   4  -1  -7   94.89    4.30
   4  -1  -7   94.39    4.50
  -4  -1   7   95.49    3.80
  -4  -1   7   96.39    4.50
   4  -1  -7  102.09    4.30
  -4   1   7   93.99    4.10
   4   1  -7   85.19    3.70
   4   1  -7   95.69    4.50
   4   1  -7   99.79    4.30
  -4   1   7   92.59    4.50
   3  -1  -7  185.28    7.70
   3  -1  -7  174.48    7.90
   3  -1  -7  187.58    7.50
  -3  -1   7  190.98    7.90
   3  -1  -7  181.68    7.30
   3   1  -7  174.68    7.60
  -3   1   7  178.08    7.70
   3   1  -7  179.38    7.80
  -3   1   7  179.38    7.40
  -2  -1   7   78.89    4.00
   2  -1  -7   79.49    3.60
  -2  -1   7   83.89    3.90
   2  -1  -7   83.99    3.70
   2  -1  -7   85.09    4.00
   2  -1  -7   77.99    4.10
   2   1  -7   78.29    4.10
   2   1  -7   82.19    3.20
  -2   1   7   80.59    4.00
   2   1  -7   81.29    3.90
   1  -1  -7   90.99    4.00
   1  -1  -7   86.59    4.50
   1  -1  -7   88.99    3.90
  -1  -1   7   83.89    3.60
   1   1  -7   86.59    4.20
   1   1  -7   85.99    4.40
  -1   1   7   90.89    4.40
  -1   1   7   89.99    3.90
   1   1  -7   79.49    3.50
   0  -1  -7   14.20    1.80
   0  -1  -7   14.90    1.20
   0  -1   7   13.30    1.00
   0  -1   7   17.60    1.50
   0   1  -7   17.50    1.90
   0   1  -7   12.10    1.40
   0   1   7   11.80    1.60
   0   1  -7   15.20    0.90
   0   1   7   13.50    1.20
   1  -1   7   65.49    3.60
  -1  -1  -7   56.69    3.70
  -1  -1  -7   62.29    3.10
   1   1   7   59.19    3.20
  -1   1  -7   65.79    3.80
   1   1   7   57.49    4.00
  -1   1  -7   69.29    2.90
  -2  -1  -7   39.90    2.30
   2  -1   7   38.40    2.10
  -2  -1  -7   39.20    3.00
   2   1   7   38.30    2.30
   2   1   7   37.70    2.80
  -2   1  -7   39.10    2.00
  -2   1  -7   31.70    2.80
   3  -1   7    1.40    0.70
   3  -1   7    0.60    0.90
  -3  -1  -7    1.50    1.20
  -3   1  -7    1.00    0.50
   3   1   7    1.70    0.70
   3   1   7    0.10    0.90
  -3   1  -7    1.20    1.10
  -4  -1  -7    1.00    0.60
  -4  -1  -7   -1.80    1.20
   4  -1   7    0.10    0.70
   4  -1   7    0.20    1.00
  -4   1  -7   -0.80    1.20
   4   1   7    0.40    1.00
  -4   1  -7    0.10    0.50
   4   1   7   -0.60    0.70
   5  -1   7   10.10    1.80
   5  -1   7    9.30    1.30
  -5  -1  -7   10.60    2.00
  -5  -1  -7   10.10    1.40
   5   1   7   10.40    2.10
  -5   1  -7    9.00    1.20
  -5   1  -7   10.20    2.00
   5   1   7    7.80    1.30
   6  -1   7   12.70    2.10
  -6  -1  -7   10.90    1.40
   6  -1   7   13.60    1.70
  -6   1  -7    7.70    2.10
   6   1   7   12.70    2.30
  -6   1  -7   13.30    1.60
   6   1   7   13.10    1.90
   7  -1   7    0.00    1.20
  -7  -1  -7    0.30    0.80
  -7   1  -7    0.70    0.80
   7   1   7    1.70    1.50
  -8  -1  -7    2.00    1.00
   8  -1   7    3.70    1.80
  -8   1  -7    3.00    1.10
   8   1   7    1.60    1.70
   9  -1   7   13.70    2.60
  -9  -1  -7   17.50    2.20
  -9   1  -7   12.40    1.70
   9   1   7   16.80    3.10
 -10  -1  -7    0.10    1.20
  10  -1   7    1.90    2.00
  10   1   7    4.20    2.30
 -10   1  -7    1.10    1.10
  11  -1   7   -0.50    2.20
 -11  -1  -7   -0.80    1.20
 -11   1  -7    2.30    1.30
  11   1   7    0.80    2.50
 -12  -1  -7    2.30    1.60
  12  -1   7    2.60    2.70
 -12   1  -7    0.60    1.50
  12   1   7    0.00    2.80
  13  -1   7    3.80    2.90
 -13  -1  -7    5.40    2.10
 -13   1  -7    5.30    2.00
  13   1   7    1.40    3.60
  17  -2  -7   -0.60    2.70
 -17  -2   7   -0.40    1.70
 -17   2   7    0.70    2.60
  17   2  -7   -0.50    3.00
 -16  -2   7    7.20    1.80
  16  -2  -7    6.70    2.60
 -16   2   7    6.20    1.80
  16   2  -7    5.10    2.80
 -15  -2   7    1.10    1.30
  15  -2  -7   -1.40    2.00
  15   2  -7   -3.00    2.00
 -15   2   7    1.50    1.30
  14  -2  -7    9.50    2.10
 -14  -2   7    7.50    1.50
 -14   2   7    7.10    1.60
  14   2  -7    5.00    1.90
 -13  -2   7    0.90    0.90
  13  -2  -7   -0.20    1.30
  13   2  -7    0.00    1.40
 -13   2   7    0.90    1.30
 -12  -2   7   45.00    2.70
  12  -2  -7   45.10    3.20
  12   2  -7   43.00    3.10
 -12   2   7   45.20    3.00
 -11  -2   7  120.89    5.60
  11  -2  -7  118.09    5.90
  11   2  -7  125.99    5.90
 -11   2   7  121.09    5.70
  11   2  -7  127.19    6.40
 -11   2   7  124.79    5.80
  10  -2  -7    8.60    1.20
  10  -2  -7    6.80    1.10
 -10  -2   7    8.10    1.10
  10   2  -7    5.90    1.30
 -10   2   7    7.90    1.20
  10   2  -7    7.40    1.10
  -9  -2   7    6.20    0.90
  -9  -2   7    4.50    1.00
   9  -2  -7    5.40    0.90
   9  -2  -7    4.70    1.00
  -9   2   7    5.10    1.00
   9   2  -7    6.90    1.20
  -9   2   7    5.10    0.90
   9   2  -7    5.60    1.00
   8  -2  -7   23.80    1.60
   8  -2  -7   23.00    1.70
  -8  -2   7   25.10    1.90
  -8  -2   7   20.70    1.40
   8   2  -7   19.90    1.50
  -8   2   7   23.80    1.80
   8   2  -7   22.90    1.80
  -8   2   7   20.40    1.60
   7  -2  -7  326.47   12.60
  -7  -2   7  291.97   12.00
   7  -2  -7  307.87   12.40
   7  -2  -7  310.67   12.30
   7   2  -7  296.47   12.50
   7   2  -7  305.27   12.20
  -7   2   7  312.87   12.50
   6  -2  -7    1.60    0.50
  -6  -2   7    1.70    0.70
   6  -2  -7    1.20    0.50
   6  -2  -7    1.00    0.70
  -6  -2   7    1.60    0.40
   6   2  -7    1.40    0.40
  -6   2   7    0.40    0.60
   6   2  -7    2.00    0.60
  -6   2   7    1.60    0.50
   5  -2  -7  189.88    7.70
  -5  -2   7  176.08    7.20
  -5  -2   7  188.68    7.90
   5  -2  -7  184.08    7.60
   5  -2  -7  189.88    8.00
  -5   2   7  185.58    7.90
   5   2  -7  177.98    7.70
  -5   2   7  184.38    7.70
   5   2  -7  186.18    7.30
   4  -2  -7   17.70    1.30
  -4  -2   7   21.60    1.50
   4  -2  -7   19.40    1.60
   4  -2  -7   17.30    1.30
   4  -2  -7   15.90    1.30
  -4   2   7   18.90    1.40
   4   2  -7   16.50    1.50
   3  -2  -7  298.67   12.80
   3  -2  -7  312.77   12.50
   3  -2  -7  307.77   12.30
   3  -2  -7  311.17   12.50
  -3  -2   7  308.97   12.60
   3   2  -7  313.67   12.40
  -3   2   7  311.67   12.50
   3   2  -7  308.57   12.60
  -3   2   7  304.77   12.40
  -2  -2   7    1.60    0.70
   2  -2  -7    2.30    0.90
   2  -2  -7    3.20    0.80
   2  -2  -7    3.40    0.70
   2  -2  -7    3.40    0.70
  -2   2   7    2.00    0.70
   2   2  -7    2.20    0.80
   2   2  -7    3.80    0.70
  -1  -2   7    0.30    0.20
   1  -2  -7   -0.40    0.70
  -1  -2   7    0.10    0.50
   1  -2  -7    0.30    0.50
   1  -2  -7    0.20    0.40
  -1   2   7   -0.10    0.60
  -1   2   7   -0.20    0.50
   1   2  -7    0.00    0.40
   1   2  -7    0.20    0.20
   1   2  -7    0.30    0.70
   0  -2  -7   11.40    1.70
   0  -2   7   10.30    0.80
   0  -2   7   11.00    1.40
   0  -2  -7   12.30    1.30
   0  -2  -7   11.40    1.30
   0   2  -7   10.30    0.70
   0   2   7   11.60    1.20
   0   2  -7   12.00    1.40
   0   2  -7   10.70    1.50
   0   2   7   13.20    1.60
  -1  -2  -7   24.50    1.70
   1  -2   7   21.40    1.80
   1  -2   7   20.10    1.30
  -1  -2  -7   21.10    2.40
  -1   2  -7   18.00    1.20
   1   2   7   19.20    1.60
   1   2   7   20.30    2.00
  -1   2  -7   20.10    1.70
  -1   2  -7   22.90    2.10
   2  -2   7    9.30    1.00
  -2  -2  -7   11.00    1.90
   2  -2   7   10.80    1.70
  -2   2  -7   11.60    0.90
  -2   2  -7   10.50    1.70
   2   2   7   10.50    1.40
   2   2   7    7.90    1.40
   3  -2   7   48.00    3.10
  -3  -2  -7   48.00    2.80
   3  -2   7   48.60    2.60
  -3   2  -7   43.10    3.30
  -3   2  -7   44.00    2.40
   3   2   7   50.19    3.50
   3   2   7   43.50    2.90
   4  -2   7    0.50    0.60
   4  -2   7    0.30    0.80
  -4  -2  -7   -1.10    1.30
  -4  -2  -7    0.20    0.60
  -4   2  -7    1.00    1.20
   4   2   7    0.20    1.00
  -4   2  -7    0.30    0.60
   4   2   7    0.20    0.90
  -5  -2  -7    2.20    1.70
   5  -2   7    0.80    0.80
  -5  -2  -7    0.00    0.70
   5  -2   7    2.60    1.10
   5   2   7    0.00    1.00
   5   2   7    1.50    1.30
  -5   2  -7    1.10    0.70
  -5   2  -7    2.60    1.60
  -6  -2  -7    4.10    1.00
   6  -2   7    3.90    1.20
   6  -2   7    2.80    1.40
  -6   2  -7    4.70    1.00
  -6   2  -7    5.30    1.90
   6   2   7    4.20    1.60
   7  -2   7    6.50    1.70
  -7  -2  -7   10.70    1.60
  -7   2  -7   10.20    3.80
   7   2   7    8.70    2.20
  -7   2  -7    6.40    1.10
   8  -2   7   -1.10    1.40
   8   2   7   -0.30    1.60
  -8   2  -7    0.60    0.90
  -9  -2  -7   -0.20    1.10
   9  -2   7   -1.40    1.70
  -9   2  -7    0.30    1.00
   9   2   7   -2.30    1.90
  10  -2   7   -1.10    1.90
 -10  -2  -7   -0.70    1.20
 -10   2  -7    0.20    1.20
  10   2   7    0.70    2.20
 -11  -2  -7    1.30    1.50
  11  -2   7    1.00    2.20
  11   2   7    2.30    2.50
 -11   2  -7    0.20    1.30
  12  -2   7   11.50    2.90
 -12  -2  -7    3.00    1.90
 -12   2  -7    5.60    1.70
  12   2   7    7.10    3.10
 -13  -2  -7   18.00    2.80
  13  -2   7   17.80    3.70
 -13   2  -7   16.60    2.70
  13   2   7   20.30    4.50
 -17  -3   7   -1.20    1.80
  17  -3  -7   -0.90    2.80
 -17   3   7    1.10    1.90
  17   3  -7    0.60    3.30
  16  -3  -7    4.40    2.50
 -16  -3   7    6.60    1.90
 -16   3   7    4.50    1.80
  16   3  -7    8.70    5.20
 -15  -3   7   11.20    1.90
 -15   3   7    8.90    1.90
  15   3  -7   13.80    3.10
  14  -3  -7    1.60    1.70
 -14  -3   7   -0.50    1.10
  14   3  -7    2.00    2.00
 -14   3   7    1.30    1.30
  13  -3  -7    8.80    1.80
 -13  -3   7    4.10    1.30
 -13   3   7    9.30    1.50
  13   3  -7    3.70    1.80
 -12  -3   7   -0.50    0.80
  12  -3  -7    0.50    1.10
  12   3  -7   -1.70    1.30
  12   3  -7    0.90    1.50
 -12   3   7    0.60    1.10
 -12   3   7   -0.70    1.00
 -11  -3   7   95.49    4.40
  11  -3  -7   83.89    4.60
  11   3  -7   86.49    5.20
  11   3  -7   93.79    4.80
 -11   3   7   90.29    4.50
 -11   3   7   91.29    4.70
 -10  -3   7   33.70    2.00
  10  -3  -7   29.20    2.20
  10   3  -7   32.90    2.40
  10   3  -7   34.10    2.70
 -10   3   7   26.80    2.10
 -10   3   7   29.40    2.20
  -9  -3   7   38.30    2.20
   9  -3  -7   36.10    2.20
   9  -3  -7   35.40    2.40
   9   3  -7   39.10    2.40
  -9   3   7   36.50    2.30
  -9   3   7   40.60    2.50
   9   3  -7   35.00    2.60
  -8  -3   7   12.30    1.50
   8  -3  -7   16.00    1.50
   8  -3  -7   15.50    1.30
   8  -3  -7   14.80    1.50
  -8  -3   7   14.30    1.20
   8   3  -7   17.30    1.60
   8   3  -7   15.40    1.50
  -8   3   7   13.10    1.40
  -8   3   7   14.40    1.40
   7  -3  -7    1.60    0.80
   7  -3  -7    2.70    0.70
  -7  -3   7    1.70    0.70
   7  -3  -7    2.70    0.60
  -7  -3   7    1.40    0.50
  -7   3   7    0.70    0.60
   7   3  -7    1.50    0.60
  -7   3   7    1.30    0.70
   7   3  -7    2.80    0.80
  -6  -3   7    0.30    0.30
   6  -3  -7    0.30    0.70
   6  -3  -7    0.50    0.40
   6  -3  -7   -0.10    0.60
  -6   3   7    0.10    0.60
  -6   3   7   -0.10    0.50
   6   3  -7    0.10    0.50
   6   3  -7   -0.50    0.40
   5  -3  -7  167.88    7.40
   5  -3  -7  174.78    7.10
   5  -3  -7  165.88    7.20
  -5  -3   7  171.08    7.40
  -5  -3   7  154.98    6.60
   5   3  -7  172.18    6.70
   5   3  -7  178.28    7.30
  -5   3   7  177.18    7.80
   4  -3  -7    0.10    0.70
   4  -3  -7    0.00    0.50
   4  -3  -7   -0.40    0.40
   4  -3  -7   -0.10    0.50
  -4  -3   7   -0.80    0.50
   4   3  -7    0.40    0.50
  -4   3   7   -0.80    0.50
   3  -3  -7   82.39    4.10
   3  -3  -7   85.79    4.20
   3  -3  -7   84.39    4.50
   3  -3  -7   92.89    4.40
  -3  -3   7   89.19    4.30
   3   3  -7   98.69    4.50
  -3   3   7   92.99    4.30
  -3   3   7   88.89    4.30
   3   3  -7   89.59    4.40
   2  -3  -7   90.69    4.50
   2  -3  -7   90.99    4.70
   2  -3  -7   95.89    4.30
  -2  -3   7   94.39    4.50
   2   3  -7   86.09    4.40
   2   3  -7   88.99    4.20
  -2   3   7   92.49    4.50
   1  -3  -7    4.00    0.90
   1  -3  -7    5.90    1.00
  -1  -3   7    4.50    0.50
   1  -3  -7    6.10    1.30
  -1   3   7    5.50    1.10
   1   3  -7    5.50    1.10
  -1   3   7    4.20    0.80
   1   3  -7    7.00    1.00
   1   3  -7    5.30    0.50
   0  -3   7   44.50    2.10
   0  -3   7   51.49    2.70
   0  -3  -7   47.80    3.10
   0  -3  -7   41.50    3.10
   0  -3  -7   47.60    2.70
   0   3   7   41.60    2.70
   0   3   7   46.30    3.10
   0   3  -7   47.60    2.60
   0   3  -7   46.50    3.00
   0   3  -7   47.60    2.10
  -1  -3  -7   23.60    1.90
   1  -3   7   22.90    1.70
  -1  -3  -7   22.20    2.60
   1   3   7   19.10    1.80
  -1   3  -7   21.50    1.70
   1   3   7   25.30    2.30
  -1   3  -7   21.60    2.10
  -1   3  -7   21.60    1.30
   2  -3   7    0.20    0.70
  -2  -3  -7    0.40    0.70
   2  -3   7    0.80    0.50
  -2  -3  -7    0.00    1.20
  -2   3  -7    0.80    0.40
   2   3   7   -1.20    0.80
  -2   3  -7   -0.40    0.50
  -2   3  -7    0.00    0.90
   2   3   7   -0.70    0.70
  -3  -3  -7  122.59    6.80
  -3  -3  -7  134.99    6.30
   3  -3   7  128.19    6.20
   3  -3   7  131.89    5.70
   3   3   7  126.79    6.30
  -3   3  -7  135.09    5.60
   3   3   7  127.49    6.80
  -3   3  -7  131.59    6.50
  -4  -3  -7    5.80    2.00
   4  -3   7    4.50    1.10
   4  -3   7    5.10    0.90
  -4  -3  -7    4.40    1.10
   4   3   7    5.80    1.60
   4   3   7    3.90    1.30
  -4   3  -7    6.50    0.90
  -4   3  -7    6.10    1.60
   5  -3   7    3.10    1.20
  -5  -3  -7    4.60    1.30
   5   3   7    7.40    1.80
  -5   3  -7    5.40    1.70
  -5   3  -7    3.80    0.80
   6  -3   7    1.30    1.10
  -6  -3  -7   -0.80    0.90
   6  -3   7   -0.80    0.90
   6   3   7    0.00    1.30
  -6   3  -7    1.20    0.70
  -6   3  -7    0.00    1.50
  -7  -3  -7    4.90    1.30
   7  -3   7    4.10    1.50
  -7   3  -7    7.30    2.10
   7   3   7    6.40    1.90
  -7   3  -7    8.70    1.30
  -8  -3  -7   12.20    2.00
   8  -3   7   10.50    2.20
  -8   3  -7   13.10    1.70
   8   3   7   13.60    2.80
  -9  -3  -7   28.40    2.80
   9  -3   7   26.20    3.20
   9   3   7   37.00    4.60
  -9   3  -7   29.20    2.50
 -10  -3  -7    4.10    1.60
 -10   3  -7    2.70    1.40
  10   3   7    0.50    2.40
  11  -3   7   12.80    2.80
 -11  -3  -7   12.10    2.20
  11   3   7    9.90    3.70
 -11   3  -7   12.60    2.10
 -12  -3  -7    7.60    2.30
  12  -3   7   14.30    3.10
 -12   3  -7   14.30    2.20
  12   3   7    6.30    3.70
  13  -3   7    1.10    3.00
 -13  -3  -7    5.90    2.20
 -13   3  -7    0.80    1.80
  13   3   7    4.70    3.70
 -16  -4   7    0.00    1.70
  16  -4  -7    0.20    2.40
  16   4  -7   -1.40    3.00
 -16   4   7    4.20    1.90
  15  -4  -7    3.90    2.20
 -15  -4   7    3.10    1.60
  15   4  -7    5.10    2.60
 -15   4   7    3.50    1.80
  14  -4  -7   10.30    2.20
  14   4  -7    6.30    2.30
 -14   4   7    7.30    1.70
 -13  -4   7    0.90    1.10
  13  -4  -7   -0.80    1.40
  13   4  -7    0.70    1.80
 -13   4   7    0.90    1.30
 -13   4   7    1.80    1.30
 -12  -4   7   -1.70    0.80
  12  -4  -7    1.50    1.30
 -12   4   7    1.10    1.20
 -12   4   7   -1.90    0.90
  12   4  -7    1.60    1.50
  11  -4  -7   25.60    2.30
 -11  -4   7   29.00    2.10
  11   4  -7   28.80    2.60
  11   4  -7   28.70    2.80
 -11   4   7   26.00    2.20
 -11   4   7   25.30    2.30
 -10  -4   7    0.60    0.70
  10  -4  -7    0.20    0.80
  10  -4  -7    0.30    1.00
  10   4  -7   -1.10    1.00
 -10   4   7    1.70    0.90
  10   4  -7   -1.90    1.00
 -10   4   7    1.60    0.90
   9  -4  -7    6.80    1.00
   9  -4  -7    8.50    1.30
  -9  -4   7    6.90    1.00
  -9   4   7    8.60    1.20
   9   4  -7    9.10    1.40
  -9   4   7    6.80    1.30
   9   4  -7    7.60    1.30
   8  -4  -7    6.60    0.90
   8  -4  -7    5.60    1.10
  -8  -4   7    6.70    0.90
   8  -4  -7    6.20    1.00
  -8   4   7    5.40    1.10
   8   4  -7    9.00    1.10
   8   4  -7    6.20    1.20
  -8   4   7    5.60    1.10
  -7  -4   7    3.70    0.90
   7  -4  -7    2.30    0.90
  -7  -4   7    3.40    0.60
   7  -4  -7    2.90    0.60
   7  -4  -7    2.60    0.90
   7   4  -7    5.30    1.10
   7   4  -7    2.00    0.70
  -7   4   7    3.30    0.90
   6  -4  -7    1.50    0.50
  -6  -4   7    0.80    0.70
  -6  -4   7    2.50    0.50
   6  -4  -7    0.80    0.80
   6  -4  -7    2.10    0.80
  -6   4   7    1.90    0.80
   6   4  -7    1.30    0.60
   6   4  -7    4.00    0.80
  -5  -4   7    2.00    0.80
   5  -4  -7    2.40    0.60
  -5  -4   7    1.90    0.40
   5  -4  -7    3.60    1.30
  -5  -4   7    2.30    0.50
   5  -4  -7    0.20    0.80
   5   4  -7    1.70    0.70
  -5   4   7    3.40    0.90
   5   4  -7    1.50    0.50
  -4  -4   7    4.50    0.60
   4  -4  -7    4.90    1.10
   4  -4  -7    5.00    0.80
   4  -4  -7    4.90    1.00
  -4  -4   7    4.50    0.90
   4  -4  -7    3.40    0.80
  -4  -4   7    5.60    0.60
   4   4  -7    5.50    0.90
  -4   4   7    4.60    0.80
  -4   4   7    4.30    1.00
   3  -4  -7   25.70    2.00
   3  -4  -7   23.50    1.90
  -3  -4   7   24.90    1.90
  -3  -4   7   25.60    1.30
  -3  -4   7   24.80    1.20
   3  -4  -7   27.90    2.20
   3  -4  -7   24.90    1.80
  -3   4   7   22.00    1.90
   3   4  -7   27.10    2.00
  -3   4   7   24.70    1.80
   3   4  -7   25.30    1.60
   2  -4  -7   23.60    1.90
   2  -4  -7   24.60    2.20
  -2  -4   7   21.50    1.80
   2  -4  -7   18.00    1.70
  -2  -4   7   21.50    1.20
  -2  -4   7   18.80    1.00
  -2   4   7   19.00    1.80
   2   4  -7   21.40    1.80
   1  -4  -7    4.70    1.30
  -1  -4   7    3.90    1.00
   1  -4  -7    5.00    1.20
  -1  -4   7    4.30    0.50
  -1  -4   7    4.00    0.60
   1  -4  -7    2.90    1.00
   1   4  -7    3.60    1.00
  -1   4   7    3.30    1.00
   1   4  -7    3.80    0.60
   1   4  -7    3.90    0.80
  -1   4   7    3.40    1.00
   0  -4  -7    3.00    1.20
   0  -4   7    1.30    0.40
   0  -4  -7    1.60    0.80
   0  -4  -7    1.90    0.90
   0   4   7    2.70    1.00
   0   4  -7    4.90    1.10
   0   4  -7    2.90    0.50
   0   4  -7    3.10    0.70
   0   4   7    2.90    0.80
   1  -4   7    1.30    0.70
  -1  -4  -7    3.00    1.30
  -1  -4  -7    0.60    0.70
   1  -4   7    2.40    0.60
  -1  -4  -7    1.60    1.00
   1   4   7    0.50    1.00
  -1   4  -7    1.60    1.00
  -1   4  -7    1.20    0.60
   1   4   7    1.40    1.00
  -1   4  -7    1.80    0.40
  -2  -4  -7   19.90    3.00
  -2  -4  -7   20.20    1.90
   2  -4   7   20.70    1.70
   2  -4   7   21.60    1.50
  -2   4  -7   18.80    1.30
   2   4   7   19.10    2.50
  -2   4  -7   21.10    1.70
   2   4   7   20.20    2.10
  -2   4  -7   19.50    2.20
   3  -4   7    2.40    0.80
  -3  -4  -7    1.10    1.60
   3  -4   7    2.20    0.70
  -3  -4  -7    2.40    0.90
   3   4   7    3.00    1.40
  -3   4  -7    2.00    0.60
   3   4   7    2.30    1.20
  -3   4  -7    2.60    1.30
   4  -4   7   15.80    1.90
  -4  -4  -7    8.70    1.50
   4  -4   7   14.40    1.50
  -4   4  -7   13.30    2.10
  -4   4  -7   13.00    1.20
  -4   4  -7   15.70    1.80
   4   4   7   11.10    1.90
   5  -4   7   26.30    2.40
   5  -4   7   24.70    2.00
  -5  -4  -7   28.80    2.40
   5   4   7   23.20    2.90
  -5   4  -7   23.80    1.80
  -5   4  -7   23.20    2.70
   6  -4   7    0.40    1.20
  -6  -4  -7    0.40    1.10
   6  -4   7    3.00    1.10
   6   4   7   -1.40    1.50
  -6   4  -7    2.60    0.80
  -6   4  -7    1.90    1.80
  -7  -4  -7   -1.00    1.00
   7  -4   7    2.00    1.40
  -7   4  -7   -0.10    0.80
  -7   4  -7   -2.30    1.90
   7   4   7    0.50    1.70
   8  -4   7    1.30    1.50
  -8  -4  -7   -0.30    1.20
  -8   4  -7    0.70    1.00
   8   4   7   -2.30    1.80
   9  -4   7    3.10    1.80
  -9  -4  -7    3.50    1.50
   9   4   7    0.60    2.20
  -9   4  -7    0.90    1.10
  10  -4   7   -1.00    1.90
 -10  -4  -7    0.40    1.50
 -10   4  -7    1.70    1.30
  10   4   7   -4.70    2.40
  11  -4   7   11.40    2.70
 -11  -4  -7   11.20    2.30
 -11   4  -7    9.30    1.90
  11   4   7   11.90    3.70
  12  -4   7   10.60    3.10
 -12  -4  -7    9.00    2.40
  12   4   7    7.20    3.80
  16  -5  -7    7.80    2.90
 -16  -5   7    5.70    2.10
 -16   5   7    6.20    2.20
  16   5  -7    4.90    3.50
 -15  -5   7    9.30    1.90
  15  -5  -7    9.00    2.50
  15   5  -7    0.90    2.90
  14  -5  -7    5.30    2.10
 -14  -5   7    2.60    1.40
 -14   5   7    4.50    1.70
 -14   5   7    1.40    1.60
  14   5  -7    7.60    2.80
 -13  -5   7    0.70    1.20
  13  -5  -7    2.30    1.60
 -13   5   7    0.00    1.30
 -13   5   7    1.70    1.40
  13   5  -7    0.90    2.10
  12  -5  -7   -0.90    1.30
 -12  -5   7    0.70    1.10
  12  -5  -7    1.00    1.40
 -12   5   7   -0.20    1.20
 -12   5   7   -0.50    1.10
  12   5  -7   -1.00    1.60
 -11  -5   7   17.40    1.90
  11  -5  -7   20.50    2.10
  11  -5  -7   15.50    1.80
 -11   5   7   18.70    2.00
 -11   5   7   23.30    2.30
  11   5  -7   14.70    2.40
  11   5  -7   18.40    2.20
 -10  -5   7    1.50    0.80
  10  -5  -7    3.50    0.90
  10  -5  -7    1.40    1.00
 -10   5   7    1.40    1.20
  10   5  -7   -0.30    1.20
 -10   5   7    0.90    1.00
   9  -5  -7   45.10    2.70
  -9  -5   7   41.00    2.50
   9  -5  -7   41.70    2.30
  -9   5   7   41.60    2.90
   9   5  -7   38.10    3.10
  -9   5   7   39.80    2.50
   9   5  -7   34.40    2.70
   8  -5  -7   44.70    2.30
   8  -5  -7   39.10    2.70
  -8  -5   7   48.00    2.50
   8   5  -7   43.40    3.10
   8   5  -7   47.10    2.80
  -8   5   7   45.10    3.00
  -7  -5   7  170.58    7.20
   7  -5  -7  171.48    7.00
   7  -5  -7  171.28    7.50
   7   5  -7  169.68    7.30
   7   5  -7  167.48    7.70
  -7   5   7  171.48    7.80
  -6  -5   7   25.00    1.90
  -6  -5   7   20.00    1.50
  -6  -5   7   19.20    1.40
   6  -5  -7   20.00    2.00
   6  -5  -7   20.60    1.40
   6   5  -7   27.20    2.00
  -6   5   7   21.90    2.00
   6   5  -7   19.80    1.50
   5  -5  -7    9.30    0.90
   5  -5  -7    7.20    1.30
   5  -5  -7    6.60    1.30
  -5  -5   7    6.80    1.20
  -5  -5   7    6.90    0.80
   5  -5  -7    5.70    1.20
  -5  -5   7    6.90    0.90
  -5   5   7    5.40    1.10
   5   5  -7    6.70    1.10
  -4  -5   7    3.00    1.00
   4  -5  -7    1.60    1.00
   4  -5  -7    3.00    1.00
   4  -5  -7    3.10    0.70
   4  -5  -7    2.60    1.10
  -4  -5   7    2.80    0.50
  -4  -5   7    2.30    0.60
  -4   5   7    1.70    0.90
  -4   5   7    2.10    0.70
   4   5  -7    1.90    0.70
  -3  -5   7   41.90    2.50
  -3  -5   7   39.10    1.90
   3  -5  -7   39.90    2.80
  -3  -5   7   43.50    2.10
   3  -5  -7   39.60    2.70
   3  -5  -7   39.00    2.40
   3  -5  -7   36.80    2.70
  -3   5   7   43.30    2.80
   3   5  -7   41.70    2.60
   3   5  -7   39.80    2.30
  -3   5   7   42.20    2.50
   2  -5  -7   74.59    4.20
   2  -5  -7   68.19    3.90
   2  -5  -7   68.19    4.20
  -2  -5   7   77.39    3.40
  -2  -5   7   76.99    3.90
  -2  -5   7   73.19    3.20
   2   5  -7   75.49    3.60
  -2   5   7   79.49    4.10
   2   5  -7   76.29    3.90
  -1  -5   7   10.20    1.00
  -1  -5   7   13.40    1.60
   1  -5  -7    8.40    1.50
   1  -5  -7    8.30    1.80
   1  -5  -7   11.60    1.60
  -1  -5   7   11.00    0.90
   1   5  -7   10.80    1.50
  -1   5   7   11.40    1.60
   1   5  -7    9.10    1.00
   0  -5   7   -0.50    0.40
   0  -5  -7    0.00    1.20
   0  -5  -7    2.60    1.10
   0  -5  -7    0.30    0.70
   0   5   7   -0.60    0.90
   0   5  -7    0.30    0.50
   0   5  -7   -0.50    0.90
   0   5   7    0.00    0.80
   0   5  -7    0.50    0.50
  -1  -5  -7    1.50    0.90
  -1  -5  -7    1.20    1.40
  -1  -5  -7    2.00    1.10
   1  -5   7    1.10    0.60
   1   5   7    1.80    0.90
  -1   5  -7    1.40    0.50
   1   5   7   -0.20    1.10
  -1   5  -7   -1.10    1.00
  -1   5  -7    1.10    0.60
  -2  -5  -7   17.20    2.20
  -2  -5  -7   15.70    2.40
   2  -5   7   15.00    1.30
   2   5   7   18.20    2.60
  -2   5  -7   12.90    1.30
  -2   5  -7   14.60    2.00
  -2   5  -7   14.70    1.40
   3  -5   7   75.99    3.70
  -3  -5  -7   77.59    4.50
   3  -5   7   78.59    4.20
  -3  -5  -7   66.09    4.90
  -3   5  -7   76.69    3.70
  -3   5  -7   65.79    4.30
   3   5   7   77.49    4.90
  -4  -5  -7    8.50    1.60
   4  -5   7    6.30    1.20
  -4   5  -7    5.50    1.70
   4   5   7    7.30    1.80
  -4   5  -7    6.10    1.10
  -4   5  -7    5.10    1.10
  -5  -5  -7   12.10    1.90
   5  -5   7   13.90    1.70
   5  -5   7   15.60    1.90
  -5   5  -7   13.60    2.20
  -5   5  -7   16.00    1.80
   5   5   7   16.80    2.90
  -5   5  -7   14.10    1.50
   6  -5   7    0.30    1.10
  -6  -5  -7   -0.70    1.10
  -6   5  -7   -0.30    0.80
  -6   5  -7   -1.10    2.10
  -6   5  -7   -0.10    1.00
   7  -5   7   38.80    3.10
  -7  -5  -7   29.90    2.90
  -7   5  -7   37.60    3.80
   7   5   7   35.70    4.40
  -7   5  -7   34.90    2.60
   8  -5   7   16.00    2.30
  -8  -5  -7   12.80    2.20
   8   5   7   23.40    3.90
  -8   5  -7   16.90    2.90
  -8   5  -7   11.20    1.80
   9  -5   7   17.20    2.70
  -9  -5  -7   18.90    2.80
  -9   5  -7   19.70    2.20
   9   5   7   12.50    3.40
 -10  -5  -7   13.10    2.30
  10  -5   7   16.00    2.80
 -10   5  -7   16.00    2.30
  10   5   7    9.60    3.50
 -11  -5  -7    2.00    1.90
 -11   5  -7    1.90    1.70
  11   5   7   -4.50    3.20
  12  -5   7   -2.30    2.60
 -12  -5  -7    1.00    2.00
  12   5   7   -1.30    3.80
 -12   5  -7    1.80    1.90
 -15  -6   7   42.10    3.70
  15  -6  -7   50.49    4.60
  15   6  -7   43.30    5.50
 -15   6   7   42.90    4.10
  14  -6  -7    2.00    2.00
 -14  -6   7    1.10    1.50
 -14   6   7    3.00    3.10
  14   6  -7   -1.00    2.70
  13  -6  -7    4.90    1.80
 -13  -6   7    8.10    1.90
  13  -6  -7    7.30    1.70
  13   6  -7    6.70    2.50
 -13   6   7    4.50    1.70
 -13   6   7    1.20    1.60
  12  -6  -7   -2.40    1.30
  12  -6  -7    1.40    1.30
 -12  -6   7   -1.70    1.10
  12   6  -7   -2.90    1.80
 -12   6   7    1.40    1.30
 -12   6   7    1.10    1.20
  11  -6  -7    3.30    1.30
  11  -6  -7    0.60    1.10
 -11  -6   7    1.50    1.10
  11   6  -7    3.20    1.80
 -11   6   7    1.90    1.30
 -10  -6   7   17.90    1.80
  10  -6  -7   16.40    1.80
  10  -6  -7   17.40    1.80
  10   6  -7   15.30    2.40
  10   6  -7   14.20    2.20
 -10   6   7   20.00    2.30
   9  -6  -7    3.00    1.10
  -9  -6   7    3.50    1.00
   9  -6  -7    3.30    0.80
   9   6  -7    1.60    1.40
  -9   6   7    3.60    1.20
   9   6  -7    1.90    1.30
   8  -6  -7   76.29    3.90
  -8  -6   7   68.79    3.70
  -8  -6   7   79.09    4.00
   8  -6  -7   75.59    3.40
   8   6  -7   76.39    4.00
   8   6  -7   71.69    4.50
  -7  -6   7   17.40    1.60
   7  -6  -7   16.20    1.80
  -7  -6   7   19.80    1.80
   7  -6  -7   16.60    1.20
   7   6  -7   15.90    2.00
  -7   6   7   16.70    2.10
   7   6  -7   18.00    1.70
   6  -6  -7    4.60    0.70
   6  -6  -7    7.30    1.50
  -6  -6   7    5.30    1.00
  -6  -6   7    4.20    1.00
   6  -6  -7    4.80    1.20
  -6   6   7    4.90    1.20
   6   6  -7    5.30    1.20
   6   6  -7    4.10    0.90
  -5  -6   7   28.40    2.30
   5  -6  -7   32.00    1.80
   5  -6  -7   30.80    2.60
   5  -6  -7   28.00    2.40
  -5  -6   7   28.50    1.90
  -5  -6   7   28.30    1.90
  -5   6   7   31.70    2.40
   5   6  -7   31.00    2.20
  -4  -6   7   83.09    4.30
   4  -6  -7   88.79    4.80
  -4  -6   7   86.99    4.00
   4  -6  -7   83.59    3.90
   4  -6  -7   82.59    4.40
  -4  -6   7   81.59    3.80
  -4   6   7   83.99    4.00
  -4   6   7   80.59    4.60
   4   6  -7   84.09    4.20
  -3  -6   7   -0.10    1.00
  -3  -6   7   -0.10    0.50
   3  -6  -7    0.00    0.90
   3  -6  -7   -0.20    0.70
  -3  -6   7    0.50    0.70
   3  -6  -7    0.70    1.10
   3   6  -7    0.10    1.00
  -3   6   7    0.50    0.90
   3   6  -7    0.80    0.70
  -3   6   7    0.50    0.70
   2  -6  -7    8.30    1.70
  -2  -6   7    7.60    1.10
   2  -6  -7    6.70    1.50
  -2  -6   7    6.50    1.30
  -2  -6   7    6.70    0.90
  -2   6   7    9.30    1.40
   2   6  -7    8.50    1.10
   2   6  -7    8.10    1.40
  -1  -6   7    6.10    1.30
   1  -6  -7    8.60    1.70
  -1  -6   7    7.40    0.90
   1  -6  -7    8.80    1.70
  -1  -6   7    9.40    1.20
   1   6  -7    8.60    1.10
   1   6  -7    7.80    1.40
   1   6  -7    6.70    1.00
  -1   6   7    8.60    1.50
   0  -6  -7    1.90    1.50
   0  -6  -7    0.30    0.90
   0  -6   7    0.40    0.60
   0  -6   7    0.40    0.70
   0   6  -7    0.60    0.60
   0   6  -7   -0.30    1.00
   0   6   7    0.30    1.20
   0   6  -7   -0.70    0.60
  -1  -6  -7    0.70    1.50
   1  -6   7    2.70    0.80
  -1  -6  -7   -0.60    0.90
   1   6   7    1.40    1.30
  -1   6  -7    2.30    1.30
  -1   6  -7    2.80    0.80
  -1   6  -7    2.10    0.70
  -2  -6  -7    1.70    1.00
  -2  -6  -7    0.20    1.60
   2  -6   7    1.80    0.80
   2   6   7    0.90    1.40
  -2   6  -7   -0.70    1.20
  -2   6  -7    0.70    0.60
  -2   6  -7    2.30    0.70
  -3  -6  -7   10.20    1.80
   3   6   7   11.10    2.30
  -3   6  -7   11.50    1.40
  -3   6  -7   11.10    1.90
  -3   6  -7    9.10    1.30
   4  -6   7   23.00    2.00
  -4  -6  -7   20.40    2.60
  -4   6  -7   19.20    1.80
   4   6   7   20.40    3.10
  -4   6  -7   19.40    2.50
  -5  -6  -7   16.60    2.30
   5  -6   7   21.00    1.90
  -5   6  -7   19.30    1.80
   5   6   7   19.50    3.10
  -5   6  -7   20.40    2.60
  -5   6  -7   23.60    1.90
   6  -6   7   -0.20    1.00
  -6  -6  -7   -0.90    1.10
   6   6   7    0.20    2.00
  -6   6  -7    3.20    1.90
  -6   6  -7    0.40    1.00
  -6   6  -7    0.20    1.00
   7  -6   7   74.19    4.20
  -7  -6  -7   74.59    5.00
  -7   6  -7   73.29    4.20
   7   6   7   74.59    6.00
  -8  -6  -7    1.50    1.70
   8  -6   7    4.10    1.50
  -8   6  -7   -0.10    2.40
  -8   6  -7   -1.10    1.30
   8   6   7   -5.50    2.40
  -8   6  -7    1.10    1.20
   9  -6   7   45.00    3.80
  -9  -6  -7   49.90    4.30
  -9   6  -7   44.70    4.50
   9   6   7   40.70    5.40
  -9   6  -7   48.20    3.30
 -10  -6  -7    4.80    2.20
  10  -6   7    4.80    2.10
 -10   6  -7    5.40    1.70
  10   6   7    5.80    6.40
  11  -6   7   14.80    2.90
 -11  -6  -7   20.10    3.20
  11   6   7   18.80    4.40
 -14  -7   7   -0.40    1.70
 -14   7   7    0.80    1.90
  14   7  -7   -0.30    3.00
 -13  -7   7    5.40    1.80
  13  -7  -7    4.30    1.70
 -13   7   7    9.20    2.20
 -12  -7   7    0.80    1.40
  12  -7  -7    0.10    1.30
 -12   7   7   -0.90    1.60
  12   7  -7    5.80    2.50
  11  -7  -7   -0.20    1.40
 -11  -7   7   -0.10    1.20
 -11   7   7    0.50    1.50
  11   7  -7   -1.50    2.00
  10  -7  -7    4.30    1.10
 -10  -7   7    9.30    1.50
  10   7  -7    6.00    2.00
  10   7  -7    1.70    1.90
 -10   7   7    9.10    1.80
   9  -7  -7    0.60    1.00
  -9  -7   7   -0.90    0.90
  -9  -7   7    0.50    1.50
  -9   7   7   -0.10    1.30
   9   7  -7   -0.60    1.50
   9   7  -7    0.10    1.60
   8  -7  -7    6.20    1.20
  -8  -7   7    7.50    1.40
   8  -7  -7    9.70    1.00
   8   7  -7    6.40    2.20
  -8   7   7    7.80    1.70
   8   7  -7   10.20    1.80
  -7  -7   7    3.00    1.10
  -7  -7   7    5.40    1.30
   7  -7  -7    4.00    0.60
   7  -7  -7    2.00    1.20
   7  -7  -7    4.80    1.10
  -7   7   7    1.70    1.10
   7   7  -7    3.70    1.40
   7   7  -7    3.80    1.20
  -6  -7   7    1.70    1.00
   6  -7  -7    3.20    0.60
   6  -7  -7    3.30    1.40
   6  -7  -7    3.70    1.20
   6   7  -7    3.90    1.40
  -6   7   7    4.50    1.40
   5  -7  -7    5.40    1.70
   5  -7  -7    3.60    1.20
  -5  -7   7    4.90    1.20
  -5  -7   7    4.50    1.00
   5  -7  -7    3.80    0.70
   5   7  -7    3.10    1.10
  -4  -7   7   -0.70    0.70
   4  -7  -7    0.00    0.70
   4  -7  -7   -0.20    1.20
   4  -7  -7    1.90    1.20
  -4  -7   7    0.00    1.10
  -4  -7   7    0.20    0.80
   4   7  -7    0.30    0.90
  -4   7   7   -1.00    1.00
  -4   7   7    0.80    0.70
  -3  -7   7   47.00    2.50
   3  -7  -7   48.00    3.40
  -3  -7   7   42.30    3.00
   3  -7  -7   45.40    3.20
  -3  -7   7   48.10    2.80
   3  -7  -7   45.50    2.80
   3   7  -7   49.00    2.80
  -3   7   7   43.60    3.40
   3   7  -7   47.10    3.00
  -3   7   7   42.80    2.70
   2  -7  -7    1.50    1.20
  -2  -7   7    2.10    1.10
   2  -7  -7    2.10    1.40
  -2  -7   7    0.30    0.70
  -2  -7   7    1.00    0.80
   2   7  -7    0.20    1.10
   2   7  -7    0.90    0.70
  -2   7   7    0.70    1.00
   1  -7  -7    2.30    1.40
   1  -7  -7    1.40    1.20
  -1  -7   7    0.90    0.70
  -1  -7   7    1.90    0.90
  -1  -7   7    1.30    1.10
   1   7  -7    0.80    1.20
  -1   7   7    1.50    1.10
   1   7  -7    0.00    0.60
   0  -7   7    4.10    0.90
   0  -7   7    3.00    1.00
   0  -7  -7    2.50    1.40
   0   7  -7    2.40    1.00
   0   7  -7    4.50    0.80
   0   7   7    2.30    1.30
   0   7  -7    1.90    1.30
   1  -7   7    3.00    1.00
  -1  -7  -7    5.10    1.90
  -1  -7  -7    1.90    1.40
   1  -7   7    2.30    1.00
   1   7   7    2.40    1.50
  -1   7  -7    2.70    1.50
  -1   7  -7    2.70    1.00
   2  -7   7   18.20    1.80
  -2  -7  -7   19.40    2.50
  -2   7  -7   18.00    1.80
  -2   7  -7   18.30    2.40
  -2   7  -7   15.50    1.40
   2   7   7   27.00    3.10
   3  -7   7    1.00    1.10
  -3  -7  -7    0.90    1.30
  -3   7  -7    1.00    0.90
  -3   7  -7    1.60    0.70
   3   7   7   -1.30    1.60
  -3   7  -7    1.70    1.50
  -4  -7  -7   17.20    2.50
   4   7   7   19.60    3.20
  -4   7  -7   17.10    1.90
  -4   7  -7   24.30    2.70
  -4   7  -7   20.90    1.60
  -5  -7  -7   26.40    3.20
  -5   7  -7   30.50    3.10
  -5   7  -7   32.60    2.40
   5   7   7   25.70    3.60
  -6  -7  -7    5.20    1.70
   6   7   7   12.50    3.10
  -6   7  -7    6.80    1.30
  -6   7  -7    6.80    1.60
  -6   7  -7    7.70    2.30
   7  -7   7    5.50    1.30
  -7  -7  -7    6.30    1.90
  -7   7  -7    3.30    1.20
  -7   7  -7    5.10    1.50
  -7   7  -7    4.70    2.30
   7   7   7   11.00    3.20
  -8  -7  -7   38.30    3.80
   8  -7   7   25.90    2.60
  -8   7  -7   30.70    2.60
  -8   7  -7   35.90    2.90
   8   7   7   27.10    4.50
   9  -7   7   -0.10    1.60
  -9  -7  -7    0.20    2.10
  -9   7  -7   -4.20    1.40
   9   7   7   -0.70    3.20
  -9   7  -7    0.40    1.40
  10  -7   7    3.90    1.90
 -10  -7  -7    5.30    2.30
 -10   7  -7    6.80    1.90
  10   7   7    4.60    3.60
 -10   7  -7    5.00    2.00
 -13  -8   7   -1.30    1.90
 -13   8   7   -0.30    2.00
  13   8  -7    0.70    3.20
 -12  -8   7   12.40    2.10
 -12   8   7   11.40    2.40
 -11  -8   7   -1.10    1.50
  11   8  -7    6.10    2.70
 -10  -8   7    2.10    1.40
 -10   8   7    0.70    1.70
  10   8  -7   -1.10    2.10
  -9  -8   7    0.90    1.30
   9   8  -7   -1.20    1.90
  -9   8   7   -2.20    1.40
  -8  -8   7    8.00    1.80
   8  -8  -7    3.10    1.70
  -8  -8   7    7.00    1.50
  -8   8   7    3.50    1.60
   8   8  -7    8.20    1.70
   8   8  -7   10.00    2.30
   7  -8  -7    2.00    1.40
  -7  -8   7    1.30    1.40
  -7  -8   7    1.30    1.30
  -7   8   7   -0.10    1.30
   6  -8  -7    0.10    1.30
  -6  -8   7   -0.40    1.30
  -6  -8   7   -0.10    1.10
  -6   8   7   -2.30    1.20
   6   8  -7   -0.30    1.30
  -5  -8   7   12.10    1.70
   5  -8  -7   12.30    1.40
  -5  -8   7   11.00    1.50
   5  -8  -7   11.40    1.00
   5  -8  -7   11.20    2.00
   5   8  -7    9.30    1.70
  -5   8   7   12.60    2.10
   4  -8  -7   15.80    1.80
  -4  -8   7   16.70    1.90
   4  -8  -7   13.60    1.40
   4  -8  -7   15.70    2.50
  -4  -8   7   13.80    1.60
   4   8  -7   15.00    1.90
  -4   8   7   15.80    2.30
   3  -8  -7   23.80    2.40
  -3  -8   7   20.20    2.30
   3  -8  -7   15.80    2.30
   3  -8  -7   21.00    1.90
  -3  -8   7   21.30    2.10
  -3  -8   7   19.90    1.80
   3   8  -7   23.50    2.20
  -3   8   7   20.40    1.90
   3   8  -7   19.60    2.20
   2  -8  -7   13.10    2.10
   2  -8  -7   14.90    2.40
  -2  -8   7   14.80    1.60
  -2  -8   7   11.00    1.80
  -2  -8   7   16.90    1.90
  -2   8   7   12.40    1.70
   2   8  -7   15.60    2.00
   2   8  -7   11.40    1.60
  -1  -8   7    2.50    1.40
  -1  -8   7    4.30    1.30
   1  -8  -7    5.20    1.50
   1  -8  -7    4.20    1.70
   1   8  -7    2.60    1.50
  -1   8   7    3.00    1.30
   1   8  -7    4.30    1.10
   0  -8  -7    6.00    1.90
   0  -8   7    7.70    1.40
   0  -8  -7    7.10    1.80
   0  -8   7    6.80    1.20
   0   8  -7    6.10    1.30
   0   8  -7    8.80    1.30
   0   8  -7    2.80    1.60
   0   8   7    9.00    1.80
   1  -8   7    0.10    1.00
   1  -8   7   -1.00    1.00
  -1  -8  -7    5.30    2.10
  -1  -8  -7   -0.80    1.60
   1   8   7   -0.40    1.50
  -1   8  -7   -0.40    1.00
  -1   8  -7    0.50    1.50
   2  -8   7   -2.00    1.10
  -2  -8  -7    1.10    1.50
   2  -8   7    0.10    1.30
  -2   8  -7    0.70    1.10
   2   8   7    0.60    1.70
  -2   8  -7   -0.10    0.70
  -2   8  -7    0.50    1.70
  -3  -8  -7   -1.10    1.50
  -3   8  -7    0.00    1.70
  -3   8  -7    0.70    0.70
   3   8   7    1.40    2.00
  -3   8  -7    0.60    1.20
  -4  -8  -7   26.90    3.30
  -4   8  -7   18.80    2.10
   4   8   7   20.60    3.40
  -4   8  -7   19.80    2.40
  -4   8  -7   20.90    1.60
  -5  -8  -7   51.69    4.40
  -5   8  -7   52.59    4.00
  -5   8  -7   55.29    2.80
   5   8   7   53.89    5.30
  -6  -8  -7   12.20    2.60
  -6   8  -7    9.80    1.20
   6   8   7   12.00    3.40
  -6   8  -7   10.90    1.90
  -6   8  -7   13.90    2.40
  -7   8  -7    0.80    1.00
  -7   8  -7    1.70    2.20
   7   8   7    3.00    3.00
  -7   8  -7   -0.60    1.50
  -8  -8  -7    0.60    2.20
  -8   8  -7   -0.50    1.70
   8   8   7    0.60    3.10
  -8   8  -7    2.20    1.60
  -9  -8  -7    2.20    3.70
  -9   8  -7    0.80    1.80
   9   8   7    1.80    3.60
 -11  -9   7   -0.50    1.80
 -11   9   7   -2.90    2.10
 -10  -9   7    8.80    2.30
  10   9  -7    6.50    2.80
 -10   9   7    8.00    2.20
   9  -9  -7   -1.10    3.40
  -9  -9   7    4.60    1.70
   9   9  -7    7.40    2.60
  -8  -9   7   12.40    2.00
   8  -9  -7   15.40    2.60
   8   9  -7    9.20    2.40
  -8   9   7   11.50    2.40
   7  -9  -7   10.10    2.40
  -7  -9   7    8.40    1.80
   7   9  -7    7.50    2.10
  -7   9   7   10.10    2.20
   6  -9  -7    3.90    1.90
  -6  -9   7    8.40    1.80
  -6   9   7    7.40    2.10
  -5  -9   7   -0.60    1.30
   5  -9  -7    1.90    1.60
  -5  -9   7   -0.60    1.40
   5   9  -7    0.30    1.50
  -5   9   7   -2.60    1.50
   4  -9  -7    4.10    0.80
  -4  -9   7    4.20    1.40
  -4  -9   7    8.70    1.70
   4  -9  -7    3.10    1.90
  -4   9   7    4.70    1.90
   4   9  -7    1.60    1.50
   3  -9  -7    4.70    1.40
  -3  -9   7    1.30    1.40
   3  -9  -7    2.80    1.10
  -3  -9   7    4.00    1.90
  -3  -9   7    1.30    1.30
   3  -9  -7    4.90    1.90
   3   9  -7    2.70    1.90
  -3   9   7    4.40    1.10
   3   9  -7    1.00    1.30
  -2  -9   7    6.10    1.30
   2  -9  -7    6.70    2.10
  -2  -9   7    5.90    1.60
   2  -9  -7    6.10    1.60
  -2  -9   7    1.00    1.70
  -2   9   7    2.80    1.40
   2   9  -7    6.10    1.40
   2   9  -7    2.30    1.80
   1  -9  -7    1.40    1.90
  -1  -9   7    0.70    1.20
   1  -9  -7    1.60    1.80
  -1  -9   7    0.60    1.30
   1   9  -7   -1.70    1.20
  -1   9   7    1.70    1.50
   0  -9  -7    3.60    2.00
   0  -9   7    5.30    1.40
   0  -9  -7    2.30    1.80
   0   9  -7    3.90    1.90
   0   9  -7    3.60    1.40
   0   9   7    0.30    1.60
   0   9  -7    3.20    1.20
  -1  -9  -7    3.10    2.00
   1  -9   7    4.00    1.60
  -1   9  -7   -0.30    1.30
   1   9   7    4.60    2.00
  -1   9  -7    3.20    1.80
  -2  -9  -7    4.80    2.00
   2  -9   7    3.50    1.50
  -2   9  -7    4.40    1.50
   2   9   7    6.90    2.10
  -2   9  -7    2.60    1.90
  -2   9  -7    4.70    1.10
  -3  -9  -7   39.70    4.20
   3  -9   7   34.60    3.10
  -3   9  -7   29.80    2.10
  -3   9  -7   35.40    3.20
  -3   9  -7   31.20    3.00
   3   9   7   36.20    4.40
  -4  -9  -7    0.90    2.10
  -4   9  -7    4.60    2.00
  -4   9  -7    6.50    1.00
   4   9   7    2.20    2.40
  -4   9  -7    4.10    1.70
  -5   9  -7   10.50    1.10
  -5   9  -7    6.90    2.80
  -5   9  -7   12.80    2.10
   5   9   7    8.60    3.10
  -6  -9  -7    2.10    2.20
  -6   9  -7    4.50    1.70
   6   9   7    3.30    3.00
  -7  -9  -7   -2.50    2.40
  -7   9  -7    0.40    1.70
   7   9   7   -0.90    3.40
   9 -10  -7   -2.40    2.50
  -9 -10   7    1.30    2.00
   9  10  -7    9.20    3.30
  -9  10   7   -0.60    2.40
  -8 -10   7    4.20    2.30
   8 -10  -7    0.40    2.10
  -8  10   7    3.40    2.20
   8  10  -7   -2.30    2.70
  -7 -10   7    1.00    1.80
   7 -10  -7    1.30    2.20
   7  10  -7    1.80    2.40
  -7  10   7   -0.50    2.10
  -6 -10   7    0.00    1.80
   6 -10  -7   -4.30    2.10
  -6  10   7    2.00    2.20
   6  10  -7   -0.20    2.10
  -5 -10   7    1.40    1.70
   5  10  -7    2.70    2.10
  -4 -10   7    1.80    1.80
   4 -10  -7    1.70    2.20
   4  10  -7    3.20    2.00
   3 -10  -7    1.10    1.00
   3 -10  -7    1.60    1.40
   3 -10  -7    0.00    2.10
  -3 -10   7    0.90    1.70
   3  10  -7   -1.60    1.60
  -2 -10   7   -0.30    1.60
   2 -10  -7    2.50    1.50
   2 -10  -7   -1.40    1.80
  -2 -10   7   -5.00    2.00
   2  10  -7    2.50    1.70
   2  10  -7   -0.80    2.10
  -2  10   7    0.50    1.30
   1 -10  -7    1.70    2.20
  -1 -10   7    1.80    1.80
   1 -10  -7   -0.30    1.80
   1  10  -7   -0.70    1.50
  -1  10   7   -0.30    1.60
   1  10  -7    0.80    2.20
   0 -10   7    0.20    1.70
   0 -10  -7   -1.50    2.10
   0 -10  -7   -2.80    2.10
   0  10  -7    0.10    2.20
   0  10   7   -3.80    1.80
   0  10  -7   -0.40    1.50
   1 -10   7    1.90    1.80
   1  10   7    3.10    2.10
  -1  10  -7    0.00    1.40
  -1  10  -7    1.70    2.20
   2 -10   7    3.50    2.00
  -2 -10  -7    1.90    2.20
  -2  10  -7    7.40    1.90
  -2  10  -7    4.80    1.50
   2  10   7    6.50    2.50
  -3 -10  -7    4.40    2.30
   3 -10   7    1.90    2.00
  -3  10  -7   -0.10    1.80
  -3  10  -7    1.30    1.30
   3  10   7    1.20    2.70
   4 -10   7    7.00    2.30
  -4 -10  -7    8.90    2.80
  -4  10  -7    5.10    2.00
   4  10   7    2.70    3.00
  -5 -10  -7   -0.20    2.60
   5  10   7    0.50    3.20
  -5  10  -7    2.10    1.90
   5 -11  -7    7.10    4.20
  -5 -11   7    2.70    2.30
   5  11  -7    2.60    2.60
  -4 -11   7    2.00    2.30
   4 -11  -7   -0.80    2.50
   4  11  -7    0.60    2.40
   3 -11  -7    0.60    2.50
  -3 -11   7    0.30    2.10
   3  11  -7   -1.00    2.30
   2 -11  -7    7.70    2.80
  -2 -11   7    5.60    2.30
   2  11  -7   11.60    2.50
   1 -11  -7   10.60    2.90
  -1 -11   7    5.70    2.40
   1  11  -7   14.50    2.50
  -1  11   7    5.80    2.00
   0 -11  -7   -3.90    2.50
   0 -11   7    1.70    2.20
   0  11   7    0.50    2.30
  -1 -11  -7    8.30    3.20
   1 -11   7    4.10    2.40
   1  11   7    9.10    2.70
 -17   0   8   -2.10    1.70
  17   0  -8    1.20    2.80
 -16   0   8    1.10    1.50
  16   0  -8    2.30    2.50
 -15   0   8    0.60    1.20
  15   0  -8   -2.20    1.90
 -14   0   8    1.90    1.60
  14   0  -8    2.20    1.70
 -13   0   8    1.20    1.00
 -12   0   8   30.40    2.20
  12   0  -8   24.70    2.50
 -11   0   8   -0.20    0.60
  11   0  -8    1.80    0.90
  11   0  -8   -1.60    0.80
 -10   0   8    0.50    0.90
  10   0  -8   -0.60    0.80
  10   0  -8   -0.60    0.70
 -10   0   8    0.20    0.60
  -9   0   8    0.00    0.70
   9   0  -8    0.50    0.70
  -9   0   8    0.70    0.60
   9   0  -8   -0.40    0.60
   8   0  -8   37.20    2.10
  -8   0   8   35.00    2.00
  -8   0   8   33.30    2.40
   8   0  -8   39.60    2.30
  -7   0   8    0.50    0.70
  -7   0   8    0.10    0.40
   7   0  -8   -0.40    0.40
   7   0  -8   -0.20    0.50
   6   0  -8   32.70    1.90
   6   0  -8   31.80    1.70
   6   0  -8   34.40    2.20
  -6   0   8   29.30    2.10
  -6   0   8   31.30    1.70
  -5   0   8    0.10    0.40
   5   0  -8   -0.40    0.40
  -5   0   8    0.50    0.60
   5   0  -8   -0.20    0.30
   5   0  -8    0.80    0.70
  -4   0   8   84.09    3.50
   4   0  -8   77.39    4.10
  -4   0   8   76.19    4.00
   4   0  -8   77.59    3.30
   4   0  -8   80.29    3.50
  -3   0   8   -0.20    0.50
   3   0  -8    0.20    0.40
   3   0  -8    0.00    0.30
   3   0  -8    0.20    0.70
   3   0  -8   -0.30    0.30
   2   0  -8  226.08    9.90
   2   0  -8  221.78    9.00
   2   0  -8  222.18    8.90
   2   0  -8  230.58    9.60
  -2   0   8  231.28    9.70
  -2   0   8  225.18    9.00
   1   0  -8    0.00    0.40
  -1   0   8    0.50    0.40
   1   0  -8    0.20    0.70
   0   0   8  341.77   13.70
   0   0  -8  346.17   13.60
   0   0  -8  342.57   14.60
   0   0   8  351.06   14.40
   1   0   8   -0.10    0.70
   1   0   8    0.30    0.50
  -1   0  -8    0.20    0.40
  -1   0  -8    0.10    0.90
  -2   0  -8  736.73   30.00
   2   0   8  771.62   29.90
  -2   0  -8  752.42   28.90
   2   0   8  720.43   29.00
   3   0   8    0.20    0.70
   3   0   8    0.40    0.90
  -3   0  -8    0.10    1.20
   4   0   8   68.59    3.80
   4   0   8   71.19    4.60
  -4   0  -8   68.59    4.70
  -4   0  -8   73.89    3.70
  -5   0  -8   -0.50    0.60
  -5   0  -8    0.20    1.70
   5   0   8    1.50    1.30
   5   0   8    0.20    0.90
   6   0   8   50.89    4.10
   6   0   8   50.79    3.80
  -6   0  -8   52.59    3.10
   7   0   8    0.60    1.50
  -7   0  -8    0.40    0.90
   8   0   8  201.98   11.80
  -8   0  -8  182.78    8.60
  -9   0  -8   -0.20    1.00
   9   0   8   -2.30    1.80
 -10   0  -8   15.10    2.10
  10   0   8   11.90    2.90
 -11   0  -8    0.80    1.50
  11   0   8    0.60    2.50
 -12   0  -8    4.00    1.90
  12   0   8    5.30    3.10
 -13   0  -8    0.00    1.90
  13   0   8   -1.30    3.50
 -17  -1   8   -0.30    1.70
  17  -1  -8    2.70    2.80
 -17   1   8    1.10    1.70
  16  -1  -8    4.10    2.30
 -16  -1   8    3.90    1.60
 -16   1   8    2.40    1.60
  16   1  -8    4.00    2.50
  15  -1  -8    0.30    1.90
 -15  -1   8   -1.20    1.20
 -15   1   8    0.30    1.30
  15   1  -8    1.40    2.00
 -14  -1   8    0.80    1.10
  14  -1  -8    2.50    1.80
  14   1  -8    1.90    1.70
 -14   1   8    0.20    1.10
 -13  -1   8    5.30    1.10
  13  -1  -8    3.20    1.40
 -13   1   8    5.10    1.20
  13   1  -8    6.20    1.60
 -12  -1   8   19.60    1.70
  12  -1  -8   20.00    2.30
  12   1  -8   19.70    2.00
 -12   1   8   16.80    1.70
  12   1  -8   20.10    2.40
  11  -1  -8    1.30    1.00
  11  -1  -8    3.40    1.10
 -11  -1   8    2.60    0.80
  11   1  -8    2.20    1.10
  11   1  -8    4.70    1.30
 -11   1   8    2.70    0.90
 -10  -1   8    1.90    0.70
  10  -1  -8    1.30    0.80
  10  -1  -8    2.10    0.90
 -10   1   8    1.30    0.70
  10   1  -8    1.40    0.80
  10   1  -8    1.40    0.80
 -10   1   8    3.20    1.00
  -9  -1   8    9.00    1.30
   9  -1  -8    6.20    1.00
  -9  -1   8    6.70    0.90
   9  -1  -8    5.90    1.00
  -9   1   8    6.40    1.20
   9   1  -8    8.40    1.20
  -9   1   8    6.60    1.00
   9   1  -8    7.60    1.00
   8  -1  -8    7.50    1.00
   8  -1  -8    9.00    1.10
  -8  -1   8    6.90    1.10
  -8  -1   8    6.10    0.80
   8   1  -8    5.10    0.80
  -8   1   8    6.40    0.90
  -8   1   8    7.50    1.20
   8   1  -8    6.00    1.00
   7  -1  -8   -0.60    0.40
   7  -1  -8   -0.60    0.50
   7  -1  -8   -0.40    0.70
  -7  -1   8    0.00    0.30
  -7   1   8    0.90    0.70
   7   1  -8   -0.50    0.40
  -7   1   8    0.50    0.40
   7   1  -8    0.00    0.50
   6  -1  -8   15.90    1.20
  -6  -1   8   16.30    1.00
  -6  -1   8   17.80    1.60
   6  -1  -8   16.90    1.30
   6  -1  -8   15.50    1.60
  -6   1   8   18.80    1.30
   6   1  -8   22.10    1.50
   6   1  -8   16.00    1.00
  -6   1   8   19.20    1.70
   5  -1  -8   35.10    2.30
  -5  -1   8   32.10    2.20
  -5  -1   8   29.80    1.50
   5  -1  -8   32.50    1.70
  -5   1   8   32.70    1.80
   5   1  -8   33.40    2.00
   5   1  -8   31.90    2.20
   5   1  -8   30.50    1.50
  -5   1   8   28.70    2.10
   4  -1  -8  283.27   11.80
  -4  -1   8  306.37   12.50
   4  -1  -8  308.27   12.30
   4  -1  -8  299.07   12.00
   4  -1  -8  297.47   12.60
  -4   1   8  285.17   12.40
   4   1  -8  308.37   12.30
   4   1  -8  304.47   11.60
   4   1  -8  302.07   12.50
   4   1  -8  315.87   11.50
  -4   1   8  300.37   12.00
   3  -1  -8   98.89    4.70
   3  -1  -8  103.39    4.30
   3  -1  -8   91.09    4.90
   3  -1  -8   96.89    4.40
  -3  -1   8   95.99    4.80
[truncated: 1,929,022 more chars]
