# Supplementary material for: Synthesis and crystal structures of N-H, N-phenyl and N-benzyl-2-(4-hexyl­oxyphen­yl)benzimidazoles
Source: Acta Crystallogr E Crystallogr Commun. 2021 May 14;77(Pt 6):618–22. doi: 10.1107/S2056989021004898 (PMC8183436; doi:10.1107/S2056989021004898)
Supplement: Supplementary file 2 [file e-77-00618-3sup2.hkl]

data_3                                                                          
_shelx_title ' ds123_a.res in P2(1)/n'                                          
_shelx_refln_list_code          4                                               
_shelx_F_calc_maximum      339.39                                               
_exptl_crystal_F_000       824.00                                               
_reflns_d_resolution_high  0.8362                                               
                                                                                
loop_                                                                           
 _space_group_symop_operation_xyz                                               
 'x, y, z'                                                                      
 '-x+1/2, y+1/2, -z+1/2'                                                        
 '-x, -y, -z'                                                                   
 'x-1/2, -y-1/2, z-1/2'                                                         
                                                                                
_cell_length_a    14.3057                                                       
_cell_length_b     9.6392                                                       
_cell_length_c    16.3024                                                       
_cell_angle_alpha  90.000                                                       
_cell_angle_beta  108.977                                                       
_cell_angle_gamma  90.000                                                       
                                                                                
_shelx_F_squared_multiplier     1.000                                           
                                                                                
loop_                                                                           
 _refln_index_h                                                                 
 _refln_index_k                                                                 
 _refln_index_l                                                                 
 _refln_F_squared_calc                                                          
 _refln_F_squared_meas                                                          
 _refln_F_squared_sigma                                                         
 _refln_observed_status                                                         
   2   0   0        544.94        508.45        11.07 o                         
   4   0   0       6599.19       5857.09       131.47 o                         
   6   0   0          5.06          2.14         2.43 o                         
   8   0   0        235.28        262.41        10.43 o                         
  10   0   0        858.24        831.70        27.20 o                         
  12   0   0         15.92         20.08        24.59 o                         
  14   0   0          0.69         -1.50        12.45 o                         
  16   0   0          9.49         -0.39        15.20 o                         
   1   1   0        424.42        368.45         6.68 o                         
   2   1   0      12432.59      11443.02       164.40 o                         
   3   1   0        735.10        685.70        10.90 o                         
   4   1   0       2045.50       1878.46        27.35 o                         
   5   1   0        753.59        775.06        14.05 o                         
   6   1   0         19.42         14.37         2.12 o                         
   7   1   0        231.02        201.25         6.14 o                         
   8   1   0         35.27         47.26         4.11 o                         
   9   1   0         66.46         74.71         4.74 o                         
  10   1   0         97.75        112.79         9.57 o                         
  11   1   0          0.63          0.12         4.68 o                         
  12   1   0        300.09        318.54        22.39 o                         
  13   1   0          3.12          8.68         6.93 o                         
  14   1   0         33.50         27.20         9.57 o                         
  15   1   0         26.08         33.58        11.06 o                         
  16   1   0         22.14         11.65        11.73 o                         
   0   2   0       7893.74       7578.06       144.59 o                         
   1   2   0        115.62        117.97         3.33 o                         
   2   2   0         20.32         21.19         1.35 o                         
   3   2   0       2276.67       2043.07        31.27 o                         
   4   2   0       4757.28       4819.46        66.70 o                         
   5   2   0       2310.07       2427.16        35.36 o                         
   6   2   0        440.44        495.51         9.81 o                         
   7   2   0          0.08          0.89         2.63 o                         
   8   2   0        139.91        154.51         6.09 o                         
   9   2   0        136.73        134.42         6.24 o                         
  10   2   0          1.91          4.46         4.32 o                         
  11   2   0        465.51        489.89        15.97 o                         
  12   2   0        470.79        459.82        18.15 o                         
  13   2   0          1.74          3.07         7.41 o                         
  14   2   0         12.09          8.93         8.98 o                         
  15   2   0         57.03         83.60        12.04 o                         
   1   3   0        629.34        614.69         9.93 o                         
   2   3   0        878.91        879.06        16.21 o                         
   3   3   0        203.13        214.56         6.02 o                         
   4   3   0       4499.65       4513.82        62.91 o                         
   5   3   0        595.56        678.04        12.00 o                         
   6   3   0        173.68        207.65         8.59 o                         
   7   3   0       1042.78       1024.26        20.41 o                         
   8   3   0         71.78         63.97         4.55 o                         
   9   3   0        510.12        512.82        13.69 o                         
  10   3   0         28.44         34.89         5.37 o                         
  11   3   0         28.91         29.26         6.59 o                         
  12   3   0        210.51        193.71        11.27 o                         
  13   3   0          0.05         -6.39         7.41 o                         
  14   3   0          8.82         14.43         9.23 o                         
  15   3   0          1.06         -4.32        12.82 o                         
   0   4   0       5454.31       5706.92        99.05 o                         
   1   4   0       1562.74       1683.89        22.14 o                         
   2   4   0         47.88         44.71         2.99 o                         
   3   4   0         78.03         60.31         3.78 o                         
   4   4   0       3609.93       3900.64        64.37 o                         
   5   4   0         43.01         55.71         3.09 o                         
   6   4   0         57.97         41.17         3.21 o                         
   7   4   0         51.73         62.52         4.02 o                         
   8   4   0         45.72         47.81         5.30 o                         
   9   4   0        158.75        138.04         7.88 o                         
  10   4   0        364.82        320.67        13.27 o                         
  11   4   0         18.32         27.19         6.80 o                         
  12   4   0         66.88         55.01         7.54 o                         
  13   4   0         58.46         55.85        13.43 o                         
  14   4   0         22.15         25.78        10.77 o                         
  15   4   0          3.35         16.12        18.67 o                         
   1   5   0        277.97        265.99         6.07 o                         
   2   5   0        680.14        717.03        14.95 o                         
   3   5   0          2.86          1.27         2.48 o                         
   4   5   0         55.87         50.58         4.39 o                         
   5   5   0        207.96        203.28         7.75 o                         
   6   5   0        603.32        609.98        14.77 o                         
   7   5   0        197.78        201.82         6.51 o                         
   8   5   0        385.15        386.78        11.52 o                         
   9   5   0        432.43        431.09        15.80 o                         
  10   5   0        105.20        107.23         7.34 o                         
  11   5   0        185.57        159.83        10.37 o                         
  12   5   0          0.04         -6.33         6.33 o                         
  13   5   0          3.75         -0.04         8.44 o                         
  14   5   0          0.02          1.95        10.95 o                         
   0   6   0        554.91        642.80        14.94 o                         
   1   6   0         31.15         38.67         2.53 o                         
   2   6   0        330.96        392.21        11.35 o                         
   3   6   0        158.24        171.53         8.02 o                         
   4   6   0        149.82        157.00         6.73 o                         
   5   6   0        204.93        200.31         7.70 o                         
   6   6   0        477.38        452.11        14.38 o                         
   7   6   0        467.77        453.25        19.24 o                         
   8   6   0        794.55        760.15        26.93 o                         
   9   6   0         21.49         25.40         3.96 o                         
  10   6   0        188.32        194.57        12.50 o                         
  11   6   0         16.15         23.78         6.17 o                         
  12   6   0         56.54         40.59         7.26 o                         
  13   6   0          2.24          0.56         8.18 o                         
   1   7   0          2.44         -0.58         2.09 o                         
   2   7   0        113.09        112.56         5.98 o                         
   3   7   0          2.81          4.05         3.52 o                         
   4   7   0        439.75        434.93        18.05 o                         
   5   7   0        370.69        389.76        14.94 o                         
   6   7   0        677.57        602.79        23.50 o                         
   7   7   0         89.57        112.96        15.66 o                         
   8   7   0        103.44         86.60        14.97 o                         
   9   7   0        358.67        305.22        18.23 o                         
  10   7   0         30.44         48.60        11.98 o                         
  11   7   0          7.52          8.15        10.13 o                         
  12   7   0          1.46          3.49        18.08 o                         
   0   8   0        248.00        242.14        11.14 o                         
   1   8   0         14.66         15.86         3.07 o                         
   2   8   0        115.51        128.55        10.13 o                         
   3   8   0       1187.61       1232.50        27.99 o                         
   4   8   0        865.83        788.33        20.82 o                         
   5   8   0         89.66        107.24        15.06 o                         
   6   8   0       1317.38       1330.22        53.46 o                         
   7   8   0         55.56         57.77        10.38 o                         
   8   8   0         71.93         65.57        11.11 o                         
   9   8   0        110.10        101.81        13.35 o                         
  10   8   0         60.40         61.64        12.78 o                         
  11   8   0         34.32         17.75        17.79 o                         
   1   9   0          9.84          8.88         6.06 o                         
   2   9   0         49.27         70.90        10.75 o                         
   3   9   0          0.09         -2.40         5.94 o                         
   4   9   0         57.90         53.75         7.90 o                         
   5   9   0         26.60         11.26         7.71 o                         
   6   9   0          3.95          2.56        10.27 o                         
   7   9   0          3.91         16.09        10.71 o                         
   8   9   0         27.84          9.64        11.66 o                         
   9   9   0          0.01        -10.73        12.84 o                         
  10   9   0         25.38         25.37        13.38 o                         
   0  10   0         90.57         71.74         8.15 o                         
   1  10   0        199.38        181.40        11.57 o                         
   2  10   0        215.86        204.07        13.14 o                         
   3  10   0          4.49          1.99         7.37 o                         
   4  10   0         18.60         18.67         9.62 o                         
   5  10   0        103.57        105.25        15.88 o                         
   6  10   0          9.22          7.45        10.80 o                         
   7  10   0          2.89          0.87        15.67 o                         
   8  10   0         16.20         25.60        13.75 o                         
   1  11   0         44.26         21.85        12.68 o                         
   2  11   0          6.64          4.21        23.42 o                         
   3  11   0         10.55         -0.61        11.48 o                         
   4  11   0         14.65         24.53        14.20 o                         
 -15   0   1         65.92         65.17        15.54 o                         
 -13   0   1        925.67       1019.41        46.90 o                         
 -11   0   1        219.95        223.08        16.81 o                         
  -9   0   1         76.71         79.00         6.21 o                         
  -7   0   1          5.82          4.34         2.80 o                         
  -5   0   1         72.99         70.55         4.23 o                         
  -3   0   1        112.67         82.01         6.26 o                         
   1   0   1       1101.56        844.91        17.37 o                         
   3   0   1       4278.03       3714.46        72.95 o                         
   5   0   1       5067.51       4731.76        93.93 o                         
   7   0   1        598.76        653.64        20.32 o                         
   9   0   1         44.59         59.32         6.61 o                         
  11   0   1        714.51        725.50        33.14 o                         
  13   0   1         18.65         23.42        13.36 o                         
  15   0   1         58.15         74.76        17.79 o                         
 -16   1   1         34.95         55.37        17.59 o                         
 -15   1   1        105.73        106.43        13.75 o                         
 -14   1   1         47.93         57.60        12.81 o                         
 -13   1   1        102.78         96.89        12.04 o                         
 -12   1   1         87.84         98.07        11.41 o                         
 -11   1   1         81.94         85.63         7.04 o                         
 -10   1   1          8.15          5.50         3.58 o                         
  -9   1   1        616.14        605.96        12.93 o                         
  -8   1   1         19.06         11.42         2.57 o                         
  -7   1   1        316.03        347.57         8.30 o                         
  -6   1   1         62.64         55.68         3.03 o                         
  -5   1   1        507.80        460.83         8.49 o                         
  -4   1   1          3.51          4.68         1.13 o                         
  -3   1   1       2819.09       2544.64        35.29 o                         
  -2   1   1         97.21         80.60         1.86 o                         
  -1   1   1       3688.93       3309.76        42.13 o                         
   0   1   1         31.28         33.55         0.96 o                         
   1   1   1       2680.07       2546.77        35.10 o                         
   2   1   1      30147.91      27276.44      1032.65 o                         
   3   1   1        655.76        640.76        10.70 o                         
   4   1   1        993.10        881.12        14.32 o                         
   5   1   1        716.01        682.31        12.15 o                         
   6   1   1        338.17        343.42         7.84 o                         
   7   1   1       1303.83       1410.27        23.05 o                         
   8   1   1        228.69        246.07         7.66 o                         
   9   1   1        175.91        172.87         7.31 o                         
  10   1   1         71.08         65.94         6.57 o                         
  11   1   1         12.48         14.02         6.60 o                         
  12   1   1         65.69         72.73        11.12 o                         
  13   1   1        185.24        175.97        23.12 o                         
  14   1   1         24.45         25.13        10.96 o                         
  15   1   1          0.98         -5.69        10.45 o                         
 -16   2   1          0.48         -2.22        11.36 o                         
 -15   2   1         15.46         30.46         9.68 o                         
 -14   2   1         42.07         30.06         9.59 o                         
 -13   2   1        222.62        199.09        14.04 o                         
 -12   2   1        300.00        266.99        16.57 o                         
 -11   2   1        574.50        563.28        16.52 o                         
 -10   2   1        218.74        215.70         9.85 o                         
  -9   2   1          0.20          1.29         2.95 o                         
  -8   2   1        543.71        586.05        11.83 o                         
  -7   2   1        304.55        352.69         8.69 o                         
  -6   2   1         58.25         70.39         3.92 o                         
  -5   2   1         88.08         95.56         3.43 o                         
  -4   2   1        126.02        110.23         3.06 o                         
  -3   2   1      10618.08      10083.32       136.35 o                         
  -2   2   1       2189.62       2080.67        33.90 o                         
  -1   2   1         98.72         95.10         2.08 o                         
   0   2   1        205.30        178.94         3.16 o                         
   1   2   1       3300.71       3101.86        42.89 o                         
   2   2   1       7799.40       7561.87       109.79 o                         
   3   2   1          3.53          5.74         1.28 o                         
   4   2   1        346.74        393.67         7.87 o                         
   5   2   1        168.91        188.15         5.39 o                         
   6   2   1         66.20         65.53         4.19 o                         
   7   2   1       2204.89       2392.09        36.39 o                         
   8   2   1          2.55          3.54         3.11 o                         
   9   2   1        400.24        393.05        17.07 o                         
  10   2   1         28.80         22.53         5.35 o                         
  11   2   1       1347.44       1419.50        37.22 o                         
  12   2   1        199.60        218.41        14.22 o                         
  13   2   1         46.25         32.98         8.74 o                         
  14   2   1        134.71        136.35        13.22 o                         
  15   2   1         15.63         25.73        19.29 o                         
 -15   3   1          7.41         -7.08         9.84 o                         
 -14   3   1         17.39         10.37         8.38 o                         
 -13   3   1         71.05         74.58         9.20 o                         
 -12   3   1        140.59        150.96         9.70 o                         
 -11   3   1         10.01         13.87         6.95 o                         
 -10   3   1          1.99          6.71         4.69 o                         
  -9   3   1         41.75         38.65         4.53 o                         
  -8   3   1        335.18        315.66         8.52 o                         
  -7   3   1        180.03        193.13         5.74 o                         
  -6   3   1         75.13         87.14         3.85 o                         
  -5   3   1       1858.98       2002.05        29.48 o                         
  -4   3   1       1485.95       1555.19        22.99 o                         
  -3   3   1       4255.46       4290.96        68.81 o                         
  -2   3   1        507.86        495.43         9.17 o                         
  -1   3   1         22.86         28.73         1.42 o                         
   0   3   1       1899.29       1870.56        22.81 o                         
   1   3   1       1345.56       1356.86        18.86 o                         
   2   3   1        657.96        609.05        11.34 o                         
   3   3   1        413.56        420.86         7.90 o                         
   4   3   1         38.97         20.64         2.19 o                         
   5   3   1        153.92        121.31         4.64 o                         
   6   3   1       3513.86       3690.66        53.31 o                         
   7   3   1        244.51        233.54         7.08 o                         
   8   3   1         75.84         67.28         4.95 o                         
   9   3   1        994.11       1041.41        24.65 o                         
  10   3   1         97.19        120.65        12.92 o                         
  11   3   1        619.23        623.47        18.80 o                         
  12   3   1        507.52        515.07        19.84 o                         
  13   3   1         16.58         33.06         9.53 o                         
  14   3   1          0.55         -9.13         9.13 o                         
  15   3   1         12.01          9.68        11.61 o                         
 -15   4   1         28.71          7.42        11.04 o                         
 -14   4   1         34.76         42.68        14.51 o                         
 -13   4   1        109.24        108.87         9.33 o                         
 -12   4   1         30.01         45.43         7.01 o                         
 -11   4   1         72.81         67.87         7.03 o                         
 -10   4   1         38.32         35.06         8.42 o                         
  -9   4   1        236.14        226.92         9.29 o                         
  -8   4   1         49.41         59.16         4.00 o                         
  -7   4   1        144.48        136.65         6.57 o                         
  -6   4   1        214.57        204.85         6.58 o                         
  -5   4   1        150.19        171.48         7.10 o                         
  -4   4   1       3654.67       3670.30        60.73 o                         
  -3   4   1         40.07         54.26         3.29 o                         
  -2   4   1        954.00        951.99        16.44 o                         
  -1   4   1        284.46        313.33         5.55 o                         
   0   4   1         35.57         49.75         2.28 o                         
   1   4   1        953.68        991.78        13.76 o                         
   2   4   1        543.54        638.17        13.27 o                         
   3   4   1        588.27        625.18        13.38 o                         
   4   4   1        556.21        620.46        11.84 o                         
   5   4   1       1762.54       1719.77        26.58 o                         
   6   4   1       1396.33       1406.13        28.71 o                         
   7   4   1         42.42         55.63         5.00 o                         
   8   4   1         71.01         73.48         8.37 o                         
   9   4   1        669.38        646.97        17.58 o                         
  10   4   1         48.94         55.92         8.52 o                         
  11   4   1         73.50         64.78         8.43 o                         
  12   4   1          8.64         13.15         7.05 o                         
  13   4   1          0.04         -3.80         9.41 o                         
  14   4   1         27.89         31.08        11.21 o                         
 -14   5   1         45.79         78.26        10.70 o                         
 -13   5   1         22.19          9.42         9.43 o                         
 -12   5   1         59.75         62.25         7.49 o                         
 -11   5   1        138.24        143.24         8.87 o                         
 -10   5   1         36.70         38.29         5.16 o                         
  -9   5   1        808.02        770.50        18.57 o                         
  -8   5   1         11.06         13.24         3.37 o                         
  -7   5   1          0.16         -0.32         2.23 o                         
  -6   5   1        259.49        230.22         8.58 o                         
  -5   5   1         13.96         12.25         3.34 o                         
  -4   5   1        130.11        125.07         5.65 o                         
  -3   5   1        111.69        135.43         5.48 o                         
  -2   5   1       1662.52       1751.57        28.49 o                         
  -1   5   1          7.62          6.11         1.96 o                         
   0   5   1        280.28        319.96         6.46 o                         
   1   5   1        695.38        733.70        11.78 o                         
   2   5   1       1059.72       1135.88        20.07 o                         
   3   5   1       2383.36       2513.93        40.27 o                         
   4   5   1        869.92        841.96        17.92 o                         
   5   5   1        626.29        653.19        15.25 o                         
   6   5   1         25.73         38.22         3.12 o                         
   7   5   1        175.38        181.18         7.55 o                         
   8   5   1         42.64         46.54         5.27 o                         
   9   5   1       1066.59       1041.50        24.27 o                         
  10   5   1         22.62         26.92         9.00 o                         
  11   5   1          0.06          5.58         6.09 o                         
  12   5   1         44.00         40.75         8.81 o                         
  13   5   1         39.58         51.88         9.66 o                         
  14   5   1         39.45         43.52        11.92 o                         
 -14   6   1         68.92         72.99        12.75 o                         
 -13   6   1          6.82          5.92         7.44 o                         
 -12   6   1         46.62         46.03         7.06 o                         
 -11   6   1          8.19         17.64         5.25 o                         
 -10   6   1          9.06          2.84         5.81 o                         
  -9   6   1       2410.85       2413.31        76.73 o                         
  -8   6   1        805.78        767.20        26.88 o                         
  -7   6   1        754.40        770.43        26.20 o                         
  -6   6   1        213.84        221.32        11.87 o                         
  -5   6   1       1224.09       1232.59        24.83 o                         
  -4   6   1         37.03         55.53         4.47 o                         
  -3   6   1         24.73         23.16         3.24 o                         
  -2   6   1         48.55         52.65         4.00 o                         
  -1   6   1        230.54        253.98         6.12 o                         
   0   6   1          5.87         10.04         2.05 o                         
   1   6   1       1093.19       1140.69        18.29 o                         
   2   6   1          9.14          9.53         3.20 o                         
   3   6   1        340.22        352.32         9.62 o                         
   4   6   1          8.48         12.40         3.59 o                         
   5   6   1        365.27        414.50        12.07 o                         
   6   6   1         31.13         35.34         8.16 o                         
   7   6   1        123.09        139.55        16.75 o                         
   8   6   1          3.87          4.25         4.60 o                         
   9   6   1         26.37         28.79         5.46 o                         
  10   6   1        124.26         95.26         7.04 o                         
  11   6   1          2.09         -4.60         5.97 o                         
  12   6   1          4.38          2.98         7.43 o                         
  13   6   1          1.69         -3.43        11.26 o                         
 -13   7   1          0.45         -4.68        17.29 o                         
 -12   7   1          0.05          5.40        15.64 o                         
 -11   7   1        413.64        411.74        22.92 o                         
 -10   7   1        279.98        248.95        26.24 o                         
  -9   7   1        118.87         78.00        10.31 o                         
  -8   7   1          0.22         -6.62         7.48 o                         
  -7   7   1        183.87        155.44        17.19 o                         
  -6   7   1        516.70        493.90        20.20 o                         
  -5   7   1        156.70        152.15        13.50 o                         
  -4   7   1        214.71        222.54         9.17 o                         
  -3   7   1         11.37          5.20         3.63 o                         
  -2   7   1         62.39         66.73         5.77 o                         
  -1   7   1          3.69          7.56         2.32 o                         
   0   7   1          3.13          0.22         2.72 o                         
   1   7   1         89.13        105.19         3.96 o                         
   2   7   1         41.88         40.99         4.39 o                         
   3   7   1        418.12        407.58        12.91 o                         
   4   7   1        154.09        146.24         9.80 o                         
   5   7   1        900.11        927.47        26.02 o                         
   6   7   1        186.35        194.81        14.45 o                         
   7   7   1        152.82        167.70        20.31 o                         
   8   7   1        132.51        126.74        15.23 o                         
   9   7   1        383.95        356.68        23.03 o                         
  10   7   1          1.53         -6.63         8.96 o                         
  11   7   1          4.05         13.67        19.10 o                         
  12   7   1         53.85         74.60        13.25 o                         
 -11   8   1        354.21        376.94        34.92 o                         
 -10   8   1         78.32         90.78        13.30 o                         
  -9   8   1         49.60         42.23        11.34 o                         
  -8   8   1         83.45         76.98        11.74 o                         
  -7   8   1       1250.42       1139.16        73.23 o                         
  -6   8   1         24.08         18.91         8.65 o                         
  -5   8   1       1351.69       1262.05        32.59 o                         
  -4   8   1        454.44        447.57        14.64 o                         
  -3   8   1        465.82        444.26        22.07 o                         
  -2   8   1        870.50        927.47        25.27 o                         
  -1   8   1        275.71        282.71         7.83 o                         
   0   8   1         44.02         50.91         4.00 o                         
   1   8   1         52.11         51.02         3.61 o                         
   2   8   1          7.67         11.75         5.45 o                         
   3   8   1         13.50          8.57         5.44 o                         
   4   8   1         34.20         25.15         6.90 o                         
   5   8   1        169.94        188.16        28.87 o                         
   6   8   1        262.24        262.90        20.39 o                         
   7   8   1          4.76         -9.62        10.02 o                         
   8   8   1         15.05         11.19         9.66 o                         
   9   8   1         59.41         44.55        12.02 o                         
  10   8   1         18.49         12.39        11.60 o                         
  11   8   1          0.64          8.64        15.24 o                         
 -10   9   1         67.90         75.55        16.55 o                         
  -9   9   1          0.35         12.25        12.99 o                         
  -8   9   1         58.54         35.08        11.84 o                         
  -7   9   1        101.65        106.33        13.79 o                         
  -6   9   1         12.50         13.75        10.26 o                         
  -5   9   1        158.12        147.04        12.10 o                         
  -4   9   1         23.51         42.68         7.77 o                         
  -3   9   1        279.11        254.78        22.53 o                         
  -2   9   1        186.16        189.20        10.16 o                         
  -1   9   1        261.82        282.35         9.40 o                         
   0   9   1          3.77          0.69         4.73 o                         
   1   9   1        255.87        257.95        14.52 o                         
   2   9   1         32.16         37.77         7.99 o                         
   3   9   1         50.72         41.75         6.84 o                         
   4   9   1          5.67         -1.11         7.61 o                         
   5   9   1          0.54         -8.86         8.86 o                         
   6   9   1          4.01          7.33         9.72 o                         
   7   9   1          0.56          2.79        10.71 o                         
   8   9   1         27.26         37.59        16.92 o                         
   9   9   1          5.37         -7.89        12.26 o                         
  -8  10   1          0.25         -7.44        12.86 o                         
  -7  10   1         28.11         24.32        11.18 o                         
  -6  10   1         10.43          6.60        13.63 o                         
  -5  10   1        172.00        142.45        13.74 o                         
  -4  10   1         58.96         69.53        10.94 o                         
  -3  10   1        110.44         97.76        10.95 o                         
  -2  10   1          6.92         13.59         8.05 o                         
  -1  10   1        607.44        622.46        20.54 o                         
   0  10   1        160.19        168.99         7.36 o                         
   1  10   1         55.92         60.73         7.99 o                         
   2  10   1          0.18         -7.07         7.07 o                         
   3  10   1        207.56        206.14        11.91 o                         
   4  10   1         25.70         22.55         9.89 o                         
   5  10   1          0.92         -5.54        10.05 o                         
   6  10   1          1.85          6.89        10.67 o                         
   7  10   1          3.07         18.91        12.82 o                         
  -5  11   1         49.71         25.78        16.52 o                         
  -4  11   1         19.28         -7.61        11.32 o                         
  -3  11   1          6.71         -3.93        10.91 o                         
  -2  11   1         70.13         79.61        18.76 o                         
  -1  11   1         23.72         18.60        12.22 o                         
   0  11   1        132.88        128.47        20.71 o                         
   1  11   1          0.67         -0.20        12.06 o                         
   2  11   1          2.73         -9.67        15.14 o                         
   3  11   1        141.89        179.80        17.75 o                         
   4  11   1          5.09          7.50        12.04 o                         
 -16   0   2        502.44        522.06        33.80 o                         
 -14   0   2        139.80        122.63        21.92 o                         
 -12   0   2         65.08         71.35        20.85 o                         
 -10   0   2         10.81          4.35         4.28 o                         
  -8   0   2        467.40        488.29        14.10 o                         
  -6   0   2        654.68        699.98        19.29 o                         
  -4   0   2         70.30         84.91         6.30 o                         
  -2   0   2        618.38        527.11        11.39 o                         
   0   0   2        641.31        560.18        11.72 o                         
   2   0   2       1588.43       1565.11        32.31 o                         
   4   0   2       2700.91       2611.29        62.30 o                         
   6   0   2         11.34          8.98         4.23 o                         
   8   0   2        572.39        612.31        21.16 o                         
  10   0   2        282.60        266.07        17.97 o                         
  12   0   2         99.49        129.54        16.81 o                         
  14   0   2        139.95        113.87        28.33 o                         
 -16   1   2          1.76          1.97         9.95 o                         
 -15   1   2        176.94        178.45        14.65 o                         
 -14   1   2         43.06         47.77         9.10 o                         
 -13   1   2        455.39        465.67        18.33 o                         
 -12   1   2         20.92         17.21         6.22 o                         
 -11   1   2       1204.28       1235.05        27.93 o                         
 -10   1   2         12.32         14.27         3.54 o                         
  -9   1   2         42.23         50.50         3.91 o                         
  -8   1   2        391.72        393.33         8.65 o                         
  -7   1   2          2.57          0.20         1.79 o                         
  -6   1   2        982.43        994.39        15.85 o                         
  -5   1   2       1516.72       1412.20        20.97 o                         
  -4   1   2         87.34         86.96         2.60 o                         
  -3   1   2       3230.93       2986.26        40.91 o                         
  -2   1   2         37.10         32.19         1.34 o                         
  -1   1   2         26.75         10.71         0.80 o                         
   0   1   2       1267.43       1200.71        14.58 o                         
   1   1   2        660.35        635.10        10.04 o                         
   2   1   2         41.33         54.04         2.28 o                         
   3   1   2         51.20         79.32         3.08 o                         
   4   1   2        575.43        527.56        10.02 o                         
   5   1   2        155.65        201.79         5.77 o                         
   6   1   2       1453.64       1430.14        26.74 o                         
   7   1   2       1575.03       1569.19        25.84 o                         
   8   1   2        402.55        431.08        12.04 o                         
   9   1   2        423.65        419.45        12.94 o                         
  10   1   2          8.75          8.12         4.71 o                         
  11   1   2        633.55        588.26        23.70 o                         
  12   1   2        284.26        286.62        15.13 o                         
  13   1   2        299.47        248.38        17.90 o                         
  14   1   2          3.03         -9.12         9.42 o                         
  15   1   2         42.45         64.83        15.89 o                         
 -16   2   2        116.13        120.83        14.51 o                         
 -15   2   2          6.78         -5.77        10.31 o                         
 -14   2   2          4.68        -10.03        10.03 o                         
 -13   2   2       1918.72       1855.16        45.84 o                         
 -12   2   2        635.95        661.55        23.58 o                         
 -11   2   2        763.40        778.02        19.77 o                         
 -10   2   2          3.81          9.94         4.70 o                         
  -9   2   2        203.82        229.10         7.07 o                         
  -8   2   2        283.02        323.79        10.23 o                         
  -7   2   2         13.21         12.47         2.26 o                         
  -6   2   2        111.98        123.61         4.42 o                         
  -5   2   2         68.18         68.81         3.83 o                         
  -4   2   2          4.77         13.00         1.43 o                         
  -3   2   2       2334.04       2247.83        31.64 o                         
  -2   2   2       3264.85       3175.81        43.56 o                         
  -1   2   2        450.09        373.62         5.57 o                         
   0   2   2        426.25        391.64         5.87 o                         
   1   2   2        983.15        952.33        14.39 o                         
   2   2   2        578.41        562.41         9.69 o                         
   3   2   2       1035.93        982.19        15.69 o                         
   4   2   2        206.74        216.96         5.65 o                         
   5   2   2        776.22        759.02        13.74 o                         
   6   2   2       1306.56       1363.96        22.51 o                         
   7   2   2          6.06          2.24         3.02 o                         
   8   2   2        194.33        244.35         7.99 o                         
   9   2   2          5.97         13.93         4.78 o                         
  10   2   2        133.32        161.47        10.12 o                         
  11   2   2        410.53        451.74        20.07 o                         
  12   2   2         16.32         25.80         7.56 o                         
  13   2   2        503.89        543.52        22.92 o                         
  14   2   2         55.13         42.18        12.81 o                         
  15   2   2         63.54         52.57        13.25 o                         
 -16   3   2          6.06          6.80        14.57 o                         
 -15   3   2          1.54          0.91         9.46 o                         
 -14   3   2         76.81         53.69        10.18 o                         
 -13   3   2         60.85         56.60         8.97 o                         
 -12   3   2        548.15        569.15        17.27 o                         
 -11   3   2        101.48         93.79         7.16 o                         
 -10   3   2        581.17        652.76        19.60 o                         
  -9   3   2        115.86        104.12         5.95 o                         
  -8   3   2        171.38        191.51         6.15 o                         
  -7   3   2       1008.08       1023.36        18.17 o                         
  -6   3   2        480.59        493.74         9.36 o                         
  -5   3   2         41.20         31.65         2.12 o                         
  -4   3   2       1465.73       1522.44        22.45 o                         
  -3   3   2       1267.78       1282.73        18.96 o                         
  -2   3   2       1157.96       1111.41        15.66 o                         
  -1   3   2        446.11        483.99         7.30 o                         
   0   3   2       3274.58       3161.12        39.51 o                         
   1   3   2        216.60        209.45         4.43 o                         
   2   3   2       1125.81       1070.37        16.55 o                         
   3   3   2        145.56        166.31         4.69 o                         
   4   3   2        173.38        210.83         7.43 o                         
   5   3   2       1351.01       1398.18        26.34 o                         
   6   3   2         69.47        109.21         7.07 o                         
   7   3   2          0.26          2.24         2.84 o                         
   8   3   2        153.58        153.23         9.56 o                         
   9   3   2         24.56         24.91         5.41 o                         
  10   3   2        287.86        276.26        12.36 o                         
  11   3   2        913.71        922.10        24.54 o                         
  12   3   2          0.00         -1.86         7.67 o                         
  13   3   2          0.98          6.08         8.96 o                         
  14   3   2         47.91         16.23        10.01 o                         
 -15   4   2         27.89         16.80        15.03 o                         
 -14   4   2         45.31         29.99         9.76 o                         
 -13   4   2         15.44         11.86         6.57 o                         
 -12   4   2        127.01        123.42        11.91 o                         
 -11   4   2         16.74         19.66         7.74 o                         
 -10   4   2         27.01         25.57         4.81 o                         
  -9   4   2        209.78        219.54         8.18 o                         
  -8   4   2         15.23         17.93         2.85 o                         
  -7   4   2         88.88        102.21         5.30 o                         
  -6   4   2        654.79        611.77        11.15 o                         
  -5   4   2          5.06          2.36         2.47 o                         
  -4   4   2         65.13         74.21         5.30 o                         
  -3   4   2          4.63          3.00         1.81 o                         
  -2   4   2        677.63        675.49        10.57 o                         
  -1   4   2       1203.73       1323.56        17.83 o                         
   0   4   2         70.14         79.10         2.67 o                         
   1   4   2         69.88         76.66         3.87 o                         
   2   4   2       1528.50       1634.79        23.29 o                         
   3   4   2         24.96         32.83         2.28 o                         
   4   4   2         58.03         65.11         3.85 o                         
   5   4   2         13.63         22.57         2.88 o                         
   6   4   2         33.53         33.79         3.54 o                         
   7   4   2         29.60         27.94         3.63 o                         
   8   4   2        400.41        422.18        13.41 o                         
   9   4   2          5.34          0.46         5.30 o                         
  10   4   2        115.15        101.63         8.50 o                         
  11   4   2          0.55         -4.48         6.21 o                         
  12   4   2         63.89         58.87        12.04 o                         
  13   4   2         23.54         26.84         9.80 o                         
  14   4   2         20.67         -3.06        17.32 o                         
 -15   5   2          1.11         15.65        11.26 o                         
 -14   5   2         26.58         23.21         8.63 o                         
 -13   5   2        120.29        106.42        11.51 o                         
 -12   5   2         10.84          0.90         6.43 o                         
 -11   5   2         46.58         46.88         6.05 o                         
 -10   5   2        148.70        138.31         8.45 o                         
  -9   5   2        247.67        244.23        11.59 o                         
  -8   5   2         18.86         21.32         3.16 o                         
  -7   5   2       1681.50       1659.17        31.01 o                         
  -6   5   2       1821.38       1902.68        34.59 o                         
  -5   5   2        171.72        154.27         6.79 o                         
  -4   5   2        121.92        156.12         5.75 o                         
  -3   5   2        738.79        743.79        14.13 o                         
  -2   5   2        490.93        553.43         9.35 o                         
  -1   5   2        368.35        413.76         7.34 o                         
   0   5   2        490.92        480.63         8.23 o                         
   1   5   2         10.13         16.04         1.81 o                         
   2   5   2       1372.53       1467.54        21.50 o                         
   3   5   2        519.49        529.17         9.61 o                         
   4   5   2        263.36        290.55         6.93 o                         
   5   5   2         52.73         46.51         2.91 o                         
   6   5   2         94.24        102.28         4.96 o                         
   7   5   2        530.92        507.85        14.40 o                         
   8   5   2        520.01        516.63        14.96 o                         
   9   5   2         12.51         -0.44         6.57 o                         
  10   5   2        119.06        130.02         9.31 o                         
  11   5   2        506.16        468.13        19.12 o                         
  12   5   2         35.60         21.94         8.13 o                         
  13   5   2          0.76         -5.44        11.88 o                         
 -14   6   2         13.19          7.67        10.57 o                         
 -13   6   2         31.78         10.51         9.88 o                         
 -12   6   2          0.31         -3.52         6.14 o                         
 -11   6   2        138.04        131.01         8.24 o                         
 -10   6   2        590.24        536.79        14.56 o                         
  -9   6   2       1215.77       1220.91        37.55 o                         
  -8   6   2        238.72        211.05        13.87 o                         
  -7   6   2        350.94        357.53        19.60 o                         
  -6   6   2         44.79         57.52         6.61 o                         
  -5   6   2         75.42         79.85         5.65 o                         
  -4   6   2        137.06        150.70         6.46 o                         
  -3   6   2         83.51         90.42         4.70 o                         
  -2   6   2         44.24         47.91         3.52 o                         
  -1   6   2         33.22         48.66         2.82 o                         
   0   6   2          0.03          0.71         1.95 o                         
   1   6   2         21.37         28.75         2.26 o                         
   2   6   2         39.10         41.47         3.41 o                         
   3   6   2        324.04        319.63        10.33 o                         
   4   6   2        166.28        178.10         7.66 o                         
   5   6   2         28.74         35.17         5.21 o                         
   6   6   2         62.45         73.05         8.69 o                         
   7   6   2        358.20        341.11         9.01 o                         
   8   6   2          0.53         -4.56         4.56 o                         
   9   6   2         62.07         56.43         6.03 o                         
  10   6   2        291.39        287.44        12.38 o                         
  11   6   2        140.81        141.33        16.82 o                         
  12   6   2         30.66         31.82         8.47 o                         
  13   6   2         26.86         25.96        11.40 o                         
 -13   7   2          3.09         10.51        12.41 o                         
 -12   7   2         36.12         34.05        12.09 o                         
 -11   7   2          0.73          8.73         9.78 o                         
 -10   7   2          9.67          3.44         9.00 o                         
  -9   7   2          7.48         10.93         7.15 o                         
  -8   7   2        533.61        526.54        22.15 o                         
  -7   7   2        144.89        146.26        33.14 o                         
  -6   7   2        361.11        368.67        17.71 o                         
  -5   7   2        471.18        511.38        14.01 o                         
  -4   7   2       1217.40       1278.90        23.68 o                         
  -3   7   2        175.71        178.07         7.79 o                         
  -2   7   2         82.86         85.28         5.66 o                         
  -1   7   2        133.69        131.82         5.13 o                         
   0   7   2         42.07         36.26         3.44 o                         
   1   7   2         23.52         29.21         2.87 o                         
   2   7   2        180.36        172.06         7.99 o                         
   3   7   2        727.67        720.97        18.83 o                         
   4   7   2          1.81         10.00         9.72 o                         
   5   7   2       1190.53       1243.17        33.00 o                         
   6   7   2        675.21        657.27        26.68 o                         
   7   7   2          3.07         -3.05         8.14 o                         
   8   7   2         94.66        102.24        17.55 o                         
   9   7   2         25.65         12.71         9.59 o                         
  10   7   2         24.57         18.82        20.01 o                         
  11   7   2          0.36          8.70         6.46 o                         
  12   7   2         56.91         62.51        11.53 o                         
 -12   8   2          0.07          7.11        13.97 o                         
 -11   8   2        113.59         95.12        13.94 o                         
 -10   8   2         56.89         46.37        11.37 o                         
  -9   8   2        122.38        109.98        17.10 o                         
  -8   8   2         32.50         44.39        10.37 o                         
  -7   8   2         74.89         68.68        10.37 o                         
  -6   8   2          4.45          8.70        10.80 o                         
  -5   8   2        117.58        100.26         8.15 o                         
  -4   8   2        152.60        176.06        11.26 o                         
  -3   8   2          0.01         -2.14         4.74 o                         
  -2   8   2       3102.29       3026.09        58.03 o                         
  -1   8   2          6.16          9.92         3.63 o                         
   0   8   2         37.78         34.94         3.94 o                         
   1   8   2         63.86         64.48         4.16 o                         
   2   8   2       1920.89       1868.94        38.92 o                         
   3   8   2         38.60         37.00         6.32 o                         
   4   8   2         29.86         30.84        10.29 o                         
   5   8   2          6.93         -8.26         8.26 o                         
   6   8   2          4.01          5.54         8.33 o                         
   7   8   2          5.02          6.35        13.84 o                         
   8   8   2          8.42          1.85        10.07 o                         
   9   8   2         16.21         19.66        11.06 o                         
  10   8   2          0.68         13.86        12.34 o                         
 -10   9   2        125.39        107.02        16.49 o                         
  -9   9   2         18.94         18.23        12.26 o                         
  -8   9   2         66.87         79.98        13.35 o                         
  -7   9   2        127.43        138.10        17.18 o                         
  -6   9   2          8.03         -0.68         7.58 o                         
  -5   9   2         95.30         88.34        10.51 o                         
  -4   9   2          4.34         11.34         6.43 o                         
  -3   9   2        333.86        337.36        16.28 o                         
  -2   9   2         35.25         26.39         6.20 o                         
  -1   9   2        350.40        322.84         9.79 o                         
   0   9   2       1400.86       1333.44        23.54 o                         
   1   9   2        187.78        208.13        10.71 o                         
   2   9   2         38.30         41.94         6.99 o                         
   3   9   2        400.83        370.36        15.54 o                         
   4   9   2        151.80        132.11        11.51 o                         
   5   9   2          0.60          0.13         9.53 o                         
   6   9   2          0.17         -3.33        10.56 o                         
   7   9   2        168.79        177.26        17.48 o                         
   8   9   2         14.13         11.60        14.33 o                         
   9   9   2         48.32         55.70        13.97 o                         
  -8  10   2          0.91        -11.61        19.69 o                         
  -7  10   2         31.49         48.26        11.35 o                         
  -6  10   2          6.25         25.56        12.01 o                         
  -5  10   2         29.27         37.76        13.94 o                         
  -4  10   2         29.24         44.42        10.34 o                         
  -3  10   2         55.31         66.37         8.90 o                         
  -2  10   2         42.18         54.72         8.05 o                         
  -1  10   2         13.53         10.50         7.72 o                         
   0  10   2         24.06         30.80         5.00 o                         
   1  10   2         18.25         22.27         7.25 o                         
   2  10   2          0.18          9.65         8.44 o                         
   3  10   2         16.03         13.62         8.39 o                         
   4  10   2          3.92         -7.46         9.13 o                         
   5  10   2          4.81         -6.12        12.65 o                         
   6  10   2          4.58         -1.78        12.22 o                         
   7  10   2          3.18        -13.58        13.58 o                         
  -5  11   2         47.07         44.21        13.50 o                         
  -4  11   2         52.77         58.80        14.95 o                         
  -3  11   2         11.30         11.90        14.97 o                         
  -2  11   2          0.98          5.64        12.13 o                         
  -1  11   2         17.96         27.92        13.12 o                         
   0  11   2        444.91        495.45        23.81 o                         
   1  11   2         25.03         27.80        16.14 o                         
   2  11   2         42.60         34.93        11.22 o                         
   3  11   2         13.52         24.10        12.00 o                         
 -15   0   3        469.66        438.86        28.45 o                         
 -13   0   3        592.00        632.90        30.55 o                         
 -11   0   3        434.94        430.27        17.50 o                         
  -9   0   3        563.92        528.92        15.43 o                         
  -7   0   3       1980.52       2077.08        43.42 o                         
  -5   0   3       1265.48       1239.70        26.05 o                         
  -3   0   3        143.76        202.18         7.15 o                         
  -1   0   3          2.95          4.98         0.69 o                         
   1   0   3       4228.17       4004.21        90.30 o                         
   3   0   3        285.81        223.37         7.79 o                         
   5   0   3        393.80        322.43        11.07 o                         
   7   0   3         30.59         36.82         9.21 o                         
   9   0   3        879.98        877.63        42.33 o                         
  11   0   3        971.98        933.43        39.56 o                         
  13   0   3          0.55         -9.18        24.59 o                         
  15   0   3         97.78        117.52        23.52 o                         
 -16   1   3        174.41        174.22        16.19 o                         
 -15   1   3          1.61          5.42         8.49 o                         
 -14   1   3         43.15         62.33         9.14 o                         
 -13   1   3         99.34         91.06         8.99 o                         
 -12   1   3         59.68         68.58         7.76 o                         
 -11   1   3         15.98          7.89         6.05 o                         
 -10   1   3          1.16          2.77         2.92 o                         
  -9   1   3          5.40          6.84         2.52 o                         
  -8   1   3          2.45          5.01         2.26 o                         
  -7   1   3       4365.12       4405.60        61.70 o                         
  -6   1   3        958.09        992.35        15.63 o                         
  -5   1   3        678.32        659.60        12.42 o                         
  -4   1   3         71.22         63.84         2.60 o                         
  -3   1   3       1189.37       1084.38        15.68 o                         
  -2   1   3      26973.11      24160.52       528.10 o                         
  -1   1   3       8351.66       7814.44        99.62 o                         
   0   1   3        150.77        138.33         3.18 o                         
   1   1   3       4478.51       4247.99        58.71 o                         
   2   1   3         82.91         52.18         3.49 o                         
   3   1   3       1278.51       1370.06        21.62 o                         
   4   1   3       1627.19       1558.21        24.31 o                         
   5   1   3        546.50        482.68        10.65 o                         
   6   1   3        115.35        106.62         5.35 o                         
   7   1   3        421.61        394.99        10.78 o                         
   8   1   3        542.78        578.87        13.83 o                         
   9   1   3         18.99         19.75         4.93 o                         
  10   1   3         43.98         46.38         8.49 o                         
  11   1   3         80.14         70.71         8.90 o                         
  12   1   3         33.55         31.78        15.98 o                         
  13   1   3          3.31         -6.25         8.55 o                         
  14   1   3         15.19         19.48        10.58 o                         
  15   1   3         95.02         91.10        15.20 o                         
 -16   2   3         47.61         65.27        12.99 o                         
 -15   2   3         78.43         79.70        11.15 o                         
 -14   2   3        484.36        463.10        19.31 o                         
 -13   2   3         28.78         24.35         7.94 o                         
 -12   2   3         63.65         69.94         6.74 o                         
 -11   2   3        800.20        828.01        20.40 o                         
 -10   2   3         14.27         15.62         3.61 o                         
  -9   2   3        129.79        130.66         5.31 o                         
  -8   2   3          1.19         -1.13         2.09 o                         
  -7   2   3       4134.79       4282.43        60.13 o                         
  -6   2   3         49.51         50.35         3.19 o                         
  -5   2   3        178.24        174.31         4.46 o                         
  -4   2   3        869.15        824.22        12.65 o                         
  -3   2   3       1122.46       1159.38        15.99 o                         
  -2   2   3       5042.79       4587.48        55.88 o                         
  -1   2   3       1873.17       1837.12        23.25 o                         
   0   2   3         34.99         45.99         1.92 o                         
   1   2   3          2.74          4.26         1.02 o                         
   2   2   3        217.49        226.11         5.81 o                         
   3   2   3       1813.50       1851.34        27.93 o                         
   4   2   3        748.79        811.48        15.11 o                         
   5   2   3        927.60       1064.76        19.27 o                         
   6   2   3        160.22        159.23         7.68 o                         
   7   2   3        505.24        573.48        14.33 o                         
   8   2   3        236.37        202.32         8.34 o                         
   9   2   3        134.57        129.47         8.80 o                         
  10   2   3        218.18        213.16        11.51 o                         
  11   2   3        369.00        346.64        16.38 o                         
  12   2   3        144.88        133.88        14.35 o                         
  13   2   3         91.50        140.74        13.34 o                         
  14   2   3        381.66        438.51        31.22 o                         
 -16   3   3         23.14         27.99        11.54 o                         
 -15   3   3         11.00          0.39         9.89 o                         
 -14   3   3         39.70         25.56         8.92 o                         
 -13   3   3          5.04          8.32         6.98 o                         
 -12   3   3        390.64        401.56        20.70 o                         
 -11   3   3       2030.78       1956.19        39.90 o                         
 -10   3   3       1369.82       1334.01        30.91 o                         
  -9   3   3        420.60        460.40        10.34 o                         
  -8   3   3         35.85         27.18         2.86 o                         
  -7   3   3          6.40          8.70         2.05 o                         
  -6   3   3       2099.87       2126.55        31.20 o                         
  -5   3   3          2.42          6.82         1.52 o                         
  -4   3   3        703.19        677.03        10.36 o                         
  -3   3   3         24.79         44.00         2.12 o                         
  -2   3   3        651.67        671.07        10.80 o                         
  -1   3   3        796.75        847.61        11.84 o                         
   0   3   3        558.31        551.19         8.41 o                         
   1   3   3          0.00          1.42         1.36 o                         
   2   3   3        144.69        124.11         4.67 o                         
   3   3   3        405.44        497.42         9.74 o                         
   4   3   3        532.23        600.47        12.52 o                         
   5   3   3         39.67         63.99         4.02 o                         
   6   3   3        153.44        214.32         6.98 o                         
   7   3   3        410.56        375.68         9.92 o                         
   8   3   3          1.49          1.27         4.21 o                         
   9   3   3         61.50         64.00         6.80 o                         
  10   3   3         65.81         58.93         8.87 o                         
  11   3   3          0.73         -6.81         6.81 o                         
  12   3   3          0.03          3.86         7.36 o                         
  13   3   3          7.81          7.16        13.73 o                         
  14   3   3          0.58         -0.02        21.38 o                         
 -15   4   3         38.04         41.08        11.88 o                         
 -14   4   3         31.24         10.37         8.93 o                         
 -13   4   3         78.38         83.79         8.99 o                         
 -12   4   3         39.72         32.48         5.91 o                         
 -11   4   3        499.63        502.93        19.18 o                         
 -10   4   3        228.02        240.16         9.22 o                         
  -9   4   3        222.62        248.15         8.39 o                         
  -8   4   3        326.06        333.56         8.02 o                         
  -7   4   3         29.23         21.68         2.44 o                         
  -6   4   3       1532.09       1522.93        23.57 o                         
  -5   4   3       1494.23       1479.37        23.84 o                         
  -4   4   3        381.92        405.13         7.71 o                         
  -3   4   3        311.84        355.02         6.55 o                         
  -2   4   3        821.24        891.44        13.51 o                         
  -1   4   3         10.12          9.45         1.51 o                         
   0   4   3        520.90        523.67         8.51 o                         
   1   4   3          4.15          5.28         1.51 o                         
   2   4   3        142.25        160.50         4.68 o                         
   3   4   3       1192.76       1235.05        18.64 o                         
   4   4   3       2318.86       2333.08        37.78 o                         
   5   4   3        629.03        621.33        13.25 o                         
   6   4   3         15.46         14.20         3.27 o                         
   7   4   3          1.30          1.91         3.71 o                         
   8   4   3          0.08          4.68         4.67 o                         
   9   4   3         25.45         25.95         5.82 o                         
  10   4   3          5.21          9.08         6.10 o                         
  11   4   3         56.69         41.04         7.73 o                         
  12   4   3          0.50          1.35         9.96 o                         
  13   4   3         79.99         44.88        20.98 o                         
  14   4   3          5.50         -5.46        11.23 o                         
 -15   5   3         16.15         24.26        11.07 o                         
 -14   5   3          6.57         14.88         8.02 o                         
 -13   5   3         20.97         26.26         7.01 o                         
 -12   5   3         88.00         87.06         7.56 o                         
 -11   5   3          3.66         -0.61         4.96 o                         
 -10   5   3        322.78        319.86        11.59 o                         
  -9   5   3        136.40        125.15         8.36 o                         
  -8   5   3         67.44         68.52         4.56 o                         
  -7   5   3       2734.29       2714.84        39.61 o                         
  -6   5   3        288.43        308.26         9.16 o                         
  -5   5   3        662.64        695.70        15.02 o                         
  -4   5   3         29.37         29.98         3.25 o                         
  -3   5   3        854.26        957.25        14.55 o                         
  -2   5   3       2996.29       3180.59        42.77 o                         
  -1   5   3         12.64         18.51         2.03 o                         
   0   5   3         43.38         55.55         2.76 o                         
   1   5   3         68.87         85.91         3.72 o                         
   2   5   3         38.15         53.12         3.08 o                         
   3   5   3        252.41        243.68         6.28 o                         
   4   5   3         67.75         92.60         5.33 o                         
   5   5   3          0.30          0.24         2.76 o                         
   6   5   3        113.66         91.19         5.57 o                         
   7   5   3        488.29        448.36        13.77 o                         
   8   5   3        357.05        312.26        18.29 o                         
   9   5   3        289.15        298.12        26.85 o                         
  10   5   3        214.84        236.22        12.41 o                         
  11   5   3         24.12         19.02         8.02 o                         
  12   5   3         65.05         71.87        11.63 o                         
  13   5   3          9.65         14.94        16.10 o                         
 -14   6   3         90.87        130.14        13.99 o                         
 -13   6   3         13.28          3.26         7.92 o                         
 -12   6   3          2.45          0.98         5.82 o                         
 -11   6   3         74.29         70.10        15.01 o                         
 -10   6   3        298.24        264.34         9.88 o                         
  -9   6   3        416.91        399.13        19.07 o                         
  -8   6   3          5.18         12.31         5.76 o                         
  -7   6   3       1986.27       1895.48        43.80 o                         
  -6   6   3        162.25        169.05        10.79 o                         
  -5   6   3        908.84        954.60        21.98 o                         
  -4   6   3        458.79        456.78        10.65 o                         
  -3   6   3         21.46         22.17         3.42 o                         
  -2   6   3         48.84         51.80         3.06 o                         
  -1   6   3       1666.57       1731.90        23.97 o                         
   0   6   3        151.34        140.69         4.75 o                         
   1   6   3         96.81        115.20         5.10 o                         
   2   6   3         48.81         41.79         3.06 o                         
   3   6   3        127.96        140.01         5.25 o                         
   4   6   3        103.92        111.28         4.92 o                         
   5   6   3        525.67        514.49        11.71 o                         
   6   6   3         51.32         59.31         4.62 o                         
   7   6   3        233.58        205.57         8.98 o                         
   8   6   3        254.61        255.25        14.20 o                         
   9   6   3       1295.40       1290.80        29.76 o                         
  10   6   3         74.44         77.87         8.77 o                         
  11   6   3        117.79        128.66        10.42 o                         
  12   6   3         47.11         42.75        10.14 o                         
 -13   7   3         16.96          9.66        11.55 o                         
 -12   7   3          0.20          6.75        14.44 o                         
 -11   7   3          1.19         25.37         9.72 o                         
 -10   7   3         19.90         30.67        11.97 o                         
  -9   7   3        403.26        361.94        19.29 o                         
  -8   7   3        285.00        271.86        16.03 o                         
  -7   7   3        571.25        530.06        27.72 o                         
  -6   7   3        210.73        224.51        11.14 o                         
  -5   7   3        301.80        289.77        10.14 o                         
  -4   7   3        188.04        206.50         7.86 o                         
  -3   7   3        344.14        347.01        11.33 o                         
  -2   7   3         18.50         28.64         2.96 o                         
  -1   7   3        265.37        307.07         8.25 o                         
   0   7   3          8.57          9.00         2.77 o                         
   1   7   3          0.03          0.23         3.41 o                         
   2   7   3        240.50        253.52         7.86 o                         
   3   7   3         11.64         17.53         5.26 o                         
   4   7   3        187.34        188.00        11.62 o                         
   5   7   3        554.69        515.35        26.69 o                         
   6   7   3        253.23        247.39        23.59 o                         
   7   7   3         37.11         44.00        10.26 o                         
   8   7   3        370.85        360.77        20.35 o                         
   9   7   3        219.57        210.26         9.62 o                         
  10   7   3         82.51         67.29         6.09 o                         
  11   7   3         39.73         29.04         8.18 o                         
 -12   8   3         13.55         -0.85        12.10 o                         
 -11   8   3          1.92        -10.49        10.49 o                         
 -10   8   3        151.22        134.98        16.70 o                         
  -9   8   3        113.40        120.88        14.13 o                         
  -8   8   3         29.06         29.26        15.53 o                         
  -7   8   3        229.20        250.38        17.22 o                         
  -6   8   3        450.31        463.57        20.91 o                         
  -5   8   3         35.05         29.05         8.96 o                         
  -4   8   3          0.13         -1.47         5.25 o                         
  -3   8   3        314.77        310.77        10.91 o                         
  -2   8   3        382.63        407.10         9.40 o                         
  -1   8   3          1.13         -1.76         3.49 o                         
   0   8   3         12.53         15.47         3.37 o                         
   1   8   3         42.80         54.10         6.02 o                         
   2   8   3        429.22        441.22        12.42 o                         
   3   8   3         99.22        121.61        10.22 o                         
   4   8   3        340.78        310.25        18.35 o                         
   5   8   3       1190.76       1083.72        37.00 o                         
   6   8   3        236.03        243.70        17.59 o                         
   7   8   3        178.79        161.95        24.56 o                         
   8   8   3         14.31          4.16        10.07 o                         
   9   8   3         19.78         -8.86        11.16 o                         
  10   8   3         51.12         78.51        18.29 o                         
 -10   9   3         87.09         86.89        14.31 o                         
  -9   9   3        100.14         83.63        13.64 o                         
  -8   9   3         74.73         92.38        14.76 o                         
  -7   9   3         27.51         47.74        11.24 o                         
  -6   9   3         12.30         29.31         9.14 o                         
  -5   9   3         92.62         97.17        10.56 o                         
  -4   9   3          8.48          8.89         6.41 o                         
  -3   9   3        535.06        485.57        23.10 o                         
  -2   9   3         22.92         21.79         7.42 o                         
  -1   9   3        179.60        159.38         7.39 o                         
   0   9   3         47.21         48.16         4.63 o                         
   1   9   3        119.96        128.35         7.42 o                         
   2   9   3        161.27        167.63        10.71 o                         
   3   9   3          0.54         11.46         8.48 o                         
   4   9   3         20.44         10.95         7.98 o                         
   5   9   3         55.47         43.00        11.01 o                         
   6   9   3         23.02         -5.83        10.61 o                         
   7   9   3          1.62         -6.99        11.95 o                         
   8   9   3          5.10          6.25        12.56 o                         
  -8  10   3          0.48          6.37        11.28 o                         
  -7  10   3          1.65          1.90        10.15 o                         
  -6  10   3         46.30         30.71        11.48 o                         
  -5  10   3         14.80         16.86         9.42 o                         
  -4  10   3          1.35         -0.40         8.97 o                         
  -3  10   3        227.16        211.84        12.60 o                         
  -2  10   3         54.24         44.25        11.11 o                         
  -1  10   3         45.97         45.07         8.85 o                         
   0  10   3        103.66        117.98         6.76 o                         
   1  10   3         90.03        104.06         9.08 o                         
   2  10   3          5.23          8.48         7.59 o                         
   3  10   3         14.37         22.69         9.68 o                         
   4  10   3          7.18         -5.08        12.88 o                         
   5  10   3         33.46         27.41        10.84 o                         
   6  10   3         23.11         10.31        12.48 o                         
  -5  11   3         25.75         23.68        12.22 o                         
  -4  11   3          0.88         21.24        12.84 o                         
  -3  11   3         90.23        107.62        16.00 o                         
  -2  11   3         11.61         23.28        11.81 o                         
  -1  11   3        110.92        116.04        15.25 o                         
   0  11   3          4.08         23.44        15.60 o                         
   1  11   3          0.56         -9.75        12.48 o                         
   2  11   3         27.26         25.61        12.67 o                         
   3  11   3         28.19         39.61        12.50 o                         
 -16   0   4          0.12         -1.63        12.93 o                         
 -14   0   4        592.20        568.53        35.28 o                         
 -12   0   4         10.21         -6.59         6.59 o                         
 -10   0   4         82.23         51.28         5.29 o                         
  -8   0   4        497.23        630.55        16.28 o                         
  -6   0   4        238.56        274.25         8.14 o                         
  -4   0   4       1220.97       1269.79        25.92 o                         
  -2   0   4       9059.51       8020.73       153.01 o                         
   0   0   4     115185.41     103272.45      3763.40 o                         
   2   0   4      14271.87      12822.81       283.51 o                         
   4   0   4       1881.50       1723.00        38.12 o                         
   6   0   4          8.96         16.16         3.93 o                         
   8   0   4         14.62         11.84         5.47 o                         
  10   0   4        932.17        970.55        40.02 o                         
  12   0   4         16.50         29.93        11.26 o                         
  14   0   4        182.79        212.75        41.69 o                         
 -16   1   4          4.25         22.04        10.05 o                         
 -15   1   4        335.08        382.09        24.50 o                         
 -14   1   4          2.80         -7.32         7.32 o                         
 -13   1   4        200.63        237.89        12.97 o                         
 -12   1   4        335.55        345.54        19.75 o                         
 -11   1   4        147.02        142.84         7.45 o                         
 -10   1   4        269.55        300.75         8.34 o                         
  -9   1   4         14.18         19.64         2.94 o                         
  -8   1   4        116.63        134.01         5.37 o                         
  -7   1   4         28.53         23.32         2.17 o                         
  -6   1   4          1.85          3.19         1.35 o                         
  -5   1   4        741.00        775.70        12.18 o                         
  -4   1   4       1505.33       1435.86        20.74 o                         
  -3   1   4       1508.40       1314.02        18.88 o                         
  -2   1   4      20888.61      19494.43       261.43 o                         
  -1   1   4      15062.88      14252.45       180.84 o                         
   0   1   4        678.65        619.36         9.58 o                         
   1   1   4       7420.74       6837.53        93.68 o                         
   2   1   4       1440.86       1409.80        21.75 o                         
   3   1   4        155.44        139.66         4.67 o                         
   4   1   4        728.81        715.90        14.60 o                         
   5   1   4       1219.84       1235.11        20.92 o                         
   6   1   4         28.97         32.35         3.36 o                         
   7   1   4         83.40         78.73         5.14 o                         
   8   1   4          2.02         12.89         4.09 o                         
   9   1   4         11.29         11.28         6.90 o                         
  10   1   4         48.92         54.79        24.00 o                         
  11   1   4         37.72         34.56         7.67 o                         
  12   1   4        151.16        169.92        22.68 o                         
  13   1   4         15.80         13.92         9.60 o                         
  14   1   4          0.19         -6.53        17.83 o                         
 -16   2   4          4.24          8.05        10.48 o                         
 -15   2   4         13.41         20.29        11.73 o                         
 -14   2   4        291.50        288.70        16.82 o                         
 -13   2   4         16.50         12.65         9.16 o                         
 -12   2   4        441.00        438.97        14.25 o                         
 -11   2   4       1314.31       1354.57        26.59 o                         
 -10   2   4        132.11        148.02         6.38 o                         
  -9   2   4          0.28          2.09         2.43 o                         
  -8   2   4        180.51        238.12         6.62 o                         
  -7   2   4        784.66        706.94        12.25 o                         
  -6   2   4          8.93         19.33         1.92 o                         
  -5   2   4       2318.65       2283.40        32.55 o                         
  -4   2   4         48.31         51.01         2.26 o                         
  -3   2   4        268.04        214.83         4.62 o                         
  -2   2   4       1820.39       1718.25        22.15 o                         
  -1   2   4       2214.35       2088.29        28.33 o                         
   0   2   4         84.38         75.92         2.40 o                         
   1   2   4        105.68        106.59         3.25 o                         
   2   2   4        614.63        612.91        11.12 o                         
   3   2   4        219.57        278.61         6.89 o                         
   4   2   4        425.34        447.80         9.94 o                         
   5   2   4        223.83        294.12        11.64 o                         
   6   2   4        377.29        419.03        10.32 o                         
   7   2   4         75.17         60.72         4.80 o                         
   8   2   4         50.95         52.45         6.24 o                         
   9   2   4          2.10         -0.31         4.48 o                         
  10   2   4         52.15         51.72         9.78 o                         
  11   2   4          9.06         14.53         8.95 o                         
  12   2   4        169.97        147.84        12.99 o                         
  13   2   4         60.30         56.22        11.31 o                         
  14   2   4         68.06         78.86        14.39 o                         
 -16   3   4          7.95         11.39        11.62 o                         
 -15   3   4         58.52         48.08        10.58 o                         
 -14   3   4        118.10         93.92        10.90 o                         
 -13   3   4          0.50         -6.93         6.93 o                         
 -12   3   4        460.38        455.18        14.56 o                         
 -11   3   4        121.80        109.78         7.10 o                         
 -10   3   4         26.27         28.18         4.20 o                         
  -9   3   4        569.98        549.45        13.53 o                         
  -8   3   4          0.00          0.44         2.77 o                         
  -7   3   4          0.01          0.74         1.84 o                         
  -6   3   4         51.66         56.86         2.94 o                         
  -5   3   4       6236.36       6489.88        83.82 o                         
  -4   3   4        611.06        710.72        11.58 o                         
  -3   3   4         13.83         15.68         1.27 o                         
  -2   3   4        194.25        191.17         4.19 o                         
  -1   3   4        613.70        650.74         9.32 o                         
   0   3   4         37.41         30.98         2.32 o                         
   1   3   4        138.94        144.72         3.77 o                         
   2   3   4        519.86        538.75        10.15 o                         
   3   3   4        149.03        178.85         5.78 o                         
   4   3   4         18.99         29.35         2.90 o                         
   5   3   4        452.98        470.66        11.43 o                         
   6   3   4        272.79        291.73         9.39 o                         
   7   3   4        268.49        283.44         9.90 o                         
   8   3   4        354.58        338.23        12.98 o                         
   9   3   4        241.68        268.20        17.31 o                         
  10   3   4        245.00        230.44        12.17 o                         
  11   3   4         64.69         71.36         9.38 o                         
  12   3   4         16.87         22.57         9.07 o                         
  13   3   4         44.17         54.31        11.03 o                         
  14   3   4          6.17         14.88        18.80 o                         
 -15   4   4          5.53          2.19        10.34 o                         
 -14   4   4          7.25          8.25         8.49 o                         
 -13   4   4         55.35         78.94         7.81 o                         
 -12   4   4        104.35         73.65         9.29 o                         
 -11   4   4         43.73         45.60         6.47 o                         
 -10   4   4        615.72        557.70        14.03 o                         
  -9   4   4        339.42        305.56         9.87 o                         
  -8   4   4         76.74         76.09         4.06 o                         
  -7   4   4          1.43          3.34         2.22 o                         
  -6   4   4         49.33         54.66         4.19 o                         
  -5   4   4         32.41         36.41         2.58 o                         
  -4   4   4       1358.68       1401.80        20.47 o                         
  -3   4   4        571.57        595.91         9.63 o                         
  -2   4   4        173.37        157.32         4.15 o                         
  -1   4   4        729.09        800.33        11.98 o                         
   0   4   4       1593.89       1697.96        23.01 o                         
   1   4   4         78.99         94.66         3.72 o                         
   2   4   4        914.88        926.42        15.65 o                         
   3   4   4        145.52        145.80         4.79 o                         
   4   4   4          0.02          4.03         2.60 o                         
   5   4   4        409.59        368.07         9.50 o                         
   6   4   4        552.37        557.04        13.26 o                         
   7   4   4          9.06          3.95         4.28 o                         
   8   4   4          0.68          0.41         5.20 o                         
   9   4   4         11.51         13.30         5.86 o                         
  10   4   4         32.39         36.34         7.62 o                         
  11   4   4          8.57         11.08         8.64 o                         
  12   4   4          9.50         18.02         8.76 o                         
  13   4   4          0.00          3.64        11.98 o                         
 -15   5   4         12.43         18.65        10.98 o                         
 -14   5   4         93.82         94.41         9.38 o                         
 -13   5   4          1.89         -6.49         6.49 o                         
 -12   5   4         37.80         46.77         6.64 o                         
 -11   5   4        151.46        169.74         9.03 o                         
 -10   5   4          2.67         -1.50         5.86 o                         
  -9   5   4        299.15        255.19         8.86 o                         
  -8   5   4         57.33         54.12         3.82 o                         
  -7   5   4         87.52         90.60         4.53 o                         
  -6   5   4        259.49        261.71         6.60 o                         
  -5   5   4          0.00         -1.89         1.89 o                         
  -4   5   4        359.93        370.32         7.61 o                         
  -3   5   4        103.52        113.78         3.68 o                         
  -2   5   4       1611.01       1694.11        24.23 o                         
  -1   5   4        125.91        113.69         3.98 o                         
   0   5   4         40.36         53.19         2.74 o                         
   1   5   4        341.51        374.83         9.17 o                         
   2   5   4         83.58        111.34         6.98 o                         
   3   5   4         26.91         46.43         3.55 o                         
   4   5   4        158.34        164.30         6.16 o                         
   5   5   4        138.06        133.34         6.62 o                         
   6   5   4        452.94        444.29        12.32 o                         
   7   5   4          1.94          3.16         4.98 o                         
   8   5   4         86.71         93.94         9.62 o                         
   9   5   4          2.63          7.85         6.27 o                         
  10   5   4         37.97         36.22         7.60 o                         
  11   5   4        150.64        153.09        11.66 o                         
  12   5   4          5.64         -9.56         9.56 o                         
  13   5   4          7.10         17.08        16.20 o                         
 -14   6   4         60.40         26.66        10.38 o                         
 -13   6   4          0.50         -7.30         7.30 o                         
 -12   6   4          0.28          7.40         6.13 o                         
 -11   6   4          8.36          8.00         4.60 o                         
 -10   6   4        259.61        241.78         8.66 o                         
  -9   6   4          0.74         -1.50         6.33 o                         
  -8   6   4        812.34        810.00        29.09 o                         
  -7   6   4         18.78         23.46         6.51 o                         
  -6   6   4        171.70        189.32        11.00 o                         
  -5   6   4        284.65        291.98         9.34 o                         
  -4   6   4        331.33        314.89         7.27 o                         
  -3   6   4          0.11          0.68         1.89 o                         
  -2   6   4        180.30        201.42         5.80 o                         
  -1   6   4         22.65         26.42         2.84 o                         
   0   6   4        686.67        725.06        11.86 o                         
   1   6   4         70.49         79.70         4.06 o                         
   2   6   4         60.36         74.50         6.17 o                         
   3   6   4        479.84        482.50        11.30 o                         
   4   6   4        166.06        165.54         6.61 o                         
   5   6   4        121.16        140.66         6.99 o                         
   6   6   4         37.25         40.85         4.54 o                         
   7   6   4         31.27         31.39         9.72 o                         
   8   6   4         63.02         58.30         6.53 o                         
   9   6   4          1.85         -0.38         7.58 o                         
  10   6   4        215.82        244.71        17.01 o                         
  11   6   4         17.46         42.82         9.21 o                         
  12   6   4         75.62         77.04        13.69 o                         
 -13   7   4          7.80         23.58        17.11 o                         
 -12   7   4          2.94         -6.74         9.50 o                         
 -11   7   4        163.90        142.54        21.75 o                         
 -10   7   4          6.21         18.31         8.03 o                         
  -9   7   4        187.39        164.26        22.26 o                         
  -8   7   4        160.37        128.73        11.75 o                         
  -7   7   4         17.04         10.50         5.50 o                         
  -6   7   4        111.73        111.52         7.82 o                         
  -5   7   4        626.92        597.42        15.19 o                         
  -4   7   4        486.98        483.81        14.60 o                         
  -3   7   4         17.90         12.64         2.40 o                         
  -2   7   4        739.37        735.23        13.71 o                         
  -1   7   4        342.29        335.55         8.40 o                         
   0   7   4        122.75        131.30         5.25 o                         
   1   7   4         16.59         12.58         3.42 o                         
   2   7   4        116.14        124.46         5.86 o                         
   3   7   4         19.18         24.10         3.83 o                         
   4   7   4        306.49        291.92         9.27 o                         
   5   7   4         64.58         48.00         5.68 o                         
   6   7   4        219.71        211.31         9.55 o                         
   7   7   4         80.74         76.21         8.40 o                         
   8   7   4        221.24        216.42        10.36 o                         
   9   7   4         52.55         58.48         6.17 o                         
  10   7   4          6.46          0.65         6.37 o                         
  11   7   4         62.05         31.49        10.86 o                         
 -12   8   4        152.40        139.21        25.50 o                         
 -11   8   4          6.42          7.27        18.09 o                         
 -10   8   4         63.85         63.91        22.62 o                         
  -9   8   4        226.12        200.77        16.28 o                         
  -8   8   4        135.52        128.40        13.12 o                         
  -7   8   4         17.22         11.93         8.86 o                         
  -6   8   4        927.31        936.52        36.73 o                         
  -5   8   4        156.82        149.04         8.39 o                         
  -4   8   4        139.52        140.55         9.73 o                         
  -3   8   4        336.32        373.86        12.14 o                         
  -2   8   4        146.27        150.02         6.70 o                         
  -1   8   4         79.26         69.03         4.64 o                         
   0   8   4          7.61          1.73         3.57 o                         
   1   8   4         22.42         29.12         4.39 o                         
   2   8   4         23.18         22.16         4.39 o                         
   3   8   4        232.97        277.44        21.91 o                         
   4   8   4       1705.86       1703.32        49.75 o                         
   5   8   4        273.89        251.20        18.89 o                         
   6   8   4         80.78         69.24        18.20 o                         
   7   8   4         10.20         17.45        10.61 o                         
   8   8   4        141.57        159.92        16.39 o                         
   9   8   4         28.56         26.71        12.53 o                         
  10   8   4          7.14         10.78        13.85 o                         
 -10   9   4          0.91        -10.43        14.43 o                         
  -9   9   4          6.99         -3.30        11.29 o                         
  -8   9   4        195.80        170.57        16.17 o                         
  -7   9   4         41.76         41.09         9.26 o                         
  -6   9   4         45.51         43.86         9.48 o                         
  -5   9   4          1.97          1.71         7.80 o                         
  -4   9   4        535.02        554.36        17.78 o                         
  -3   9   4          2.31          2.63         7.44 o                         
  -2   9   4         49.32         47.84         4.71 o                         
  -1   9   4         21.72         31.44         6.02 o                         
   0   9   4          1.32         -1.98         4.49 o                         
   1   9   4        157.24        166.31         8.10 o                         
   2   9   4        459.32        436.39        16.45 o                         
   3   9   4          0.18         11.00         9.51 o                         
   4   9   4         55.51         38.50        10.91 o                         
   5   9   4          6.50         12.38        11.55 o                         
   6   9   4         32.52         19.45        11.75 o                         
   7   9   4          6.28          0.47        11.26 o                         
   8   9   4          5.18          6.79        13.19 o                         
  -8  10   4          3.71         -4.81        10.70 o                         
  -7  10   4         14.35         24.44        15.66 o                         
  -6  10   4         95.31         90.13        12.78 o                         
  -5  10   4        116.95        130.71        13.06 o                         
  -4  10   4        238.32        261.62        17.32 o                         
  -3  10   4         35.77         33.30         9.54 o                         
  -2  10   4        131.17        115.31        13.58 o                         
  -1  10   4        157.44        140.99         7.82 o                         
   0  10   4         76.41         78.70         7.49 o                         
   1  10   4          3.96         -0.32         8.76 o                         
   2  10   4          0.50          8.85         8.43 o                         
   3  10   4         86.78        105.49        16.36 o                         
   4  10   4         53.11         45.21        11.36 o                         
   5  10   4          1.39          6.08        10.61 o                         
   6  10   4         26.53         26.00        13.88 o                         
  -4  11   4         37.16         40.37        12.81 o                         
  -3  11   4         51.07         53.60        15.00 o                         
  -2  11   4         99.54        150.93        19.66 o                         
  -1  11   4         77.83         89.76        17.19 o                         
   0  11   4         30.72         23.23        18.71 o                         
   1  11   4         13.10         11.99        13.50 o                         
   2  11   4         36.60         33.01        11.97 o                         
 -17   0   5        186.93        170.59        23.63 o                         
 -15   0   5         11.17          1.94        10.42 o                         
 -13   0   5       1049.65       1183.69        44.60 o                         
 -11   0   5         41.31         32.12         5.55 o                         
  -9   0   5        135.47        151.47         7.66 o                         
  -7   0   5        323.85        282.76         8.68 o                         
  -5   0   5        867.04        746.52        16.82 o                         
  -3   0   5       4464.17       4490.87        78.01 o                         
  -1   0   5       1781.37       1868.04        31.02 o                         
   1   0   5      19204.04      18581.84       354.48 o                         
   3   0   5       4650.68       4346.72        87.87 o                         
   5   0   5       1178.49       1176.79        29.32 o                         
   7   0   5        158.13        189.91        12.04 o                         
   9   0   5          0.70          5.07        10.16 o                         
  11   0   5          0.04          0.00         9.56 o                         
  13   0   5         32.37         37.37        14.98 o                         
 -17   1   5         11.05         30.71        13.62 o                         
 -16   1   5        130.31        151.03        13.58 o                         
 -15   1   5         98.50        118.24        11.31 o                         
 -14   1   5         23.00         27.12         7.97 o                         
 -13   1   5        334.88        297.19        20.16 o                         
 -12   1   5         48.93         46.47         6.55 o                         
 -11   1   5         84.09         82.06         5.71 o                         
 -10   1   5        147.67        164.19         8.72 o                         
  -9   1   5        847.71        838.08        14.71 o                         
  -8   1   5        398.74        367.87         9.50 o                         
  -7   1   5         57.96         87.77         3.55 o                         
  -6   1   5        194.41        151.48         4.10 o                         
  -5   1   5       2231.58       2187.34        31.04 o                         
  -4   1   5         33.06         19.21         1.39 o                         
  -3   1   5        525.07        567.68         8.67 o                         
  -2   1   5       9949.89       9110.12       116.72 o                         
  -1   1   5        329.74        301.29         5.12 o                         
   0   1   5       1565.44       1409.97        20.05 o                         
   1   1   5        219.69        219.79         5.25 o                         
   2   1   5        326.45        363.23         9.85 o                         
   3   1   5        951.54        976.10        17.12 o                         
   4   1   5       1672.23       1627.19        26.02 o                         
   5   1   5          0.09         -2.37         2.37 o                         
   6   1   5        163.92        167.62         8.89 o                         
   7   1   5        226.65        272.89         8.93 o                         
   8   1   5        572.09        628.15        23.16 o                         
   9   1   5          0.00          4.94         5.83 o                         
  10   1   5        338.10        387.31        17.38 o                         
  11   1   5          0.01          0.11         6.69 o                         
  12   1   5          2.50          0.71         8.74 o                         
  13   1   5         50.76         36.94        12.04 o                         
  14   1   5          6.54        -16.32        21.74 o                         
 -16   2   5         16.03         32.25        13.27 o                         
 -15   2   5          9.15          5.73         8.49 o                         
 -14   2   5         50.86         71.39        12.89 o                         
 -13   2   5        356.20        335.30        22.80 o                         
 -12   2   5        180.27        204.29        13.14 o                         
 -11   2   5        453.88        463.59        12.65 o                         
 -10   2   5         95.77        118.59         6.08 o                         
  -9   2   5         31.68         44.00         3.36 o                         
  -8   2   5         57.26         82.94         6.16 o                         
  -7   2   5        337.47        345.62         9.00 o                         
  -6   2   5       1905.24       1804.96        30.46 o                         
  -5   2   5         69.05         62.10         2.57 o                         
  -4   2   5        159.38        195.66         4.50 o                         
  -3   2   5        152.04        124.67         3.68 o                         
  -2   2   5       3839.88       3861.57        53.96 o                         
  -1   2   5         29.75         32.52         1.71 o                         
   0   2   5        156.30        139.82         3.48 o                         
   1   2   5        956.97        964.26        14.86 o                         
   2   2   5        352.37        330.70         7.42 o                         
   3   2   5         18.48         15.96         2.53 o                         
   4   2   5        799.88        739.82        14.09 o                         
   5   2   5         90.39         91.18         5.30 o                         
   6   2   5         83.56         81.42         5.69 o                         
   7   2   5        553.34        609.15        22.54 o                         
   8   2   5        362.28        305.96        15.91 o                         
   9   2   5        550.87        512.33        18.74 o                         
  10   2   5         24.30         23.45        12.34 o                         
  11   2   5        543.79        555.77        21.81 o                         
  12   2   5        235.64        230.56        17.28 o                         
  13   2   5         82.56        114.45        17.45 o                         
 -16   3   5         61.37         56.40        12.44 o                         
 -15   3   5        127.53        111.44        11.90 o                         
 -14   3   5         44.23         35.24        10.48 o                         
 -13   3   5         84.75         59.52         7.29 o                         
 -12   3   5         46.93         51.33         6.69 o                         
 -11   3   5         24.94         38.11         4.88 o                         
 -10   3   5          0.80         -3.15         3.37 o                         
  -9   3   5         48.64         56.62         4.05 o                         
  -8   3   5        418.96        439.93         9.55 o                         
  -7   3   5         99.80         68.53         4.98 o                         
  -6   3   5        443.14        455.92         8.13 o                         
  -5   3   5       1119.73       1138.00        18.93 o                         
  -4   3   5         91.82         94.26         3.29 o                         
  -3   3   5         21.66         22.99         1.56 o                         
  -2   3   5        509.14        538.30         8.95 o                         
  -1   3   5          3.99          5.95         1.23 o                         
   0   3   5         42.71         46.11         2.78 o                         
   1   3   5         77.40         78.50         3.29 o                         
   2   3   5       1247.33       1229.05        18.90 o                         
   3   3   5        221.43        245.84         9.34 o                         
   4   3   5        733.47        754.49        14.55 o                         
   5   3   5         88.27         98.32         5.56 o                         
   6   3   5        586.22        630.51        13.78 o                         
   7   3   5        639.83        627.80        16.12 o                         
   8   3   5        362.67        376.28        14.10 o                         
   9   3   5        260.62        270.55        13.06 o                         
  10   3   5          6.11         10.70        11.88 o                         
  11   3   5         99.14        123.97        11.82 o                         
  12   3   5        133.29        142.68        13.91 o                         
  13   3   5         74.37         67.70        14.19 o                         
 -16   4   5          6.91          1.86        13.04 o                         
 -15   4   5        151.79        168.41        14.26 o                         
 -14   4   5        230.76        255.94        15.09 o                         
 -13   4   5        118.92        116.00         9.19 o                         
 -12   4   5          5.37          5.10         5.32 o                         
 -11   4   5         18.10         19.63         6.13 o                         
 -10   4   5        102.48         93.14         6.08 o                         
  -9   4   5        377.11        378.40        11.95 o                         
  -8   4   5        206.68        201.30         6.69 o                         
  -7   4   5         74.08         93.62         4.81 o                         
  -6   4   5          7.80          6.98         2.53 o                         
  -5   4   5        338.93        385.46         8.44 o                         
  -4   4   5       1567.22       1673.85        23.58 o                         
  -3   4   5       1599.44       1673.53        22.42 o                         
  -2   4   5          8.11          7.67         1.69 o                         
  -1   4   5        149.29        147.89         3.90 o                         
   0   4   5        101.43        108.28         4.72 o                         
   1   4   5        503.53        543.37        10.03 o                         
   2   4   5        590.44        635.84        11.85 o                         
   3   4   5        611.87        588.54        11.09 o                         
   4   4   5         13.98         12.53         3.15 o                         
   5   4   5        262.64        305.80         8.80 o                         
   6   4   5        116.84        107.05         6.88 o                         
   7   4   5          0.00         -0.19         6.54 o                         
   8   4   5          0.88         12.47         7.48 o                         
   9   4   5        252.01        235.47        13.19 o                         
  10   4   5         18.40         25.14        10.49 o                         
  11   4   5         45.42         33.74         9.63 o                         
  12   4   5          0.01         -9.59         9.59 o                         
  13   4   5          3.46         -5.77        17.28 o                         
 -15   5   5         20.09         27.34        23.15 o                         
 -14   5   5         16.10         28.58         8.40 o                         
 -13   5   5         46.43         51.62         7.39 o                         
 -12   5   5        100.90         84.97         7.47 o                         
 -11   5   5         18.83         24.27         6.45 o                         
 -10   5   5          8.14         12.80         5.10 o                         
  -9   5   5        195.34        167.42         8.57 o                         
  -8   5   5        421.98        448.14        14.66 o                         
  -7   5   5        333.70        333.57         8.54 o                         
  -6   5   5         72.84         62.90         3.69 o                         
  -5   5   5          6.58          2.44         1.92 o                         
  -4   5   5        542.69        568.51         9.48 o                         
  -3   5   5        153.25        153.69         4.44 o                         
  -2   5   5       1435.05       1488.88        23.19 o                         
  -1   5   5        111.61        115.76         4.16 o                         
   0   5   5         25.45         26.39         2.66 o                         
   1   5   5        415.28        464.85         9.34 o                         
   2   5   5         39.44         59.25         3.98 o                         
   3   5   5        656.69        684.76        13.04 o                         
   4   5   5         90.02         85.02         7.18 o                         
   5   5   5         22.37         24.14         3.90 o                         
   6   5   5        139.39        117.00         7.16 o                         
   7   5   5         71.15         63.67         9.50 o                         
   8   5   5         28.27         30.38         6.39 o                         
   9   5   5        459.80        438.44        16.90 o                         
  10   5   5        243.03        229.42        13.49 o                         
  11   5   5         97.43         92.73        12.14 o                         
  12   5   5          0.31         -5.94        13.27 o                         
 -14   6   5         43.84         37.00        11.21 o                         
 -13   6   5         13.02         16.51         9.56 o                         
 -12   6   5          7.38          1.70         6.32 o                         
 -11   6   5        129.55        106.55         6.66 o                         
 -10   6   5         10.74          3.61         5.19 o                         
  -9   6   5       1028.08       1012.87        20.98 o                         
  -8   6   5        580.67        556.23        14.92 o                         
  -7   6   5        273.38        273.64        10.56 o                         
  -6   6   5        146.50        137.21         6.89 o                         
  -5   6   5        399.75        411.21         9.99 o                         
  -4   6   5         36.73         35.17         3.02 o                         
  -3   6   5         31.78         38.25         2.89 o                         
  -2   6   5          5.44          8.12         2.51 o                         
  -1   6   5        190.61        203.11         5.63 o                         
   0   6   5        113.24        124.88         4.85 o                         
   1   6   5       1129.70       1153.78        20.99 o                         
   2   6   5        511.06        519.68        11.68 o                         
   3   6   5          1.21          9.00         3.32 o                         
   4   6   5         10.51         10.39         5.22 o                         
   5   6   5         34.14         54.04         4.75 o                         
   6   6   5        136.37        151.29         7.85 o                         
   7   6   5        236.74        221.49         9.71 o                         
   8   6   5        438.65        438.48        17.69 o                         
   9   6   5         75.11         72.76         8.89 o                         
  10   6   5         44.75         74.55        10.98 o                         
  11   6   5          5.85          1.86        20.83 o                         
 -13   7   5          6.69          7.52        12.46 o                         
 -12   7   5          0.48          3.62        10.18 o                         
 -11   7   5        149.94        137.72        13.38 o                         
 -10   7   5         32.75         28.75         9.19 o                         
  -9   7   5          8.27          8.90         7.48 o                         
  -8   7   5        723.36        680.89        19.43 o                         
  -7   7   5        140.50        132.79         8.72 o                         
  -6   7   5        163.62        193.01        14.44 o                         
  -5   7   5        132.23        139.34         7.50 o                         
  -4   7   5       1211.54       1185.75        19.64 o                         
  -3   7   5        308.17        310.82         7.52 o                         
  -2   7   5        264.81        271.29         7.86 o                         
  -1   7   5        150.66        146.66         6.81 o                         
   0   7   5        314.08        309.02         7.71 o                         
   1   7   5         35.48         44.97         4.02 o                         
   2   7   5        256.94        261.98         8.48 o                         
   3   7   5        482.96        473.01        14.31 o                         
   4   7   5        339.92        341.68        11.52 o                         
   5   7   5        319.96        315.15        12.64 o                         
   6   7   5        318.34        283.50        15.06 o                         
   7   7   5         85.90         88.01         7.60 o                         
   8   7   5          2.56         -5.34         5.34 o                         
   9   7   5         26.44         34.10         6.76 o                         
  10   7   5         88.44         56.07        12.34 o                         
 -12   8   5         20.76         14.25        11.93 o                         
 -11   8   5        204.00        184.75        16.84 o                         
 -10   8   5         95.74         72.19        19.24 o                         
  -9   8   5          4.72          0.47         9.00 o                         
  -8   8   5         19.29         19.98        12.43 o                         
  -7   8   5        338.21        348.11        18.75 o                         
  -6   8   5         31.41         39.63         6.64 o                         
  -5   8   5         81.28         83.55         7.61 o                         
  -4   8   5          3.05          6.73         4.78 o                         
  -3   8   5        235.87        234.00         7.10 o                         
  -2   8   5       1017.47        998.84        18.17 o                         
  -1   8   5        516.80        485.69        11.23 o                         
   0   8   5        273.83        274.84        10.55 o                         
   1   8   5          5.32          8.44         3.85 o                         
   2   8   5          0.20          1.11         4.34 o                         
   3   8   5        240.99        239.49        11.28 o                         
   4   8   5        137.90        150.76         8.44 o                         
   5   8   5         66.74         54.65        11.11 o                         
   6   8   5          0.35          9.08         9.28 o                         
   7   8   5         53.20         58.62        20.20 o                         
   8   8   5         14.57         20.25        11.23 o                         
   9   8   5          8.76         25.87        20.11 o                         
 -10   9   5          6.26         10.48        12.55 o                         
  -9   9   5        143.76        119.74        14.50 o                         
  -8   9   5          0.12          0.24         9.28 o                         
  -7   9   5         85.66         88.31        11.10 o                         
  -6   9   5          0.78         -8.09         8.09 o                         
  -5   9   5         19.32         28.08         8.53 o                         
  -4   9   5         47.18         32.64         7.11 o                         
  -3   9   5        356.29        361.59        14.26 o                         
  -2   9   5         91.97        100.85         6.14 o                         
  -1   9   5         35.07         33.55         5.67 o                         
   0   9   5          0.44         -5.38         5.38 o                         
   1   9   5         12.97         18.22         5.41 o                         
   2   9   5          0.02         -5.16         5.55 o                         
   3   9   5        130.96        135.58        12.51 o                         
   4   9   5          2.10         -0.44        11.44 o                         
   5   9   5          4.02         16.23        10.73 o                         
   6   9   5          7.34         11.65        18.42 o                         
   7   9   5         43.83         56.64        15.88 o                         
  -8  10   5         78.31         56.50        12.84 o                         
  -7  10   5          3.47          8.52        11.72 o                         
  -6  10   5          1.04          2.31        10.07 o                         
  -5  10   5        124.56         89.72        12.17 o                         
  -4  10   5          1.27         -1.04        10.04 o                         
  -3  10   5         79.29         97.16        11.16 o                         
  -2  10   5         33.85         20.75         5.92 o                         
  -1  10   5        136.53        149.28         8.31 o                         
   0  10   5          0.00          2.04         6.94 o                         
   1  10   5         19.78         20.91         6.44 o                         
   2  10   5         12.42         13.17         9.80 o                         
   3  10   5         12.39         13.20        10.43 o                         
   4  10   5        266.34        258.76        34.87 o                         
   5  10   5        125.59        117.94        17.90 o                         
  -3  11   5          3.97         -7.25        13.50 o                         
  -2  11   5          1.26        -13.03        13.03 o                         
  -1  11   5        136.36        137.10        14.81 o                         
   0  11   5        131.54        166.83        17.28 o                         
   1  11   5         17.01         12.57        13.72 o                         
 -16   0   6        303.32        361.97        26.88 o                         
 -14   0   6        130.18        158.49        15.62 o                         
 -12   0   6        100.17         76.03        10.50 o                         
 -10   0   6        390.63        420.38        18.45 o                         
  -8   0   6       2058.49       1920.18        40.49 o                         
  -6   0   6        107.82        100.85         6.17 o                         
  -4   0   6        907.98        921.65        18.20 o                         
  -2   0   6        851.31        846.36        16.93 o                         
   0   0   6        334.37        307.42        10.65 o                         
   2   0   6        235.35        240.73         8.94 o                         
   4   0   6        214.93        242.33        14.92 o                         
   6   0   6       1361.97       1249.59        31.80 o                         
   8   0   6        244.38        263.00        18.39 o                         
  10   0   6        348.89        284.73        21.95 o                         
  12   0   6        108.09        116.73        18.71 o                         
 -17   1   6         15.71         33.94        11.87 o                         
 -16   1   6         64.06         90.08        12.34 o                         
 -15   1   6          0.00          0.06         8.93 o                         
 -14   1   6        316.04        344.76        26.23 o                         
 -13   1   6        482.71        533.22        20.65 o                         
 -12   1   6         17.16         12.98         5.23 o                         
 -11   1   6          6.33          3.72         3.40 o                         
 -10   1   6          1.86          1.97         2.67 o                         
  -9   1   6        843.10        853.67        15.98 o                         
  -8   1   6        239.62        212.96         5.99 o                         
  -7   1   6        153.01        219.25         6.83 o                         
  -6   1   6          0.21          4.70         1.48 o                         
  -5   1   6        142.03         92.65         2.90 o                         
  -4   1   6        687.45        608.22         9.52 o                         
  -3   1   6        648.15        709.60         8.87 o                         
  -2   1   6        495.53        431.18         8.36 o                         
  -1   1   6       1439.10       1504.37        20.17 o                         
   0   1   6        452.16        465.84         8.36 o                         
   1   1   6        899.73        847.32        14.46 o                         
   2   1   6        290.25        296.08         9.24 o                         
   3   1   6         97.99        111.45         4.74 o                         
   4   1   6       1257.36       1183.75        20.57 o                         
   5   1   6        119.14        111.11         8.13 o                         
   6   1   6        890.06        900.66        17.70 o                         
   7   1   6        233.40        217.29         9.77 o                         
   8   1   6         31.00         38.77         6.29 o                         
   9   1   6        204.20        187.09        16.22 o                         
  10   1   6        229.64        221.36        21.68 o                         
  11   1   6        105.65         95.11        11.11 o                         
  12   1   6        214.83        222.33        16.34 o                         
  13   1   6          3.45        -13.10        13.10 o                         
 -16   2   6        120.71        106.34        12.64 o                         
 -15   2   6        154.36        129.18        11.93 o                         
 -14   2   6         16.98         18.66         7.46 o                         
 -13   2   6       1194.01       1116.77        29.94 o                         
 -12   2   6        170.32        153.14         9.38 o                         
 -11   2   6        998.12        957.41        22.55 o                         
 -10   2   6          7.56          5.40         2.99 o                         
  -9   2   6        200.54        184.80         5.82 o                         
  -8   2   6         56.70         57.43         4.64 o                         
  -7   2   6        326.50        336.09         7.65 o                         
  -6   2   6        707.57        694.39        11.05 o                         
  -5   2   6         40.29         39.24         2.08 o                         
  -4   2   6        541.83        554.88         8.98 o                         
  -3   2   6       1717.41       1763.25        24.70 o                         
  -2   2   6         47.96         35.96         2.34 o                         
  -1   2   6        380.98        383.86         6.85 o                         
   0   2   6         70.60         67.11         2.66 o                         
   1   2   6         48.70         67.45         3.22 o                         
   2   2   6         72.61         87.03         4.17 o                         
   3   2   6        195.69        227.33         9.46 o                         
   4   2   6         17.63         19.63         3.25 o                         
   5   2   6          1.89          2.50         2.95 o                         
   6   2   6         74.57         75.54         5.58 o                         
   7   2   6        368.21        365.38        12.17 o                         
   8   2   6        187.51        194.00        11.88 o                         
   9   2   6        207.38        225.39        19.29 o                         
  10   2   6          0.14          9.78         6.76 o                         
  11   2   6         73.58        128.12        14.45 o                         
  12   2   6          0.95         -2.67         9.72 o                         
  13   2   6        115.73        114.28        21.14 o                         
 -16   3   6          1.87         18.17        14.11 o                         
 -15   3   6        101.05        110.56        13.58 o                         
 -14   3   6        215.95        203.47        13.13 o                         
 -13   3   6          2.11          2.00         6.55 o                         
 -12   3   6        410.12        481.43        16.67 o                         
 -11   3   6        155.53        157.24         7.68 o                         
 -10   3   6        205.05        242.82         8.49 o                         
  -9   3   6          7.28          0.45         5.66 o                         
  -8   3   6         36.76         44.95         3.29 o                         
  -7   3   6         26.62         20.31         2.28 o                         
  -6   3   6        261.35        221.91         5.14 o                         
  -5   3   6         57.87         54.67         2.90 o                         
  -4   3   6        340.63        308.40         6.40 o                         
  -3   3   6        610.35        646.32        10.54 o                         
  -2   3   6        404.16        455.74         7.81 o                         
  -1   3   6        173.13        173.24         4.45 o                         
   0   3   6        389.47        383.26         7.30 o                         
   1   3   6          5.54         11.75         2.09 o                         
   2   3   6        163.48        175.13         5.32 o                         
   3   3   6        706.84        785.35        14.83 o                         
   4   3   6         28.99         45.54         4.51 o                         
   5   3   6        718.08        771.31        15.55 o                         
   6   3   6          0.05          0.73         4.14 o                         
   7   3   6        101.55         85.13         7.76 o                         
   8   3   6        133.20         91.82        10.56 o                         
   9   3   6        102.84         94.48        23.28 o                         
  10   3   6        439.10        425.42        30.08 o                         
  11   3   6         83.62         62.64        18.55 o                         
  12   3   6        189.21        232.03        16.59 o                         
  13   3   6         34.69         31.58        14.58 o                         
 -16   4   6          3.89          7.53        11.09 o                         
 -15   4   6          2.33          5.79         9.42 o                         
 -14   4   6        158.96        154.43        12.25 o                         
 -13   4   6        117.10         98.36         8.24 o                         
 -12   4   6          3.21         -1.17         6.03 o                         
 -11   4   6         15.01         19.04         4.93 o                         
 -10   4   6        126.16        112.67         6.99 o                         
  -9   4   6        171.17        170.23         7.01 o                         
  -8   4   6          5.10          6.14         2.64 o                         
  -7   4   6          2.24          0.63         2.07 o                         
  -6   4   6        190.29        176.37         5.19 o                         
  -5   4   6        242.98        209.86         5.15 o                         
  -4   4   6        226.27        212.55         5.10 o                         
  -3   4   6          0.43          0.39         1.54 o                         
  -2   4   6       2635.58       2656.30        34.61 o                         
  -1   4   6       1009.49       1049.55        14.67 o                         
   0   4   6        516.00        514.33         9.66 o                         
   1   4   6        488.51        548.81        10.87 o                         
   2   4   6        762.77        846.89        14.41 o                         
   3   4   6         19.51         14.05         2.77 o                         
   4   4   6        375.18        363.62         9.56 o                         
   5   4   6         16.09         23.98         4.47 o                         
   6   4   6        217.66        212.99         9.55 o                         
   7   4   6        156.27        164.82        11.38 o                         
   8   4   6        121.84        136.95         9.91 o                         
   9   4   6          6.57          0.79         6.81 o                         
  10   4   6         47.57         36.49        17.44 o                         
  11   4   6        107.57         96.26        14.18 o                         
  12   4   6          9.29         10.54        11.29 o                         
 -15   5   6          7.70         27.47        14.20 o                         
 -14   5   6         13.63          8.38         8.04 o                         
 -13   5   6         35.67         41.84         8.94 o                         
 -12   5   6          0.20         -6.46         6.46 o                         
 -11   5   6          7.45          3.37         4.53 o                         
 -10   5   6        430.17        395.22        11.66 o                         
  -9   5   6        322.03        305.85         8.72 o                         
  -8   5   6        118.09        125.17         6.74 o                         
  -7   5   6        115.35        133.92         5.51 o                         
  -6   5   6        185.90        187.33         5.68 o                         
  -5   5   6         23.10         20.20         2.62 o                         
  -4   5   6         35.04         41.62         2.97 o                         
  -3   5   6         38.81         55.94         3.11 o                         
  -2   5   6        200.39        238.64         5.77 o                         
  -1   5   6        217.56        225.74         5.70 o                         
   0   5   6        486.46        506.39        11.51 o                         
   1   5   6          2.95          3.90         2.49 o                         
   2   5   6         43.02         63.12         5.59 o                         
   3   5   6          7.21         12.44         2.84 o                         
   4   5   6        450.44        469.49        11.03 o                         
   5   5   6        960.30        914.38        18.47 o                         
   6   5   6        343.42        325.08        13.05 o                         
   7   5   6         80.87         84.08         9.58 o                         
   8   5   6        497.09        453.92        20.38 o                         
   9   5   6         13.35         11.03         9.12 o                         
  10   5   6         92.23        122.92        13.16 o                         
  11   5   6         24.45          8.97        10.52 o                         
 -14   6   6        133.13        154.14        14.83 o                         
 -13   6   6          8.44          2.89         7.67 o                         
 -12   6   6          0.18         -3.18         6.53 o                         
 -11   6   6         25.17         24.17         5.41 o                         
 -10   6   6         82.97         73.08         5.98 o                         
  -9   6   6        727.92        774.32        20.93 o                         
  -8   6   6         33.64         45.13         4.62 o                         
  -7   6   6          0.93          3.66         3.08 o                         
  -6   6   6        210.21        212.35         6.39 o                         
  -5   6   6         52.84         64.79         4.99 o                         
  -4   6   6         99.91        118.21         5.56 o                         
  -3   6   6          9.03          4.36         2.49 o                         
  -2   6   6         19.39         22.18         2.88 o                         
  -1   6   6          1.58          1.73         2.54 o                         
   0   6   6         78.77         83.54         4.64 o                         
   1   6   6        199.16        221.41         8.33 o                         
   2   6   6        237.70        247.12         8.18 o                         
   3   6   6        202.16        217.21         8.16 o                         
   4   6   6         85.56         97.26         6.49 o                         
   5   6   6         76.22         73.66         6.85 o                         
   6   6   6          0.43         -5.67         5.67 o                         
   7   6   6          4.50         10.10         5.36 o                         
   8   6   6          0.39          5.00         8.29 o                         
   9   6   6         59.76         53.59        11.77 o                         
  10   6   6         65.15         57.11        10.05 o                         
  11   6   6        155.46        146.18        14.08 o                         
 -13   7   6         11.94         10.69        12.10 o                         
 -12   7   6         25.52         25.14        10.64 o                         
 -11   7   6         47.61         54.43        10.24 o                         
 -10   7   6        109.98        122.85        12.38 o                         
  -9   7   6         89.20         77.05         8.07 o                         
  -8   7   6        133.87        142.74         9.24 o                         
  -7   7   6         81.03         76.74         8.24 o                         
  -6   7   6        169.17        168.47         9.32 o                         
  -5   7   6         68.51         68.42         4.15 o                         
  -4   7   6        987.37        949.71        18.27 o                         
  -3   7   6         18.40         17.91         3.20 o                         
  -2   7   6         82.29         98.46         5.47 o                         
  -1   7   6        128.30        121.19         5.77 o                         
   0   7   6        129.61        130.41         5.88 o                         
   1   7   6         58.39         67.93         4.83 o                         
   2   7   6        290.51        283.21         9.59 o                         
   3   7   6        921.44        946.47        20.23 o                         
   4   7   6         92.56         91.22         6.99 o                         
   5   7   6        102.10        107.37         7.81 o                         
   6   7   6        179.01        164.61         9.81 o                         
   7   7   6         14.57          5.94         6.62 o                         
   8   7   6         10.79          6.35         7.50 o                         
   9   7   6          2.93          1.77         7.24 o                         
  10   7   6         99.12         87.03        11.70 o                         
 -12   8   6          1.55          1.26        11.36 o                         
 -11   8   6          5.46         13.83        12.33 o                         
 -10   8   6         69.53         80.07        14.59 o                         
  -9   8   6         11.82         21.70        10.16 o                         
  -8   8   6          0.02         -0.41         8.37 o                         
  -7   8   6         76.99         89.20        10.27 o                         
  -6   8   6        107.17        108.11         8.68 o                         
  -5   8   6          1.26          5.60         5.71 o                         
  -4   8   6        149.13        139.64         6.02 o                         
  -3   8   6         18.82         21.30         3.80 o                         
  -2   8   6       2478.31       2343.26        36.23 o                         
  -1   8   6         76.96         87.19         5.76 o                         
   0   8   6        157.83        162.72         7.15 o                         
   1   8   6          5.92          3.03         4.17 o                         
   2   8   6        951.42        920.56        19.21 o                         
   3   8   6          7.02          5.82         4.88 o                         
   4   8   6         78.29         75.69         6.83 o                         
   5   8   6        175.96        191.40        10.95 o                         
   6   8   6         38.28         26.80         9.20 o                         
   7   8   6         36.78         21.89        10.42 o                         
   8   8   6          0.08          5.55         7.64 o                         
 -10   9   6          0.42         17.94        12.16 o                         
  -9   9   6          6.73         -2.93        11.70 o                         
  -8   9   6          0.95          5.39         9.28 o                         
  -7   9   6        273.55        272.18        16.59 o                         
  -6   9   6          9.60          2.61         9.72 o                         
  -5   9   6        119.17        100.33        10.63 o                         
  -4   9   6         81.49         84.68         9.83 o                         
  -3   9   6         16.21         17.16         4.64 o                         
  -2   9   6         57.59         56.57         6.61 o                         
  -1   9   6        439.32        418.46        13.54 o                         
   0   9   6        507.61        507.50        16.46 o                         
   1   9   6          4.59          4.08         5.59 o                         
   2   9   6        118.21         99.39         7.93 o                         
   3   9   6        369.63        383.06        13.22 o                         
   4   9   6        112.60        115.29        13.82 o                         
   5   9   6         18.23          5.85        11.57 o                         
   6   9   6         14.91         25.68        14.72 o                         
   7   9   6         54.63         46.36        13.88 o                         
  -8  10   6         17.14         23.44        11.59 o                         
  -7  10   6         17.25          9.73        13.40 o                         
  -6  10   6          8.01         23.49        15.37 o                         
  -5  10   6          1.56          1.99        10.49 o                         
  -4  10   6         87.13         68.39        12.03 o                         
  -3  10   6          1.34         11.26         9.87 o                         
  -2  10   6          0.01         -0.02         5.36 o                         
  -1  10   6         23.18         16.70         8.04 o                         
   0  10   6          0.01          7.70         8.49 o                         
   1  10   6         11.06         13.55         8.21 o                         
   2  10   6          0.39         -3.74         7.58 o                         
   3  10   6         32.03         29.23        12.13 o                         
   4  10   6         70.70         87.63        12.63 o                         
 -17   0   7          1.10          0.27        14.72 o                         
 -15   0   7         81.22         75.69        23.52 o                         
 -13   0   7        566.47        576.54        32.61 o                         
 -11   0   7          6.56          6.46         5.32 o                         
  -9   0   7       2836.75       2665.09        55.18 o                         
  -7   0   7       2234.07       2338.33        48.48 o                         
  -5   0   7        442.92        520.89        11.80 o                         
  -3   0   7        255.91        290.24         6.83 o                         
  -1   0   7       4737.04       4409.75        78.27 o                         
   1   0   7         15.82         15.59         3.32 o                         
   3   0   7        202.84        170.39         8.80 o                         
   5   0   7        974.61        924.94        29.87 o                         
   7   0   7       1115.34       1055.39        41.34 o                         
   9   0   7        620.08        629.67        32.07 o                         
  11   0   7        145.19        167.08        58.27 o                         
  13   0   7         74.53         74.13        20.22 o                         
 -17   1   7         25.20         31.41        12.66 o                         
 -16   1   7         31.64         36.84        10.80 o                         
 -15   1   7        116.73        102.76        11.88 o                         
 -14   1   7          0.65         -0.65         8.49 o                         
 -13   1   7         27.58         23.40         6.94 o                         
 -12   1   7         66.91         73.98         6.63 o                         
 -11   1   7         11.71          6.66         3.46 o                         
 -10   1   7        152.36        167.34         6.31 o                         
  -9   1   7        117.61        116.63         4.84 o                         
  -8   1   7         46.98         48.37         3.00 o                         
  -7   1   7       1193.58       1177.17        19.72 o                         
  -6   1   7         54.25         88.16         3.23 o                         
  -5   1   7        498.90        569.20         9.35 o                         
  -4   1   7       1163.83       1015.04        14.27 o                         
  -3   1   7       2034.59       1939.65        27.21 o                         
  -2   1   7       1034.29        869.58        12.91 o                         
  -1   1   7        939.90        928.62        14.26 o                         
   0   1   7        172.55        155.31         6.23 o                         
   1   1   7        667.55        674.82        17.48 o                         
   2   1   7        360.50        408.34         9.68 o                         
   3   1   7          1.38         11.57         3.08 o                         
   4   1   7          3.98         -0.43         2.83 o                         
   5   1   7        122.34        101.47         5.78 o                         
   6   1   7        105.34        131.71         7.26 o                         
   7   1   7          1.26          6.37         5.18 o                         
   8   1   7         34.79         27.05         6.79 o                         
   9   1   7        127.58        158.90        12.65 o                         
  10   1   7         19.61         15.41         7.64 o                         
  11   1   7          1.91          5.20         8.32 o                         
  12   1   7          0.26         14.83        10.19 o                         
  13   1   7         29.27         46.28        13.03 o                         
 -16   2   7         72.14         69.01        11.31 o                         
 -15   2   7          2.09         -0.84        10.80 o                         
 -14   2   7         97.74         79.37         9.24 o                         
 -13   2   7          6.38          4.89         6.25 o                         
 -12   2   7        490.24        477.10        15.94 o                         
 -11   2   7       1244.90       1314.28        25.61 o                         
 -10   2   7         84.59         81.03         5.06 o                         
  -9   2   7         71.14         58.60         3.69 o                         
  -8   2   7        216.78        238.57         6.55 o                         
  -7   2   7       3256.01       3287.51        49.91 o                         
  -6   2   7         19.40         15.21         1.83 o                         
  -5   2   7       1897.33       1974.39        27.28 o                         
  -4   2   7        220.37        194.56         6.67 o                         
  -3   2   7       3315.46       3301.18        44.58 o                         
  -2   2   7         11.34         31.35         2.88 o                         
  -1   2   7          3.10          1.29         1.19 o                         
   0   2   7         99.03        118.69         3.86 o                         
   1   2   7        202.22        219.95         5.86 o                         
   2   2   7         98.46        111.46         5.20 o                         
   3   2   7        493.83        496.81        11.63 o                         
   4   2   7          0.28          2.63         2.92 o                         
   5   2   7          3.34         12.04         3.60 o                         
   6   2   7         50.88         44.82         5.43 o                         
   7   2   7         82.30         87.35         9.12 o                         
   8   2   7          0.69         -1.34         7.32 o                         
   9   2   7          0.17         -6.77         6.83 o                         
  10   2   7          0.43         -2.74         7.81 o                         
  11   2   7          9.22         11.18         9.03 o                         
  12   2   7         45.74         69.76        15.43 o                         
 -16   3   7         40.68         60.57        12.08 o                         
 -15   3   7        128.94        116.78        13.18 o                         
 -14   3   7         10.97          9.61         7.53 o                         
 -13   3   7         92.54         76.65        15.89 o                         
 -12   3   7          0.66         -2.01         4.67 o                         
 -11   3   7       1025.93        968.10        20.43 o                         
 -10   3   7        325.10        332.00        12.19 o                         
  -9   3   7        352.88        399.58         9.53 o                         
  -8   3   7        157.69        158.72         5.05 o                         
  -7   3   7         23.96         20.03         2.36 o                         
  -6   3   7          0.94          0.89         1.71 o                         
  -5   3   7       1848.24       1819.01        27.06 o                         
  -4   3   7          0.02         -2.01         2.01 o                         
  -3   3   7        991.54        956.95        15.42 o                         
  -2   3   7        939.66        977.67        17.92 o                         
  -1   3   7         53.90         55.56         2.94 o                         
   0   3   7        520.79        496.78         8.92 o                         
   1   3   7        238.06        236.43         6.85 o                         
   2   3   7          0.17          0.88         2.19 o                         
   3   3   7       1443.92       1393.29        23.56 o                         
   4   3   7         45.59         57.61         4.46 o                         
   5   3   7         48.09         48.75         6.35 o                         
   6   3   7          3.29          1.99         4.24 o                         
   7   3   7         68.27         71.90         7.83 o                         
   8   3   7        144.50        133.06        11.08 o                         
   9   3   7        321.93        314.78        18.65 o                         
  10   3   7         16.85         28.61        10.31 o                         
  11   3   7        116.86        130.44        13.43 o                         
  12   3   7        125.79        127.13        22.68 o                         
 -16   4   7          2.16         10.48        11.36 o                         
 -15   4   7         23.00         40.32        10.41 o                         
 -14   4   7        110.69         87.16        12.41 o                         
 -13   4   7          0.63          7.80         6.36 o                         
 -12   4   7          3.98         -2.54         8.59 o                         
 -11   4   7        294.20        291.11        10.25 o                         
 -10   4   7          4.67          2.81         4.20 o                         
  -9   4   7         71.88         82.37         4.79 o                         
  -8   4   7         66.85         70.53         3.91 o                         
  -7   4   7         25.43         34.53         2.98 o                         
  -6   4   7         17.80         21.72         3.21 o                         
  -5   4   7         21.40         21.95         2.71 o                         
  -4   4   7         59.64         51.78         2.71 o                         
  -3   4   7        235.42        268.64         5.46 o                         
  -2   4   7        221.58        221.02         7.81 o                         
  -1   4   7         47.97         42.51         2.56 o                         
   0   4   7         24.29         28.24         2.85 o                         
   1   4   7         11.20         16.95         2.36 o                         
   2   4   7        232.94        216.19         6.49 o                         
   3   4   7         16.99         23.99         3.41 o                         
   4   4   7        145.20        142.92         8.21 o                         
   5   4   7        277.85        268.59         9.92 o                         
   6   4   7         13.13         14.45         6.45 o                         
   7   4   7          0.40         -1.61         6.25 o                         
   8   4   7          3.86          0.14         7.10 o                         
   9   4   7         18.18         21.28         8.00 o                         
  10   4   7          0.00         -4.09        12.04 o                         
  11   4   7        126.22        113.78        13.00 o                         
  12   4   7         94.54         97.28        18.15 o                         
 -15   5   7         76.57         80.12        24.96 o                         
 -14   5   7         38.79         41.11        10.21 o                         
 -13   5   7         15.56         11.46         6.88 o                         
 -12   5   7          0.04         -1.32         5.46 o                         
 -11   5   7        183.38        198.38         9.39 o                         
 -10   5   7         23.12         17.04         4.30 o                         
  -9   5   7        420.30        434.01        10.66 o                         
  -8   5   7        537.18        479.58        11.74 o                         
  -7   5   7       1800.23       1821.50        32.30 o                         
  -6   5   7        214.89        229.41         8.80 o                         
  -5   5   7         65.46         76.48         3.72 o                         
  -4   5   7         41.96         26.61         2.52 o                         
  -3   5   7        431.64        435.26         7.83 o                         
  -2   5   7        782.41        798.44        13.45 o                         
  -1   5   7        105.97        112.83         4.89 o                         
   0   5   7          2.17          1.56         2.29 o                         
   1   5   7          5.96         11.11         2.74 o                         
   2   5   7        148.59        159.96         6.80 o                         
   3   5   7        767.73        798.74        18.92 o                         
   4   5   7         64.19         68.35         5.80 o                         
   5   5   7        157.33        155.32         7.60 o                         
   6   5   7          8.14         -3.21         5.07 o                         
   7   5   7        396.48        377.14        15.24 o                         
   8   5   7        168.18        161.05        18.43 o                         
   9   5   7        188.66        193.79        14.31 o                         
  10   5   7        142.20        154.93        14.35 o                         
  11   5   7         15.51          5.72        19.82 o                         
 -14   6   7          8.62         13.40        11.05 o                         
 -13   6   7         36.04         59.74         9.16 o                         
 -12   6   7         11.67         -4.49         8.69 o                         
 -11   6   7         16.29         21.01         6.03 o                         
 -10   6   7        213.41        182.89         8.74 o                         
  -9   6   7         30.19         31.64         4.69 o                         
  -8   6   7        837.37        799.77        16.91 o                         
  -7   6   7        183.48        184.69         6.73 o                         
  -6   6   7         52.12         52.74         3.83 o                         
  -5   6   7        335.60        319.85         8.07 o                         
  -4   6   7        883.03        897.08        14.93 o                         
  -3   6   7          1.98          2.73         2.56 o                         
  -2   6   7         82.76         82.35         4.65 o                         
  -1   6   7         75.33         85.09         4.37 o                         
   0   6   7          3.39          2.79         2.88 o                         
   1   6   7         18.63         19.00         4.13 o                         
   2   6   7         12.41         12.43         3.66 o                         
   3   6   7        111.30        112.52         7.80 o                         
   4   6   7        210.06        220.64        10.85 o                         
   5   6   7        205.12        219.75         9.36 o                         
   6   6   7          0.04          2.96         5.12 o                         
   7   6   7        863.71        791.80        25.12 o                         
   8   6   7         19.69          3.92        10.68 o                         
   9   6   7        475.16        497.10        19.56 o                         
  10   6   7         66.37         54.63        11.92 o                         
 -13   7   7         46.84         68.32        14.84 o                         
 -12   7   7          4.41         10.25        11.91 o                         
 -11   7   7          2.15         -2.53         7.76 o                         
 -10   7   7         67.11         71.64        14.01 o                         
  -9   7   7          2.86         -1.06         5.28 o                         
  -8   7   7         93.42         90.24         7.08 o                         
  -7   7   7         40.37         40.17         3.84 o                         
  -6   7   7         33.47         34.97         4.36 o                         
  -5   7   7         46.63         44.14         4.52 o                         
  -4   7   7          2.48          1.20         3.07 o                         
  -3   7   7        473.80        492.27         9.87 o                         
  -2   7   7          6.47         10.73         3.47 o                         
  -1   7   7         10.13         11.98         3.45 o                         
   0   7   7         35.74         35.98         4.20 o                         
   1   7   7         37.62         29.62         4.94 o                         
   2   7   7        189.88        196.97        10.56 o                         
   3   7   7          0.95         10.32         4.55 o                         
   4   7   7        208.98        213.55        12.05 o                         
   5   7   7        329.07        319.53        16.97 o                         
   6   7   7         74.84         78.26         9.32 o                         
   7   7   7         60.56         58.67         7.73 o                         
   8   7   7        363.26        340.52        23.90 o                         
   9   7   7          4.74         -8.12         8.12 o                         
 -12   8   7        115.84        128.15        16.90 o                         
 -11   8   7         11.38         15.73        38.49 o                         
 -10   8   7          0.19          8.34        10.27 o                         
  -9   8   7          0.34         -8.04         9.10 o                         
  -8   8   7         76.27         73.38        10.26 o                         
  -7   8   7         15.19         11.82         7.20 o                         
  -6   8   7          0.42         -5.89         5.89 o                         
  -5   8   7        120.26        122.70         6.05 o                         
  -4   8   7        169.04        160.27         7.36 o                         
  -3   8   7        244.16        222.17         7.46 o                         
  -2   8   7        136.49        148.16         7.22 o                         
  -1   8   7         36.92         40.60         5.52 o                         
   0   8   7         76.44         76.55         5.58 o                         
   1   8   7          0.00          1.56         5.45 o                         
   2   8   7          0.48          0.24         4.59 o                         
   3   8   7         13.63          3.90         5.50 o                         
   4   8   7        185.67        224.27        10.86 o                         
   5   8   7        585.54        575.94        20.30 o                         
   6   8   7        122.27        118.83         9.10 o                         
   7   8   7          0.34          9.46         8.05 o                         
   8   8   7          7.05          8.31        10.45 o                         
 -10   9   7         62.42         84.85        14.78 o                         
  -9   9   7         34.79         44.12        22.61 o                         
  -8   9   7        119.40        132.48        12.39 o                         
  -7   9   7         92.30         96.37        11.17 o                         
  -6   9   7         53.05         73.75        12.60 o                         
  -5   9   7          1.23         -3.84         6.93 o                         
  -4   9   7         62.51         49.22         7.66 o                         
  -3   9   7         39.16         32.36         5.01 o                         
  -2   9   7         29.74         52.53         7.56 o                         
  -1   9   7          7.92          6.10         6.16 o                         
   0   9   7         34.36         35.21         6.23 o                         
   1   9   7         41.83         28.62         7.99 o                         
   2   9   7         37.48         47.92         6.80 o                         
   3   9   7        353.80        356.43        14.52 o                         
   4   9   7         52.00         51.91         9.91 o                         
   5   9   7        110.54        113.02        12.26 o                         
   6   9   7         27.39         36.53        13.12 o                         
  -7  10   7          0.00          9.32        11.17 o                         
  -6  10   7          0.04         -6.72        11.35 o                         
  -5  10   7         41.09         21.19        14.13 o                         
  -4  10   7         36.24         23.88        12.22 o                         
  -3  10   7          0.60          5.57         6.80 o                         
  -2  10   7          3.73         -0.83         8.06 o                         
  -1  10   7          7.10          4.25         7.83 o                         
   0  10   7          0.43         -8.06         8.06 o                         
   1  10   7          0.36         16.05         9.55 o                         
   2  10   7         37.48         53.22         9.28 o                         
   3  10   7         34.85         17.28         8.80 o                         
 -16   0   8         22.68         16.57        13.75 o                         
 -14   0   8          0.21         21.87        12.46 o                         
 -12   0   8        232.42        301.47        30.47 o                         
 -10   0   8          1.09         -1.41         3.87 o                         
  -8   0   8        307.29        389.34        13.12 o                         
  -6   0   8        312.36        341.08         9.03 o                         
  -4   0   8        796.10        849.08        17.41 o                         
  -2   0   8       2573.20       2416.22        40.70 o                         
   0   0   8       3963.99       3692.47        75.13 o                         
   2   0   8       8251.66       7970.54       157.36 o                         
   4   0   8        778.78        757.33        22.06 o                         
   6   0   8        459.47        552.03        22.16 o                         
   8   0   8       1906.09       2030.03       102.63 o                         
  10   0   8        142.32        151.43        18.18 o                         
  12   0   8         41.68         48.05        17.32 o                         
 -16   1   8         45.18         37.54        10.06 o                         
 -15   1   8          0.41          0.36         7.94 o                         
 -14   1   8         10.43         12.33         7.04 o                         
 -13   1   8         44.75         54.07         6.87 o                         
 -12   1   8        191.97        204.14         9.36 o                         
 -11   1   8         20.62         29.76         4.35 o                         
 -10   1   8         12.87         18.79         3.22 o                         
  -9   1   8         74.62         75.72         3.98 o                         
  -8   1   8         84.80         72.26         3.69 o                         
  -7   1   8          1.14         -1.20         1.77 o                         
  -6   1   8        207.78        186.37         6.19 o                         
  -5   1   8        289.99        338.76         6.60 o                         
  -4   1   8       3244.47       3222.00        39.07 o                         
  -3   1   8       1097.47       1054.40        17.03 o                         
  -2   1   8       3828.31       3685.51        49.15 o                         
  -1   1   8       5100.39       5162.89        76.89 o                         
   0   1   8          9.75          5.79         2.21 o                         
   1   1   8       6793.46       6703.58        93.83 o                         
   2   1   8        278.23        293.12         8.05 o                         
   3   1   8         21.09         31.14         5.00 o                         
   4   1   8         11.49         11.89         3.71 o                         
   5   1   8          8.61          5.95         3.62 o                         
   6   1   8         83.55        101.28         9.11 o                         
   7   1   8         73.66         73.52         8.72 o                         
   8   1   8          3.79          1.35         6.65 o                         
   9   1   8        407.89        394.95        18.22 o                         
  10   1   8         25.33         20.42        14.38 o                         
  11   1   8          7.31         18.42         9.86 o                         
  12   1   8          2.08         19.90        30.47 o                         
 -16   2   8          1.99         -9.41         9.41 o                         
 -15   2   8        117.78         85.98        10.32 o                         
 -14   2   8          2.81          3.40         6.74 o                         
 -13   2   8         93.09         63.32         8.98 o                         
 -12   2   8        232.17        251.84        10.82 o                         
 -11   2   8        405.57        442.46        13.79 o                         
 -10   2   8         34.81         46.66         4.47 o                         
  -9   2   8        307.77        284.03         9.52 o                         
  -8   2   8         26.24         19.66         2.39 o                         
  -7   2   8        940.67        792.77        12.95 o                         
  -6   2   8        575.72        534.35        10.44 o                         
  -5   2   8        534.28        489.86         9.36 o                         
  -4   2   8       1302.11       1293.45        20.76 o                         
  -3   2   8       2974.91       2864.75        41.94 o                         
  -2   2   8       1036.92        965.25        19.02 o                         
  -1   2   8        692.76        632.79        10.35 o                         
   0   2   8        489.81        527.67         9.42 o                         
   1   2   8        206.59        175.40         5.87 o                         
   2   2   8        659.00        673.95        13.49 o                         
   3   2   8        818.02        882.29        17.78 o                         
   4   2   8        325.52        304.17        11.26 o                         
   5   2   8        239.67        224.59         9.50 o                         
   6   2   8          4.78          8.81         4.82 o                         
   7   2   8          3.62          0.08         5.94 o                         
   8   2   8        119.53        136.37        12.66 o                         
   9   2   8          5.16         -4.97         7.29 o                         
  10   2   8         23.09         25.36        10.65 o                         
  11   2   8         45.90         31.05        15.12 o                         
  12   2   8          4.08          4.53        11.87 o                         
 -16   3   8         35.87         44.98        10.54 o                         
 -15   3   8          0.56          5.93        11.25 o                         
 -14   3   8        469.92        487.34        18.76 o                         
 -13   3   8        161.10        182.45        12.50 o                         
 -12   3   8        382.99        398.53        12.35 o                         
 -11   3   8        339.19        319.54        11.13 o                         
 -10   3   8        122.29        124.58         8.27 o                         
  -9   3   8       1104.87       1057.61        17.92 o                         
  -8   3   8          0.27          0.76         2.27 o                         
  -7   3   8        119.68        110.55         4.37 o                         
  -6   3   8         24.01         29.76         2.41 o                         
  -5   3   8       1832.02       1827.08        32.36 o                         
  -4   3   8        577.28        601.78        11.68 o                         
  -3   3   8        859.28        855.67        15.67 o                         
  -2   3   8         35.17         28.99         3.52 o                         
  -1   3   8        151.89        159.16         4.62 o                         
   0   3   8          0.60          0.26         1.81 o                         
   1   3   8        496.75        473.35         9.23 o                         
   2   3   8         11.09         12.61         2.79 o                         
   3   3   8         11.32         24.93         4.68 o                         
   4   3   8       1059.14       1098.65        21.73 o                         
   5   3   8          1.02          3.97         5.10 o                         
   6   3   8         27.88         31.11         5.56 o                         
   7   3   8         60.00         52.43         7.88 o                         
   8   3   8        169.68        143.73        11.81 o                         
   9   3   8          0.06          8.82         8.18 o                         
  10   3   8        128.78        128.30        16.97 o                         
  11   3   8         60.61         37.51        11.36 o                         
 -15   4   8          4.80          0.44         9.34 o                         
 -14   4   8          9.05          3.81        12.17 o                         
 -13   4   8          3.05          5.06         6.76 o                         
 -12   4   8          3.66         13.51         7.47 o                         
 -11   4   8          7.31         14.67         5.59 o                         
 -10   4   8          2.22          1.55         4.40 o                         
  -9   4   8         15.67         23.45         3.72 o                         
  -8   4   8        135.66        136.07         6.31 o                         
  -7   4   8        341.82        356.33         8.74 o                         
  -6   4   8         58.81         70.33         3.35 o                         
  -5   4   8        193.07        211.08         7.28 o                         
  -4   4   8        259.67        266.36         8.41 o                         
  -3   4   8        348.32        351.19         9.72 o                         
  -2   4   8          0.84          0.23         2.32 o                         
  -1   4   8        227.25        243.80         6.51 o                         
   0   4   8        135.12        125.88         4.75 o                         
   1   4   8          0.00         -2.26         2.26 o                         
   2   4   8         41.37         43.74         3.82 o                         
   3   4   8         68.66         67.99         7.49 o                         
   4   4   8         65.47         59.13         5.21 o                         
   5   4   8        513.75        516.29        15.92 o                         
   6   4   8        641.47        659.13        20.17 o                         
   7   4   8         31.59         28.99         7.06 o                         
   8   4   8         11.63          3.92         7.58 o                         
   9   4   8          0.26         -8.31         8.31 o                         
  10   4   8         59.28         55.99        10.89 o                         
  11   4   8          0.25         11.91        11.07 o                         
 -15   5   8         23.08         36.33        12.94 o                         
 -14   5   8         78.83         75.87         9.40 o                         
 -13   5   8         23.56         31.97         6.77 o                         
 -12   5   8         67.27         68.79         7.70 o                         
 -11   5   8         25.49         25.28         5.02 o                         
 -10   5   8        392.97        369.10        12.08 o                         
  -9   5   8        170.81        183.48         7.65 o                         
  -8   5   8        223.73        232.75         7.96 o                         
  -7   5   8         28.11         32.92         3.34 o                         
  -6   5   8        247.73        236.69         6.89 o                         
  -5   5   8        303.62        309.64         7.14 o                         
  -4   5   8        214.75        205.46         5.26 o                         
  -3   5   8         55.94         64.94         4.10 o                         
  -2   5   8          0.09          2.09         2.20 o                         
  -1   5   8        100.04        113.11         5.58 o                         
   0   5   8        361.57        358.21        10.37 o                         
   1   5   8        366.96        363.00         9.92 o                         
   2   5   8          7.18          4.65         3.35 o                         
   3   5   8         38.89         36.46         4.35 o                         
   4   5   8         53.19         67.11         5.76 o                         
   5   5   8          6.65         13.44         4.64 o                         
   6   5   8         57.43         65.27         7.20 o                         
   7   5   8          0.15          2.89         9.44 o                         
   8   5   8         32.51         22.05         8.37 o                         
   9   5   8          0.04          0.10        12.81 o                         
  10   5   8         56.02         49.67        12.06 o                         
 -14   6   8        121.27        102.28        13.20 o                         
 -13   6   8         90.91         95.65         8.85 o                         
 -12   6   8          0.02          4.18         6.64 o                         
 -11   6   8          5.07          1.04         5.65 o                         
 -10   6   8        517.28        442.99        14.07 o                         
  -9   6   8        176.79        174.53         7.43 o                         
  -8   6   8         18.57         14.77         3.79 o                         
  -7   6   8        175.00        163.44         6.11 o                         
  -6   6   8        553.14        494.94        11.44 o                         
  -5   6   8        162.36        162.79         6.31 o                         
  -4   6   8        354.64        332.74         9.28 o                         
  -3   6   8        166.32        164.16         7.25 o                         
  -2   6   8          1.72          0.02         2.86 o                         
  -1   6   8         33.18         34.32         3.61 o                         
   0   6   8        103.27        110.42         5.33 o                         
   1   6   8          2.62          0.83         3.55 o                         
   2   6   8          0.21          2.89         3.88 o                         
   3   6   8        513.61        480.78        15.16 o                         
   4   6   8         11.62          9.62         5.08 o                         
   5   6   8         23.45         27.92         5.67 o                         
   6   6   8        176.27        183.51        12.38 o                         
   7   6   8         27.01         28.79         7.17 o                         
   8   6   8         44.09         49.74         8.71 o                         
   9   6   8          4.47         13.92        10.02 o                         
 -13   7   8          3.05         11.40        12.01 o                         
 -12   7   8         35.38         30.76         9.02 o                         
 -11   7   8        100.12        104.61        10.17 o                         
 -10   7   8          0.13          4.26         5.38 o                         
  -9   7   8         55.32         63.65         6.42 o                         
  -8   7   8        238.83        213.21         7.71 o                         
  -7   7   8        129.24        109.14         6.74 o                         
  -6   7   8         46.27         47.21         4.62 o                         
  -5   7   8         16.41         14.25         3.79 o                         
  -4   7   8          0.02         -0.02         3.33 o                         
  -3   7   8        248.11        236.84         8.98 o                         
  -2   7   8        515.08        504.52        11.68 o                         
  -1   7   8          2.06         -1.95         3.54 o                         
   0   7   8          5.84          2.55         5.15 o                         
   1   7   8         14.98         15.02         4.42 o                         
   2   7   8          0.43          2.18         4.32 o                         
   3   7   8        152.31        163.69         8.73 o                         
   4   7   8        143.24        151.70         9.60 o                         
   5   7   8          0.01          2.31         6.25 o                         
   6   7   8         55.51         75.72        10.32 o                         
   7   7   8          0.17         -6.76         6.76 o                         
   8   7   8         31.08         48.74         9.58 o                         
 -11   8   8          3.47         21.09        13.93 o                         
 -10   8   8          9.24          6.22         9.84 o                         
  -9   8   8          2.14          9.97         6.88 o                         
  -8   8   8          3.82          8.35         7.14 o                         
  -7   8   8          8.56          4.85         6.89 o                         
  -6   8   8         14.19         13.58         4.32 o                         
  -5   8   8         52.43         59.60         5.28 o                         
  -4   8   8        124.89        121.22         6.04 o                         
  -3   8   8         84.97         93.90         7.14 o                         
  -2   8   8         82.77         72.13         5.74 o                         
  -1   8   8         37.51         44.09         5.54 o                         
   0   8   8         53.81         52.17         5.91 o                         
   1   8   8         18.90         29.77         5.20 o                         
   2   8   8         25.29         36.27         5.81 o                         
   3   8   8         99.12        100.91        13.43 o                         
   4   8   8        659.67        631.82        22.87 o                         
   5   8   8        408.17        449.07        18.49 o                         
   6   8   8          4.79         -3.74         8.64 o                         
   7   8   8          3.03          7.88        15.89 o                         
  -9   9   8          8.86          3.02        12.81 o                         
  -8   9   8         18.35          5.30         9.96 o                         
  -7   9   8          6.76          6.01         7.90 o                         
  -6   9   8         92.38         75.08         8.79 o                         
  -5   9   8         27.36         25.80         5.35 o                         
  -4   9   8         27.21         16.87         5.76 o                         
  -3   9   8        164.08        157.08         8.77 o                         
  -2   9   8         56.79         61.32         6.41 o                         
  -1   9   8          7.71         19.20         6.38 o                         
   0   9   8         37.75         31.87         6.31 o                         
   1   9   8         88.56        117.29         8.61 o                         
   2   9   8        345.75        337.58        13.33 o                         
   3   9   8         87.93         87.21        18.34 o                         
   4   9   8         66.66         46.72        12.58 o                         
   5   9   8          1.25         15.63         8.33 o                         
  -6  10   8        192.11        223.98        16.36 o                         
  -5  10   8          1.73         11.15        10.32 o                         
  -4  10   8         63.28         61.59         8.72 o                         
  -3  10   8         76.15         72.84         8.72 o                         
  -2  10   8          3.42         -8.53         8.53 o                         
  -1  10   8          8.95         -2.02         8.93 o                         
   0  10   8          0.00          3.55         9.45 o                         
   1  10   8          5.80         14.06         8.89 o                         
   2  10   8         52.18         53.02        12.62 o                         
 -15   0   9        111.59        141.91        25.66 o                         
 -13   0   9          0.06          6.88         8.09 o                         
 -11   0   9        424.04        408.31        15.79 o                         
  -9   0   9        106.57         97.92         6.35 o                         
  -7   0   9        337.80        281.52         8.51 o                         
  -5   0   9        307.22        264.05         8.36 o                         
  -3   0   9        534.75        661.45        15.01 o                         
  -1   0   9         89.80        134.45         7.51 o                         
   1   0   9       3775.89       3888.86        81.00 o                         
   3   0   9       3360.09       3382.32        72.25 o                         
   5   0   9         90.89         91.56         9.63 o                         
   7   0   9         15.22         13.84         9.19 o                         
   9   0   9        293.82        242.73        22.53 o                         
  11   0   9          7.17         -6.91        14.98 o                         
 -16   1   9          0.75          7.00         9.47 o                         
 -15   1   9         14.18         18.70         8.23 o                         
 -14   1   9        187.49        188.55        12.00 o                         
 -13   1   9        203.40        200.30        11.17 o                         
 -12   1   9        109.15        114.28         8.07 o                         
 -11   1   9         69.15         68.22         5.22 o                         
 -10   1   9        236.88        269.76         8.15 o                         
  -9   1   9         85.09         76.10         4.10 o                         
  -8   1   9         35.16         28.02         2.63 o                         
  -7   1   9          4.26          3.35         1.86 o                         
  -6   1   9         46.16         43.52         2.77 o                         
  -5   1   9        288.48        316.13         6.23 o                         
  -4   1   9         71.97         57.60         2.84 o                         
  -3   1   9          8.42          4.37         2.10 o                         
  -2   1   9        848.90        854.50        11.79 o                         
  -1   1   9        231.89        213.90         5.28 o                         
   0   1   9        405.26        372.83         9.04 o                         
   1   1   9        236.20        224.38         7.20 o                         
   2   1   9         17.17         19.54         3.25 o                         
   3   1   9        160.83        185.00         7.54 o                         
   4   1   9        243.08        253.43         9.13 o                         
   5   1   9        187.20        200.51        11.87 o                         
   6   1   9        708.53        692.07        32.39 o                         
   7   1   9        177.45        180.60        12.42 o                         
   8   1   9        112.84        118.10        14.19 o                         
   9   1   9        191.56        214.80        16.20 o                         
  10   1   9        180.21        168.20        13.98 o                         
  11   1   9          2.89         11.50        10.73 o                         
 -16   2   9         33.54         12.22         9.71 o                         
 -15   2   9          0.33          6.76         8.10 o                         
 -14   2   9         54.72         97.15        12.50 o                         
 -13   2   9         12.86         12.10         6.54 o                         
 -12   2   9        297.34        313.54        11.54 o                         
 -11   2   9        166.62        161.22         8.08 o                         
 -10   2   9        302.99        333.50         8.87 o                         
  -9   2   9         34.60         39.75         3.43 o                         
  -8   2   9         16.23         13.87         3.37 o                         
  -7   2   9        123.97        129.72         4.26 o                         
  -6   2   9         36.46         26.07         2.15 o                         
  -5   2   9        100.98         99.56         4.62 o                         
  -4   2   9        731.47        786.78        13.73 o                         
  -3   2   9         18.97          9.38         2.68 o                         
  -2   2   9       2177.10       2263.31        37.30 o                         
  -1   2   9         51.94         57.38         2.91 o                         
   0   2   9          9.99          7.51         2.15 o                         
   1   2   9         80.52         96.70         4.65 o                         
   2   2   9       1148.72       1156.53        20.56 o                         
   3   2   9          0.00          1.72         3.40 o                         
   4   2   9        340.07        330.49        10.36 o                         
   5   2   9        292.26        314.45        12.25 o                         
   6   2   9         27.01         20.96         6.60 o                         
   7   2   9        178.17        204.55        13.40 o                         
   8   2   9        451.30        467.24        24.07 o                         
   9   2   9        647.41        603.68        41.57 o                         
  10   2   9        111.81        120.61        15.89 o                         
  11   2   9         36.82         35.36        13.06 o                         
 -16   3   9          0.79          1.50        10.02 o                         
 -15   3   9         73.60         79.24        10.48 o                         
 -14   3   9        189.12        205.72        21.47 o                         
 -13   3   9         10.68         15.61         6.97 o                         
 -12   3   9          1.51          3.60         5.38 o                         
 -11   3   9         38.75         34.11         7.09 o                         
 -10   3   9         70.53         61.99         4.65 o                         
  -9   3   9          3.78          6.30         2.97 o                         
  -8   3   9        279.34        302.33         8.00 o                         
  -7   3   9        118.29        111.57         4.28 o                         
  -6   3   9          5.38         31.28         3.45 o                         
  -5   3   9       1291.17       1215.81        20.42 o                         
  -4   3   9        231.09        192.77         6.20 o                         
  -3   3   9          0.68         12.57         4.50 o                         
  -2   3   9         16.74         23.16         3.57 o                         
  -1   3   9          1.51          3.06         2.68 o                         
   0   3   9         67.73         86.01         3.75 o                         
   1   3   9        177.09        185.74         6.10 o                         
   2   3   9          0.00          0.23         2.59 o                         
   3   3   9          2.43         11.43         3.70 o                         
   4   3   9          1.01         -0.87         5.45 o                         
   5   3   9        336.19        318.24        12.32 o                         
   6   3   9        106.97        103.96        23.24 o                         
   7   3   9        233.45        230.23        14.12 o                         
   8   3   9        222.65        210.29        15.23 o                         
   9   3   9         35.22         36.63         9.83 o                         
  10   3   9         55.45         43.12        10.96 o                         
  11   3   9         21.32         36.88        11.44 o                         
 -15   4   9         46.03         64.17        11.92 o                         
 -14   4   9         92.10        103.80        12.50 o                         
 -13   4   9         18.93          8.28         7.10 o                         
 -12   4   9          4.44          6.95         4.99 o                         
 -11   4   9         25.91         20.86         4.77 o                         
 -10   4   9        288.32        304.84        10.46 o                         
  -9   4   9          7.44         16.81         3.47 o                         
  -8   4   9        418.00        425.22        12.83 o                         
  -7   4   9          0.35          0.55         2.24 o                         
  -6   4   9          0.08          2.53         3.81 o                         
  -5   4   9         77.38        101.30         5.43 o                         
  -4   4   9         94.17        112.70         5.18 o                         
  -3   4   9        553.35        546.39        11.91 o                         
  -2   4   9        100.02         89.84         5.73 o                         
  -1   4   9         16.42         18.21         3.43 o                         
   0   4   9        300.91        289.74         7.67 o                         
   1   4   9        476.56        481.82         9.93 o                         
   2   4   9         95.01        106.20         9.17 o                         
   3   4   9        511.03        536.99        14.84 o                         
   4   4   9         67.02         67.35         5.74 o                         
   5   4   9        150.71        147.05        11.07 o                         
   6   4   9        104.82         84.21         9.11 o                         
   7   4   9          0.02          0.92         7.07 o                         
   8   4   9         36.75         36.55         9.29 o                         
   9   4   9          1.50          3.41         8.84 o                         
  10   4   9         73.56        122.01        17.10 o                         
 -15   5   9         63.48         61.59        17.79 o                         
 -14   5   9         34.48         60.17         9.91 o                         
 -13   5   9         15.83         13.84         6.95 o                         
 -12   5   9         48.46         50.43         6.26 o                         
 -11   5   9          1.51          4.71         5.50 o                         
 -10   5   9          4.61          1.29         4.79 o                         
  -9   5   9         26.47         27.61         4.37 o                         
  -8   5   9        631.34        658.57        13.41 o                         
  -7   5   9        520.53        526.95        10.64 o                         
  -6   5   9        217.86        207.47         6.52 o                         
  -5   5   9         18.61         20.11         2.45 o                         
  -4   5   9         63.59         55.30         5.30 o                         
  -3   5   9        852.98        833.23        14.18 o                         
  -2   5   9        407.65        377.61         8.68 o                         
  -1   5   9        239.12        231.40         6.63 o                         
   0   5   9          0.72          4.23         2.99 o                         
   1   5   9        115.50        104.02         6.01 o                         
   2   5   9        265.13        276.37        11.79 o                         
   3   5   9          0.11          2.19         3.93 o                         
   4   5   9         53.03         61.17         5.62 o                         
   5   5   9         31.16         27.07         5.43 o                         
   6   5   9         15.88         19.48         9.49 o                         
   7   5   9         69.30         54.97         8.60 o                         
   8   5   9         42.98         52.73         9.72 o                         
   9   5   9        182.07        203.14        19.14 o                         
 -14   6   9         83.27        103.61        12.08 o                         
 -13   6   9          1.15          4.73         8.76 o                         
 -12   6   9         17.80          5.60         6.78 o                         
 -11   6   9         13.51          8.54         5.74 o                         
 -10   6   9         38.68         38.16         5.86 o                         
  -9   6   9        249.63        286.53         9.36 o                         
  -8   6   9        275.96        274.52         8.11 o                         
  -7   6   9         17.83         11.38         3.73 o                         
  -6   6   9         29.97         32.83         4.44 o                         
  -5   6   9        151.34        145.31         5.72 o                         
  -4   6   9        126.98        116.96         5.19 o                         
  -3   6   9         90.84        102.98         4.76 o                         
  -2   6   9        542.03        541.16        13.72 o                         
  -1   6   9        651.72        652.42        13.07 o                         
   0   6   9        161.95        160.71         6.41 o                         
   1   6   9         37.37         45.44         5.14 o                         
   2   6   9        332.55        325.76        11.00 o                         
   3   6   9         50.49         52.37         6.13 o                         
   4   6   9          6.35          7.92         4.96 o                         
   5   6   9         40.43         37.47         6.45 o                         
   6   6   9         52.75         61.14         7.79 o                         
   7   6   9         53.67         41.33         8.62 o                         
   8   6   9        133.38        141.15        11.73 o                         
   9   6   9          0.07         -4.01        10.12 o                         
 -13   7   9          2.01        -11.04        11.04 o                         
 -12   7   9          9.40         17.59        10.48 o                         
 -11   7   9          6.60          7.02         6.14 o                         
 -10   7   9         45.05         39.64         6.67 o                         
  -9   7   9          0.67         -2.40         4.56 o                         
  -8   7   9       1102.42       1049.10        20.35 o                         
  -7   7   9         52.04         51.49         5.02 o                         
  -6   7   9         13.51         11.88         4.02 o                         
  -5   7   9         15.40         23.39         4.84 o                         
  -4   7   9        874.29        826.52        15.74 o                         
  -3   7   9        966.07        979.12        18.99 o                         
  -2   7   9         42.76         41.31         4.40 o                         
  -1   7   9          9.38         10.64         4.03 o                         
   0   7   9        125.72        131.03         7.48 o                         
   1   7   9         29.25         23.93         5.90 o                         
   2   7   9        182.51        197.61         9.50 o                         
   3   7   9          6.18          2.89         5.41 o                         
   4   7   9         22.34         28.19         6.87 o                         
   5   7   9         49.53         60.30         8.31 o                         
   6   7   9         20.77         10.21         7.86 o                         
   7   7   9        130.16        143.05        11.08 o                         
 -11   8   9         75.73        102.30        24.62 o                         
 -10   8   9         33.04         44.26         8.67 o                         
  -9   8   9         86.69         95.45         8.31 o                         
  -8   8   9        247.10        252.14         9.53 o                         
  -7   8   9         18.03         11.73         5.99 o                         
  -6   8   9          7.11         25.24         6.21 o                         
  -5   8   9        128.81        127.38         6.66 o                         
  -4   8   9        226.85        207.05         8.36 o                         
  -3   8   9        587.11        590.79        14.08 o                         
  -2   8   9        110.95        110.54         7.58 o                         
  -1   8   9        208.08        223.22         9.46 o                         
   0   8   9         51.79         59.33         6.76 o                         
   1   8   9        166.10        170.63         8.40 o                         
   2   8   9        145.28        151.71         9.24 o                         
   3   8   9        334.44        323.69        14.15 o                         
   4   8   9          4.24         19.34        12.52 o                         
   5   8   9          2.07          9.87         9.26 o                         
   6   8   9         19.64         23.45         9.76 o                         
  -9   9   9         35.83         37.20        10.91 o                         
  -8   9   9         22.60         19.50         9.44 o                         
  -7   9   9         12.08         24.24         8.12 o                         
  -6   9   9        101.28         98.77         7.17 o                         
  -5   9   9         61.93         76.25         7.92 o                         
  -4   9   9         23.58         12.87         6.14 o                         
  -3   9   9         18.12         25.35         7.59 o                         
  -2   9   9          0.49         11.29         6.56 o                         
  -1   9   9         31.28         23.64         7.24 o                         
   0   9   9         15.83         13.07         6.19 o                         
   1   9   9         26.91         27.69         7.49 o                         
   2   9   9          8.84         -3.12         6.75 o                         
   3   9   9         56.29         65.27        10.04 o                         
   4   9   9         31.96         29.01         8.84 o                         
  -5  10   9         11.07          5.78        11.74 o                         
  -4  10   9        112.01        110.43        11.50 o                         
  -3  10   9         99.01         96.99         9.53 o                         
  -2  10   9          7.08          4.64         8.94 o                         
  -1  10   9         41.74         50.02        12.34 o                         
   0  10   9         10.23         19.78        10.58 o                         
 -16   0  10         28.81         31.85        13.43 o                         
 -14   0  10         38.73         61.27        12.29 o                         
 -12   0  10         25.74         29.04         7.70 o                         
 -10   0  10        357.12        363.87        13.72 o                         
  -8   0  10        245.26        224.59        10.27 o                         
  -6   0  10          3.09          2.69         2.24 o                         
  -4   0  10        432.84        469.61        13.02 o                         
  -2   0  10        158.89        160.14         7.68 o                         
   0   0  10        146.22        169.73        13.50 o                         
   2   0  10       1323.06       1366.15        34.23 o                         
   4   0  10          0.28         -0.47         7.70 o                         
   6   0  10       1485.35       1693.47        60.26 o                         
   8   0  10          0.51          5.10        10.30 o                         
  10   0  10          0.82         -9.85        14.02 o                         
 -16   1  10        142.08        163.24        13.27 o                         
 -15   1  10        210.11        227.62        14.65 o                         
 -14   1  10        300.33        303.10        17.74 o                         
 -13   1  10        304.45        358.07        15.28 o                         
 -12   1  10        438.57        428.28        15.46 o                         
 -11   1  10         34.93         32.62         4.43 o                         
 -10   1  10          2.06          5.38         3.96 o                         
  -9   1  10        123.24        135.38         6.78 o                         
  -8   1  10        241.42        234.06         6.40 o                         
  -7   1  10        252.25        208.81         5.29 o                         
  -6   1  10         24.86         38.69         2.21 o                         
  -5   1  10         39.35         36.32         2.32 o                         
  -4   1  10        106.94        115.81         4.01 o                         
  -3   1  10         58.75         59.44         2.92 o                         
  -2   1  10         35.93         24.83         1.95 o                         
  -1   1  10         91.20         88.32         4.35 o                         
   0   1  10        164.64        185.89         5.98 o                         
   1   1  10         94.49        102.34         6.82 o                         
   2   1  10          3.23          6.68         3.42 o                         
   3   1  10         34.70         30.51         4.43 o                         
   4   1  10        861.19        843.02        19.60 o                         
   5   1  10        229.45        234.82        15.39 o                         
   6   1  10        683.41        689.67        23.09 o                         
   7   1  10         71.79         69.89         9.20 o                         
   8   1  10         88.44         74.13         9.37 o                         
   9   1  10         40.54         44.50        10.15 o                         
  10   1  10        273.15        243.67        17.52 o                         
 -16   2  10          7.32         27.53        10.60 o                         
 -15   2  10        158.97        202.01        13.40 o                         
 -14   2  10        108.15        101.79        12.65 o                         
 -13   2  10        104.76        105.47        13.97 o                         
 -12   2  10         75.78         84.37         6.98 o                         
 -11   2  10        170.44        165.28         7.90 o                         
 -10   2  10          0.16         -3.15         3.15 o                         
  -9   2  10        208.18        190.21         6.20 o                         
  -8   2  10         10.23         10.52         2.61 o                         
  -7   2  10         23.84         20.30         2.48 o                         
  -6   2  10          2.83          5.48         2.81 o                         
  -5   2  10       1639.16       1605.67        27.26 o                         
  -4   2  10         23.00         22.19         3.07 o                         
  -3   2  10         86.48         80.18         5.44 o                         
  -2   2  10          1.77          1.14         2.60 o                         
  -1   2  10          0.32          4.51         1.99 o                         
   0   2  10         34.17         38.15         3.21 o                         
   1   2  10         21.81         26.18         3.21 o                         
   2   2  10         93.28         81.76         5.25 o                         
   3   2  10         82.26         87.53         7.25 o                         
   4   2  10         72.89         80.92         7.65 o                         
   5   2  10         76.29         91.52         7.86 o                         
   6   2  10        424.22        444.34        18.52 o                         
   7   2  10        315.14        302.43        15.79 o                         
   8   2  10         60.63         47.67        13.27 o                         
   9   2  10         23.53         13.52        11.42 o                         
  10   2  10         13.43         11.53        12.80 o                         
 -16   3  10         10.70         26.39        10.80 o                         
 -15   3  10         41.53         20.07         9.41 o                         
 -14   3  10        178.79        188.26        14.31 o                         
 -13   3  10          0.65         -0.72         5.77 o                         
 -12   3  10        139.94        114.39         7.83 o                         
 -11   3  10         73.79         62.99         6.94 o                         
 -10   3  10          0.96          4.05         3.76 o                         
  -9   3  10          4.31          2.26         2.87 o                         
  -8   3  10         18.53         18.19         2.73 o                         
  -7   3  10          4.80         -1.19         3.86 o                         
  -6   3  10         16.20         25.88         3.80 o                         
  -5   3  10        147.43        130.99         5.90 o                         
  -4   3  10       1438.48       1496.31        24.61 o                         
  -3   3  10         11.20          7.80         3.14 o                         
  -2   3  10        463.65        486.60        12.38 o                         
  -1   3  10          0.01          0.84         2.08 o                         
   0   3  10         93.89         94.34         4.27 o                         
   1   3  10         38.43         47.19         5.30 o                         
   2   3  10        100.32        101.28         5.46 o                         
   3   3  10         15.64         10.87         5.05 o                         
   4   3  10         38.51         39.46         6.57 o                         
   5   3  10         71.52         58.61         7.00 o                         
   6   3  10         66.59         51.69        12.30 o                         
   7   3  10         56.88         56.20         8.64 o                         
   8   3  10        210.96        205.43        14.49 o                         
   9   3  10         49.76         55.13        10.49 o                         
  10   3  10        224.05        192.49        19.81 o                         
 -15   4  10          4.66         13.94        11.89 o                         
 -14   4  10         63.58         69.00         9.72 o                         
 -13   4  10          5.51         -5.15         6.35 o                         
 -12   4  10        102.73        107.47         7.97 o                         
 -11   4  10          0.10         -4.80         5.65 o                         
 -10   4  10        456.99        436.44        12.73 o                         
  -9   4  10        103.46        131.73         6.74 o                         
  -8   4  10        174.26        168.67         8.41 o                         
  -7   4  10        101.08        119.46         6.59 o                         
  -6   4  10         93.49        100.02         6.22 o                         
  -5   4  10          3.71          8.70         4.52 o                         
  -4   4  10        147.14        156.58         6.37 o                         
  -3   4  10        133.24        144.32         6.78 o                         
  -2   4  10        430.69        421.08        13.13 o                         
  -1   4  10         18.06         17.01         3.11 o                         
   0   4  10          0.11          1.76         2.63 o                         
   1   4  10        715.71        760.01        15.98 o                         
   2   4  10          8.06         10.15         3.68 o                         
   3   4  10        207.33        209.16         9.17 o                         
   4   4  10        415.53        428.74        14.18 o                         
   5   4  10         42.19         37.86         5.95 o                         
   6   4  10          5.26          7.14         7.41 o                         
   7   4  10         18.61         15.04        16.36 o                         
   8   4  10         44.64         61.09        12.65 o                         
   9   4  10         26.91          4.85        10.46 o                         
 -14   5  10         69.54         86.06        11.61 o                         
 -13   5  10          7.53         -0.85         7.14 o                         
 -12   5  10         59.88         50.44         6.73 o                         
 -11   5  10          1.56          3.74         5.32 o                         
 -10   5  10        591.13        585.06        17.26 o                         
  -9   5  10         10.16         11.34         3.68 o                         
  -8   5  10         15.18         22.42         3.12 o                         
  -7   5  10         27.16         32.87         4.69 o                         
  -6   5  10          2.29          9.25         4.39 o                         
  -5   5  10         56.55         61.55         9.56 o                         
  -4   5  10          0.00          4.66         4.19 o                         
  -3   5  10        260.91        236.76         9.41 o                         
  -2   5  10          2.51         -5.02         5.42 o                         
  -1   5  10         88.39         99.88         4.71 o                         
   0   5  10        217.81        212.90         8.00 o                         
   1   5  10        462.60        462.87        18.10 o                         
   2   5  10        867.78        841.50        17.99 o                         
   3   5  10         29.72         30.43         5.22 o                         
   4   5  10        278.67        318.92        13.47 o                         
   5   5  10        325.34        338.08        14.07 o                         
   6   5  10        207.22        176.40        16.36 o                         
   7   5  10         11.31         -7.48         7.48 o                         
   8   5  10         61.48         70.16        10.78 o                         
   9   5  10          4.25         -4.84        18.99 o                         
 -13   6  10          9.26          6.81         9.10 o                         
 -12   6  10         21.89         23.38         7.11 o                         
 -11   6  10         26.31         28.22         6.30 o                         
 -10   6  10         84.16         84.38         6.02 o                         
  -9   6  10        261.65        274.36        16.00 o                         
  -8   6  10        344.58        336.62         9.55 o                         
  -7   6  10          3.31         -1.54         3.83 o                         
  -6   6  10         64.59         70.04         3.98 o                         
  -5   6  10        132.68        124.23        14.84 o                         
  -4   6  10          0.09          3.03         5.10 o                         
  -3   6  10          5.46          1.74         3.89 o                         
  -2   6  10        599.88        598.49        14.00 o                         
  -1   6  10        328.67        342.29         8.98 o                         
   0   6  10        545.77        561.43        13.05 o                         
   1   6  10        174.97        167.08         8.21 o                         
   2   6  10          0.59          3.10         4.70 o                         
   3   6  10          0.01         -0.89         6.93 o                         
   4   6  10         42.68         33.79         7.03 o                         
   5   6  10          0.99         -6.11         6.17 o                         
   6   6  10         15.85         29.68         7.62 o                         
   7   6  10         21.91         20.41         8.29 o                         
   8   6  10         18.89          6.79        14.71 o                         
 -12   7  10         10.83         19.36         8.39 o                         
 -11   7  10         28.29         14.56         7.44 o                         
 -10   7  10        193.21        199.99         9.60 o                         
  -9   7  10         25.51         27.61         6.09 o                         
  -8   7  10          7.72          4.36         4.32 o                         
  -7   7  10          2.00         -2.52         3.88 o                         
  -6   7  10        409.32        388.44        11.32 o                         
  -5   7  10         58.57         49.69         6.37 o                         
  -4   7  10        442.15        425.09        12.53 o                         
  -3   7  10        253.84        259.27         8.71 o                         
  -2   7  10         10.40         14.67         4.47 o                         
  -1   7  10        547.82        591.68        18.00 o                         
   0   7  10        529.04        565.90        18.24 o                         
   1   7  10        164.83        174.76         8.98 o                         
   2   7  10         81.87         94.23        12.34 o                         
   3   7  10        125.25        116.85         8.85 o                         
   4   7  10          2.57         10.92         7.67 o                         
   5   7  10         74.60         66.24         9.76 o                         
   6   7  10        102.61         99.22        12.79 o                         
 -11   8  10          5.24         -4.67         9.88 o                         
 -10   8  10         84.47         97.98         9.81 o                         
  -9   8  10         92.47         93.00         9.54 o                         
  -8   8  10          7.54          7.69         8.06 o                         
  -7   8  10          0.02         -5.41         6.43 o                         
  -6   8  10          0.54         -1.35         5.62 o                         
  -5   8  10         15.09         15.62         5.36 o                         
  -4   8  10         59.71         58.35         5.84 o                         
  -3   8  10         76.32         94.02         6.33 o                         
  -2   8  10        249.44        251.05        10.24 o                         
  -1   8  10        176.80        166.11         9.31 o                         
   0   8  10        553.50        521.75        14.56 o                         
   1   8  10        435.95        435.61        14.19 o                         
   2   8  10         73.20         80.36         8.04 o                         
   3   8  10         19.27          9.21         7.84 o                         
   4   8  10        307.25        331.24        25.66 o                         
   5   8  10          0.99          4.07        10.80 o                         
  -8   9  10         16.14         -3.25        10.34 o                         
  -7   9  10         42.67         36.25         7.08 o                         
  -6   9  10         59.51         55.86        13.23 o                         
  -5   9  10          0.83          1.82         6.59 o                         
  -4   9  10         99.65        108.96         8.64 o                         
  -3   9  10        129.56        136.03         9.40 o                         
  -2   9  10        117.30        117.04         8.16 o                         
  -1   9  10        211.22        218.02        23.15 o                         
   0   9  10         72.70         57.85         8.58 o                         
   1   9  10         40.90         52.94        10.53 o                         
   2   9  10         23.46         33.11         9.48 o                         
 -15   0  11         41.55         55.36        15.50 o                         
 -13   0  11         68.32         90.01        11.81 o                         
 -11   0  11        804.12        837.67        26.26 o                         
  -9   0  11        377.21        384.90        13.50 o                         
  -7   0  11        313.59        300.32         9.34 o                         
  -5   0  11         74.19         85.31         6.33 o                         
  -3   0  11         29.53         24.20         3.57 o                         
  -1   0  11       1733.44       1716.42        31.82 o                         
   1   0  11          7.90          4.21         4.70 o                         
   3   0  11         25.77         28.74         6.73 o                         
   5   0  11        201.89        191.79        33.14 o                         
   7   0  11        701.78        621.65        50.78 o                         
   9   0  11         57.96         68.46        15.54 o                         
 -16   1  11          2.02          9.68         9.88 o                         
 -15   1  11        110.31         94.61        12.19 o                         
 -14   1  11          0.25          1.84         7.12 o                         
 -13   1  11        170.66        160.23        11.96 o                         
 -12   1  11          5.64         10.90         7.56 o                         
 -11   1  11        113.07        129.96         6.70 o                         
 -10   1  11        637.89        625.17        14.16 o                         
  -9   1  11         13.90         12.35         3.08 o                         
  -8   1  11        521.58        526.11        12.23 o                         
  -7   1  11         12.56          8.89         2.04 o                         
  -6   1  11        872.76        899.43        14.44 o                         
  -5   1  11         10.56         15.84         2.11 o                         
  -4   1  11        456.96        445.95         8.48 o                         
  -3   1  11        778.69        751.28        13.50 o                         
  -2   1  11         11.66          6.63         1.80 o                         
  -1   1  11         33.11         33.60         3.13 o                         
   0   1  11        290.98        310.76         9.38 o                         
   1   1  11        230.21        210.84         7.56 o                         
   2   1  11          0.27          1.16         4.09 o                         
   3   1  11          0.04         -3.97         3.97 o                         
   4   1  11          2.31          5.70         5.29 o                         
   5   1  11         31.24         34.24         7.13 o                         
   6   1  11        129.64        143.55        12.11 o                         
   7   1  11        330.24        336.56        16.88 o                         
   8   1  11        166.93        143.02        12.98 o                         
   9   1  11        183.41        203.85        27.93 o                         
  10   1  11         41.74         49.77        12.40 o                         
 -16   2  11         11.92          1.21         9.70 o                         
 -15   2  11         92.72        108.30        21.91 o                         
 -14   2  11         46.54         39.75        12.65 o                         
 -13   2  11         65.76         66.01         7.67 o                         
 -12   2  11        578.05        556.55        36.68 o                         
 -11   2  11        103.42        118.79         7.63 o                         
 -10   2  11        580.56        624.94        15.22 o                         
  -9   2  11        105.27        116.08         5.63 o                         
  -8   2  11        103.20        108.75         4.56 o                         
  -7   2  11        137.95        150.79         6.75 o                         
  -6   2  11        819.64        793.76        17.31 o                         
  -5   2  11        799.19        832.47        19.68 o                         
  -4   2  11         78.02         74.51         4.93 o                         
  -3   2  11        397.01        400.14        11.78 o                         
  -2   2  11        145.40        170.77         7.01 o                         
  -1   2  11         19.77         16.57         2.78 o                         
   0   2  11          1.32          4.38         2.60 o                         
   1   2  11         53.78         61.68         4.57 o                         
   2   2  11        132.64        131.01         7.95 o                         
   3   2  11        234.03        214.38         9.97 o                         
   4   2  11         23.76         26.30         5.59 o                         
   5   2  11        127.75        126.28        13.39 o                         
   6   2  11         34.34         28.85         9.72 o                         
   7   2  11        159.67        167.13        13.73 o                         
   8   2  11         40.22         29.45         9.18 o                         
   9   2  11          2.99         -1.12         9.80 o                         
 -15   3  11        215.45        188.41        14.81 o                         
 -14   3  11         46.56         61.09         9.13 o                         
 -13   3  11          2.16         -5.28         6.08 o                         
 -12   3  11         59.88         79.89         9.96 o                         
 -11   3  11          1.88          5.72         4.55 o                         
 -10   3  11        101.54        108.58         6.24 o                         
  -9   3  11        231.22        228.36         7.13 o                         
  -8   3  11        131.29        144.56         5.79 o                         
  -7   3  11         38.92         42.35         4.79 o                         
  -6   3  11        131.75        127.73         7.65 o                         
  -5   3  11       3316.45       3231.08        55.60 o                         
  -4   3  11         29.80         29.82         4.46 o                         
  -3   3  11       1306.91       1253.73        25.54 o                         
  -2   3  11         20.98         14.47         4.75 o                         
  -1   3  11        201.21        223.24         6.57 o                         
   0   3  11         64.99         69.17         4.17 o                         
   1   3  11         80.59         95.89         5.56 o                         
   2   3  11         85.25         84.62         9.08 o                         
   3   3  11        770.37        818.77        21.59 o                         
   4   3  11        246.33        249.19        11.36 o                         
   5   3  11         21.87         19.76        12.04 o                         
   6   3  11         49.98         61.33         9.29 o                         
   7   3  11         12.69         20.50         8.98 o                         
   8   3  11         49.14         43.02        10.57 o                         
   9   3  11        188.10        186.77        16.67 o                         
 -15   4  11         18.06         13.89         9.95 o                         
 -14   4  11         12.75         24.25         9.91 o                         
 -13   4  11         18.46          1.03         7.17 o                         
 -12   4  11         66.60         56.36         7.09 o                         
 -11   4  11        520.74        519.70        16.03 o                         
 -10   4  11        186.66        170.37         9.64 o                         
  -9   4  11         85.05         77.86         6.83 o                         
  -8   4  11         69.43         65.40         6.20 o                         
  -7   4  11         78.21         88.70         6.97 o                         
  -6   4  11          0.35          2.08         3.78 o                         
  -5   4  11          1.76          4.96         3.84 o                         
  -4   4  11         85.95         72.02         5.85 o                         
  -3   4  11        847.04        884.89        23.95 o                         
  -2   4  11         10.38         13.11         4.66 o                         
  -1   4  11        410.64        415.33        14.27 o                         
   0   4  11        169.61        177.02         7.52 o                         
   1   4  11        114.93        116.50         6.27 o                         
   2   4  11         37.40         35.55         6.30 o                         
   3   4  11        732.33        723.56        17.81 o                         
   4   4  11         17.07         19.06         6.48 o                         
   5   4  11         14.51          9.38         6.41 o                         
   6   4  11          0.00          5.24         7.78 o                         
   7   4  11         16.13         22.32         9.17 o                         
   8   4  11         33.23         44.15        12.02 o                         
 -14   5  11         19.19         10.47         9.49 o                         
 -13   5  11          0.36          7.06         7.23 o                         
 -12   5  11         27.51         50.33         6.82 o                         
 -11   5  11        494.05        483.25        13.71 o                         
 -10   5  11         99.28        102.59         6.16 o                         
  -9   5  11        177.86        180.13         7.14 o                         
  -8   5  11        509.39        447.66        14.58 o                         
  -7   5  11        464.48        472.47        16.90 o                         
  -6   5  11        146.75        177.48         9.73 o                         
  -5   5  11         71.51         95.18         9.51 o                         
  -4   5  11         73.14         76.36         6.94 o                         
  -3   5  11        573.74        550.33        16.97 o                         
  -2   5  11         78.11         86.83         9.44 o                         
  -1   5  11          1.77          1.17         2.77 o                         
   0   5  11         14.40          8.55         4.00 o                         
   1   5  11        780.92        789.26        19.49 o                         
   2   5  11        342.23        303.53        23.30 o                         
   3   5  11        515.11        517.04        14.57 o                         
   4   5  11          9.49         11.75         6.37 o                         
   5   5  11        140.48        122.14        10.61 o                         
   6   5  11         39.64         30.43         8.97 o                         
   7   5  11          5.39         13.14         8.54 o                         
   8   5  11         26.78         -0.20         9.29 o                         
 -13   6  11         13.60         21.12         9.07 o                         
 -12   6  11          0.13         -4.73         6.81 o                         
 -11   6  11         16.58          9.08         6.39 o                         
 -10   6  11         54.04         49.01         4.92 o                         
  -9   6  11          0.73          1.09         4.41 o                         
  -8   6  11        631.45        626.02        18.35 o                         
  -7   6  11          0.21          5.26         5.52 o                         
  -6   6  11        188.89        210.83        12.68 o                         
  -5   6  11          7.28          9.72         5.74 o                         
  -4   6  11        183.57        186.64        10.60 o                         
  -3   6  11         32.27         43.91         6.69 o                         
  -2   6  11         21.69         33.02         7.52 o                         
  -1   6  11        334.05        321.84         9.41 o                         
   0   6  11        175.32        168.31         8.13 o                         
   1   6  11        186.45        168.13         9.04 o                         
   2   6  11         29.61         28.84         5.91 o                         
   3   6  11          0.40          0.48         6.06 o                         
   4   6  11         54.77         59.90         7.33 o                         
   5   6  11         13.62         -3.53         7.21 o                         
   6   6  11         56.56         52.15        13.76 o                         
   7   6  11        427.94        477.71        19.72 o                         
 -12   7  11          1.23          5.03        10.06 o                         
 -11   7  11          0.15         -1.36         7.80 o                         
 -10   7  11          1.40         -2.74         6.45 o                         
  -9   7  11          0.01         -4.69         4.69 o                         
  -8   7  11          2.33          2.88         4.87 o                         
  -7   7  11          0.68         -3.07         6.43 o                         
  -6   7  11         24.01          6.20         7.33 o                         
  -5   7  11         97.70        109.82        10.39 o                         
  -4   7  11        160.68        185.57        10.68 o                         
  -3   7  11         24.18         28.37         4.72 o                         
  -2   7  11        161.01        167.75        10.93 o                         
  -1   7  11        105.20        122.90         7.27 o                         
   0   7  11         45.76         53.42         5.66 o                         
   1   7  11        158.02        146.58         8.73 o                         
   2   7  11         17.83         21.15         7.42 o                         
   3   7  11         27.47         37.23         7.26 o                         
   4   7  11        350.34        342.86        17.31 o                         
   5   7  11        159.25        135.86        14.07 o                         
 -10   8  11         10.98         -0.51        10.18 o                         
  -9   8  11         16.76         14.62         6.57 o                         
  -8   8  11          4.23          7.08         6.71 o                         
  -7   8  11         92.77         78.14         5.90 o                         
  -6   8  11         83.30         78.21         6.75 o                         
  -5   8  11        444.47        445.84        14.42 o                         
  -4   8  11          1.62          3.33         6.04 o                         
  -3   8  11        102.71         90.56         6.27 o                         
  -2   8  11          2.35         -3.47         5.30 o                         
  -1   8  11        342.05        333.88        14.25 o                         
   0   8  11         44.30         33.46         6.86 o                         
   1   8  11         52.39         54.15         7.50 o                         
   2   8  11         56.32         60.81         7.61 o                         
   3   8  11         49.90         26.58         9.72 o                         
   4   8  11         44.08         39.09         9.91 o                         
  -7   9  11          1.77          3.49         9.00 o                         
  -6   9  11         14.74         12.44         7.71 o                         
  -5   9  11        265.44        270.08        15.33 o                         
  -4   9  11        206.01        185.68        12.96 o                         
  -3   9  11          0.06          4.50         7.16 o                         
  -2   9  11          0.20          4.82         8.63 o                         
  -1   9  11         45.53         63.38        10.04 o                         
   0   9  11        107.38        104.68        14.20 o                         
   1   9  11          0.44        -10.46        10.46 o                         
 -16   0  12         48.86         84.74        26.19 o                         
 -14   0  12         71.83         79.95        13.36 o                         
 -12   0  12        343.77        339.86        15.58 o                         
 -10   0  12         45.46         39.41         6.64 o                         
  -8   0  12         55.64         56.67         5.72 o                         
  -6   0  12        189.83        204.28         8.77 o                         
  -4   0  12        398.19        424.55        18.49 o                         
  -2   0  12        149.97        135.36         6.67 o                         
   0   0  12        777.88        828.86        25.18 o                         
   2   0  12       2449.26       2456.12        63.06 o                         
   4   0  12        162.74        207.37        17.96 o                         
   6   0  12        423.57        453.30        45.97 o                         
   8   0  12        543.28        628.19        35.20 o                         
 -16   1  12         28.65         24.96        10.82 o                         
 -15   1  12         12.08         -0.61         8.93 o                         
 -14   1  12         11.29         16.40         7.74 o                         
 -13   1  12          0.87          1.60         5.77 o                         
 -12   1  12         12.07         18.45         5.54 o                         
 -11   1  12         45.12         43.49         5.59 o                         
 -10   1  12        275.98        252.61         9.41 o                         
  -9   1  12       1052.97       1029.89        19.86 o                         
  -8   1  12        408.42        388.83        10.02 o                         
  -7   1  12        152.18        142.41         4.61 o                         
  -6   1  12        224.06        220.38         5.94 o                         
  -5   1  12          0.92         10.02         3.27 o                         
  -4   1  12        758.85        757.80        13.93 o                         
  -3   1  12        318.91        311.80         8.85 o                         
  -2   1  12        337.68        340.11         7.06 o                         
  -1   1  12        176.19        147.76         5.17 o                         
   0   1  12          4.87          1.38         3.16 o                         
   1   1  12       2146.14       2154.18        36.70 o                         
   2   1  12         77.59         74.19         6.13 o                         
   3   1  12        248.08        255.26        14.78 o                         
   4   1  12        146.95        170.32        10.31 o                         
   5   1  12          0.18         -9.71        10.47 o                         
   6   1  12        196.44        171.04        12.59 o                         
   7   1  12          8.60          7.58        11.14 o                         
   8   1  12          0.01         -5.70         9.08 o                         
   9   1  12         73.72         74.43        17.28 o                         
 -15   2  12        197.42        194.97        13.27 o                         
 -14   2  12          7.45         -0.38         7.67 o                         
 -13   2  12        110.46        102.32         8.19 o                         
 -12   2  12         25.26         20.61         5.80 o                         
 -11   2  12        140.85        134.68         7.48 o                         
 -10   2  12        758.97        753.98        16.01 o                         
  -9   2  12        188.49        202.76         7.31 o                         
  -8   2  12        214.83        211.60         6.17 o                         
  -7   2  12        502.00        459.26        13.20 o                         
  -6   2  12       1431.44       1323.92        27.71 o                         
  -5   2  12        132.94        132.65         8.03 o                         
  -4   2  12         71.68         57.53         5.30 o                         
  -3   2  12        326.65        278.36        10.48 o                         
  -2   2  12         61.27         56.27         5.42 o                         
  -1   2  12        136.30        168.43         5.67 o                         
   0   2  12         53.29         60.91         5.21 o                         
   1   2  12        301.54        304.56         9.71 o                         
   2   2  12         79.80         65.59         6.59 o                         
   3   2  12        199.32        186.37         9.96 o                         
   4   2  12         59.63         51.28         6.89 o                         
   5   2  12         67.23         58.31        11.73 o                         
   6   2  12          2.45         -3.66        10.62 o                         
   7   2  12        238.57        241.87        15.92 o                         
   8   2  12          2.11          4.71         9.94 o                         
   9   2  12          0.21          3.37        11.19 o                         
 -15   3  12          1.01          5.94         8.83 o                         
 -14   3  12        390.81        433.57        19.50 o                         
 -13   3  12         30.00         19.64         6.88 o                         
 -12   3  12         60.87         58.25         7.61 o                         
 -11   3  12         26.61         42.85         5.24 o                         
 -10   3  12        528.49        544.80        15.98 o                         
  -9   3  12        478.89        471.21        11.76 o                         
  -8   3  12         80.46         87.19         7.20 o                         
  -7   3  12        132.18        126.78         8.04 o                         
  -6   3  12          4.75         23.04         4.44 o                         
  -5   3  12        116.60        120.95        12.04 o                         
  -4   3  12        207.74        212.56         9.40 o                         
  -3   3  12        607.48        605.15        16.58 o                         
  -2   3  12         15.50         17.17         4.92 o                         
  -1   3  12        180.12        191.52         8.22 o                         
   0   3  12         53.27         57.41         5.41 o                         
   1   3  12        365.15        361.20        11.71 o                         
   2   3  12          5.30         -3.97         4.32 o                         
   3   3  12         12.92         18.57         5.10 o                         
   4   3  12        257.56        243.93        11.71 o                         
   5   3  12          2.16         -0.45         6.67 o                         
   6   3  12          0.08          4.05         7.93 o                         
   7   3  12         40.27         44.18        10.10 o                         
   8   3  12         34.49         27.65        14.86 o                         
 -14   4  12        160.43        193.82        13.38 o                         
 -13   4  12         17.43         16.93         7.70 o                         
 -12   4  12          0.78          4.89         5.54 o                         
 -11   4  12         17.13         21.63         4.92 o                         
 -10   4  12        210.77        226.45        12.64 o                         
  -9   4  12         52.34         63.02         7.12 o                         
  -8   4  12          0.52         12.75         5.44 o                         
  -7   4  12         26.59         26.31         6.73 o                         
  -6   4  12         42.34         46.53        11.73 o                         
  -5   4  12         32.57         44.55         6.27 o                         
  -4   4  12        604.59        573.31        16.59 o                         
  -3   4  12         15.45         17.26         5.62 o                         
  -2   4  12         85.18         61.31         7.33 o                         
  -1   4  12          4.20          7.43         6.56 o                         
   0   4  12         40.22         52.51         4.89 o                         
   1   4  12         81.43        102.71         6.53 o                         
   2   4  12         24.20         18.27         5.02 o                         
   3   4  12         12.57         13.02         6.90 o                         
   4   4  12         21.69          7.41         5.99 o                         
   5   4  12          1.48          2.42         6.92 o                         
   6   4  12        223.10        193.87        15.65 o                         
   7   4  12         97.71         76.69        11.67 o                         
   8   4  12         33.74         24.37        11.69 o                         
 -14   5  12         48.74         51.46        11.50 o                         
 -13   5  12         76.62        112.91        28.33 o                         
 -12   5  12         48.88         37.21         6.70 o                         
 -11   5  12         64.65         81.96         6.55 o                         
 -10   5  12        168.55        149.51         6.17 o                         
  -9   5  12         33.91         27.27         6.81 o                         
  -8   5  12         13.06          8.60         6.39 o                         
  -7   5  12          5.09         -0.22         5.69 o                         
  -6   5  12         15.35         12.60         6.17 o                         
  -5   5  12         13.17         17.64         5.70 o                         
  -4   5  12        167.33        163.03        13.73 o                         
  -3   5  12        189.14        178.82        11.08 o                         
  -2   5  12        275.40        274.99        26.23 o                         
  -1   5  12        228.44        232.39        15.54 o                         
   0   5  12        109.92        114.40         8.46 o                         
   1   5  12        253.62        262.42        12.99 o                         
   2   5  12          0.44          3.54         6.01 o                         
   3   5  12          0.45         -1.08         5.88 o                         
   4   5  12          0.04         -4.68         6.22 o                         
   5   5  12          3.57          7.77         7.35 o                         
   6   5  12         82.66         68.55        10.07 o                         
   7   5  12          4.34          3.22         9.81 o                         
 -12   6  12         27.33         30.93         7.66 o                         
 -11   6  12         29.88         32.75         5.90 o                         
 -10   6  12        104.15         81.96         5.59 o                         
  -9   6  12        171.97        167.15        10.42 o                         
  -8   6  12         62.24         72.97         8.05 o                         
  -7   6  12         11.43         11.73         6.25 o                         
  -6   6  12        137.05        134.55        11.29 o                         
  -5   6  12         41.12         48.03         6.94 o                         
  -4   6  12         28.54         27.68         8.06 o                         
  -3   6  12        183.57        197.78        12.56 o                         
  -2   6  12          0.30         -6.51         6.51 o                         
  -1   6  12         45.89         61.48         5.29 o                         
   0   6  12        394.22        422.18        11.64 o                         
   1   6  12          1.73         -5.21         5.21 o                         
   2   6  12         29.92         34.68         6.46 o                         
   3   6  12        133.31        132.41        12.81 o                         
   4   6  12          4.91         12.20        10.83 o                         
   5   6  12        203.52        238.35        15.83 o                         
   6   6  12        108.59        121.96        11.63 o                         
 -11   7  12          0.87          5.86         7.17 o                         
 -10   7  12          3.83          8.35         5.95 o                         
  -9   7  12         11.53          1.24         7.59 o                         
  -8   7  12         66.51         61.67         8.58 o                         
  -7   7  12          0.26         -3.96         6.56 o                         
  -6   7  12         30.31         45.37         8.17 o                         
  -5   7  12        118.05        101.16        10.89 o                         
  -4   7  12         71.97         80.43         8.99 o                         
  -3   7  12         87.07         66.72         9.40 o                         
  -2   7  12         19.33         18.61         8.33 o                         
  -1   7  12        212.72        224.04        13.22 o                         
   0   7  12          0.37         -0.98         5.35 o                         
   1   7  12         29.81         39.51        10.48 o                         
   2   7  12         46.82         64.68         7.99 o                         
   3   7  12        216.42        244.62        12.92 o                         
   4   7  12        120.52        117.99        28.33 o                         
  -9   8  12          7.94         18.17        11.84 o                         
  -8   8  12          5.96          3.55         8.74 o                         
  -7   8  12          1.46          5.72         9.95 o                         
  -6   8  12         39.22         48.14         9.72 o                         
  -5   8  12         40.29         51.05        13.17 o                         
  -4   8  12        177.77        162.14        11.80 o                         
  -3   8  12        248.27        222.78        13.93 o                         
  -2   8  12         88.37         86.09        10.53 o                         
  -1   8  12         41.27         57.83         8.21 o                         
   0   8  12         98.54         87.22        10.75 o                         
   1   8  12        122.31        137.05         9.37 o                         
   2   8  12        110.76        124.41        10.35 o                         
  -5   9  12          0.74         -5.98        10.24 o                         
  -4   9  12         84.90         98.75        11.73 o                         
  -3   9  12        137.14        119.95         9.65 o                         
  -2   9  12         21.27         30.18         9.23 o                         
 -15   0  13         59.95         54.55        15.66 o                         
 -13   0  13          1.49         -6.14         8.55 o                         
 -11   0  13        116.79        133.63        10.00 o                         
  -9   0  13       1124.92       1161.39        30.23 o                         
  -7   0  13         20.24         20.96         4.35 o                         
  -5   0  13        101.62        107.21        13.17 o                         
  -3   0  13        226.39        223.59         9.30 o                         
  -1   0  13        175.38        191.01         8.77 o                         
   1   0  13        130.14         78.60        18.17 o                         
   3   0  13       1844.03       1856.52        51.48 o                         
   5   0  13          0.00         -2.35        11.76 o                         
   7   0  13          9.03          9.84        27.80 o                         
 -15   1  13         56.83         68.26        10.91 o                         
 -14   1  13          7.45          4.07         7.79 o                         
 -13   1  13         79.15         95.55         8.27 o                         
 -12   1  13        129.83        121.57         7.19 o                         
 -11   1  13          0.83         -3.41         4.35 o                         
 -10   1  13         57.76         64.01         5.14 o                         
  -9   1  13         52.23         62.31         4.67 o                         
  -8   1  13        171.07        176.33         6.03 o                         
  -7   1  13        109.23        122.21         4.92 o                         
  -6   1  13        243.55        240.08         8.93 o                         
  -5   1  13         55.85         59.73         5.58 o                         
  -4   1  13         26.14         28.19         3.91 o                         
  -3   1  13        120.95        124.09         7.49 o                         
  -2   1  13         10.82         17.63         2.83 o                         
  -1   1  13          2.66          3.32         3.04 o                         
   0   1  13        589.38        640.26        12.78 o                         
   1   1  13        155.93        170.30        10.37 o                         
   2   1  13        168.13        145.88        11.49 o                         
   3   1  13        166.96        142.10         9.49 o                         
   4   1  13        110.23        110.96        10.65 o                         
   5   1  13         19.99         22.78         8.89 o                         
   6   1  13         13.63          2.10         8.20 o                         
   7   1  13         86.09         78.93        11.17 o                         
   8   1  13        179.32        174.84        15.90 o                         
 -15   2  13          1.25         -9.18         9.18 o                         
 -14   2  13         18.87         26.30        12.36 o                         
 -13   2  13        100.69        105.41         8.44 o                         
 -12   2  13        207.13        208.92        10.60 o                         
 -11   2  13          9.18          6.73         4.68 o                         
 -10   2  13         95.16         89.84         6.27 o                         
  -9   2  13        238.19        227.38        10.46 o                         
  -8   2  13         78.27         77.40         6.22 o                         
  -7   2  13        113.95        138.22         7.53 o                         
  -6   2  13        266.04        283.05        13.27 o                         
  -5   2  13        267.83        253.69        10.98 o                         
  -4   2  13        135.40        161.54         8.71 o                         
  -3   2  13         19.98         21.73         5.20 o                         
  -2   2  13          1.69          5.26         4.79 o                         
  -1   2  13         31.76         41.38         3.34 o                         
   0   2  13        102.41         99.27         5.93 o                         
   1   2  13          0.00          1.60         4.34 o                         
   2   2  13        199.99        235.18        10.10 o                         
   3   2  13          1.25          2.73         6.69 o                         
   4   2  13          7.88          9.18        11.57 o                         
   5   2  13        127.26        119.06        11.26 o                         
   6   2  13        127.77        121.64        15.22 o                         
   7   2  13        176.57        185.20        15.95 o                         
   8   2  13         41.35         43.61        11.71 o                         
 -15   3  13          0.10          3.57         9.39 o                         
 -14   3  13        116.62        125.46        11.11 o                         
 -13   3  13        204.31        195.35        10.63 o                         
 -12   3  13        294.23        340.26        12.66 o                         
 -11   3  13         51.14         49.42         5.89 o                         
 -10   3  13         13.84         21.82         3.98 o                         
  -9   3  13          4.74          1.43         6.02 o                         
  -8   3  13         93.53         85.71         6.72 o                         
  -7   3  13         46.18         44.45         5.41 o                         
  -6   3  13         84.16         73.64         8.33 o                         
  -5   3  13       1487.34       1508.53        35.90 o                         
  -4   3  13        635.56        636.55        17.43 o                         
  -3   3  13         29.08         28.77         5.53 o                         
  -2   3  13          5.09         11.57         5.32 o                         
  -1   3  13        135.88        127.83         8.33 o                         
   0   3  13         78.74         87.46         5.80 o                         
   1   3  13         64.49         63.50         8.64 o                         
   2   3  13          0.01          3.18         6.30 o                         
   3   3  13          0.11          2.44         5.88 o                         
   4   3  13         13.14         16.82         6.33 o                         
   5   3  13        109.22        122.70        16.87 o                         
   6   3  13          0.93        -12.02        13.16 o                         
   7   3  13          4.46         -0.83         9.97 o                         
 -14   4  13          5.68          6.57        10.45 o                         
 -13   4  13        163.38        199.30        18.08 o                         
 -12   4  13         32.50         35.37         6.21 o                         
 -11   4  13        151.00        136.83         8.12 o                         
 -10   4  13        153.63        147.98        10.88 o                         
  -9   4  13         11.53          7.01         7.85 o                         
  -8   4  13          6.09          5.26         5.70 o                         
  -7   4  13          3.39          6.86         5.65 o                         
  -6   4  13        468.09        442.45        18.50 o                         
  -5   4  13         91.46        101.84         9.06 o                         
  -4   4  13         15.71         16.25         6.19 o                         
  -3   4  13          1.38          7.56         6.02 o                         
  -2   4  13        233.93        225.57        17.75 o                         
  -1   4  13        431.11        487.98        25.57 o                         
   0   4  13        164.24        147.16         8.09 o                         
   1   4  13         16.36         29.98         6.61 o                         
   2   4  13          0.57         -5.28         6.22 o                         
   3   4  13        193.10        222.84        11.77 o                         
   4   4  13        184.32        196.81        14.20 o                         
   5   4  13        136.94        120.18        10.78 o                         
   6   4  13        202.31        206.40        18.38 o                         
 -13   5  13         37.32         33.93         8.32 o                         
 -12   5  13          4.05          3.89        10.96 o                         
 -11   5  13         41.55         34.33         9.41 o                         
 -10   5  13         10.79         35.69        10.37 o                         
  -9   5  13        112.76        118.39         9.77 o                         
  -8   5  13        101.18         82.71        13.27 o                         
  -7   5  13        238.49        223.68        14.12 o                         
  -6   5  13         76.48         83.70         9.51 o                         
  -5   5  13          8.57         17.67         9.72 o                         
  -4   5  13        190.17        193.61        11.98 o                         
  -3   5  13        759.43        775.90        24.45 o                         
  -2   5  13          2.77         -4.98        10.94 o                         
  -1   5  13        245.42        267.20        22.53 o                         
   0   5  13          5.82          4.21         6.79 o                         
   1   5  13        221.20        219.65        10.38 o                         
   2   5  13          3.80          5.13         5.96 o                         
   3   5  13         23.89         10.39         8.37 o                         
   4   5  13          0.26         -6.94         6.94 o                         
   5   5  13          1.60         19.57         8.47 o                         
   6   5  13         20.94          1.04        14.36 o                         
 -12   6  13          3.76         -4.28         8.66 o                         
 -11   6  13          0.16          2.00         8.77 o                         
 -10   6  13         46.07         32.06         8.66 o                         
  -9   6  13         98.94        105.86        10.04 o                         
  -8   6  13          8.59          8.32        11.33 o                         
  -7   6  13        275.63        302.31        14.70 o                         
  -6   6  13         88.61         72.20         9.63 o                         
  -5   6  13        489.95        463.29        17.63 o                         
  -4   6  13         81.56         77.57         8.99 o                         
  -3   6  13         73.97        116.30        14.20 o                         
  -2   6  13        277.73        253.98        15.98 o                         
  -1   6  13        536.88        545.35        23.90 o                         
   0   6  13         29.30         27.87         5.34 o                         
   1   6  13          0.08         -0.79         8.74 o                         
   2   6  13         61.25         73.61        12.07 o                         
   3   6  13          2.51          0.99         8.35 o                         
   4   6  13        111.78        122.80        12.00 o                         
 -10   7  13         87.85         94.24        10.69 o                         
  -9   7  13          0.59         14.85         8.79 o                         
  -8   7  13         75.43         66.98         9.34 o                         
  -7   7  13         57.09         55.09        10.03 o                         
  -6   7  13        283.48        281.14        22.69 o                         
  -5   7  13          7.93          8.49         9.22 o                         
  -4   7  13        162.75        150.95        11.88 o                         
  -3   7  13        508.55        483.66        23.12 o                         
  -2   7  13         59.44         61.50         9.75 o                         
  -1   7  13         57.81         45.31        10.72 o                         
   0   7  13        277.13        272.45        11.37 o                         
   1   7  13          5.30         12.29         6.29 o                         
   2   7  13          6.55         -2.46         8.19 o                         
   3   7  13         42.44         44.36        11.11 o                         
  -8   8  13         39.57         23.63        10.66 o                         
  -7   8  13         17.55         12.91        10.31 o                         
  -6   8  13         47.97         49.78        10.80 o                         
  -5   8  13         13.27         -1.11        14.10 o                         
  -4   8  13         22.77          1.35         9.10 o                         
  -3   8  13        234.39        230.08        17.19 o                         
  -2   8  13          8.23         21.23        12.85 o                         
  -1   8  13        104.61        122.66        10.68 o                         
   0   8  13         12.09         18.80         9.36 o                         
 -14   0  14         15.79         10.29        11.81 o                         
 -12   0  14        190.65        178.17        11.92 o                         
 -10   0  14        137.35        150.48        13.80 o                         
  -8   0  14       1170.99       1160.67        31.02 o                         
  -6   0  14         75.25         84.79        21.92 o                         
  -4   0  14          4.77          2.38         4.18 o                         
  -2   0  14        373.92        312.78        12.98 o                         
   0   0  14        548.07        542.54        16.07 o                         
   2   0  14        503.48        466.69        20.40 o                         
   4   0  14          8.80         15.36        11.14 o                         
   6   0  14         11.93         11.49        13.75 o                         
 -15   1  14         61.34         82.41        11.20 o                         
 -14   1  14        111.45        108.33         9.66 o                         
 -13   1  14         11.07         11.60         6.43 o                         
 -12   1  14        490.62        522.96        13.95 o                         
 -11   1  14          4.32          7.03         5.26 o                         
 -10   1  14         85.64         84.75         6.95 o                         
  -9   1  14          5.21          8.83         3.38 o                         
  -8   1  14         40.20         50.31         3.76 o                         
  -7   1  14        461.47        470.99        16.60 o                         
  -6   1  14        194.74        199.39         9.86 o                         
  -5   1  14         41.40         60.94         6.44 o                         
  -4   1  14        201.95        207.22         7.81 o                         
  -3   1  14          0.00         -3.05         3.05 o                         
  -2   1  14         62.04         59.62         4.93 o                         
  -1   1  14        101.04        101.58         5.74 o                         
   0   1  14         43.63         61.52         5.01 o                         
   1   1  14        341.44        373.69        11.53 o                         
   2   1  14          0.72         -0.87         5.14 o                         
   3   1  14          0.12          2.65         6.36 o                         
   4   1  14        165.82        182.12        15.85 o                         
   5   1  14          1.82         -2.08         8.24 o                         
   6   1  14        148.50        149.95        15.89 o                         
   7   1  14         37.38         31.49        11.54 o                         
 -14   2  14         97.93         88.68        16.05 o                         
 -13   2  14          0.03          3.32         6.53 o                         
 -12   2  14        201.90        215.47        10.11 o                         
 -11   2  14          4.49         -2.23         7.37 o                         
 -10   2  14          0.42          1.50         3.06 o                         
  -9   2  14         76.43         72.30         6.46 o                         
  -8   2  14        157.88        160.49        10.10 o                         
  -7   2  14        129.95        130.88         8.76 o                         
  -6   2  14          0.01         11.20         5.86 o                         
  -5   2  14        421.57        433.77        15.09 o                         
  -4   2  14         88.38        110.95         8.85 o                         
  -3   2  14        190.16        178.93        11.70 o                         
  -2   2  14          3.00          6.10         5.19 o                         
  -1   2  14         50.71         48.21         4.97 o                         
   0   2  14          8.58         14.21         4.00 o                         
   1   2  14          1.99         -1.48         4.62 o                         
   2   2  14          1.98          3.47         5.33 o                         
   3   2  14         95.45        110.70         9.80 o                         
   4   2  14        205.39        189.61        12.30 o                         
   5   2  14         17.85          6.32         8.47 o                         
   6   2  14         30.77         22.86        10.77 o                         
 -14   3  14          1.30          5.09         8.74 o                         
 -13   3  14         17.50         20.89         7.97 o                         
 -12   3  14        810.98        886.69        29.63 o                         
 -11   3  14          9.25          7.05         5.73 o                         
 -10   3  14         20.16         31.83         6.92 o                         
  -9   3  14        197.22        206.54        12.65 o                         
  -8   3  14          6.76         13.35         5.69 o                         
  -7   3  14         19.31         13.96         5.62 o                         
  -6   3  14        281.89        226.24        11.61 o                         
  -5   3  14         42.58         50.44         7.04 o                         
  -4   3  14       1451.91       1480.05        33.11 o                         
  -3   3  14         13.66         16.26         6.60 o                         
  -2   3  14         73.44         95.82         8.94 o                         
  -1   3  14         10.57          3.23         5.66 o                         
   0   3  14         42.31         47.74         5.12 o                         
   1   3  14          3.13          3.29         5.58 o                         
   2   3  14         29.08         52.45         7.07 o                         
   3   3  14          0.59          1.39         6.10 o                         
   4   3  14         57.51         55.10        14.05 o                         
   5   3  14          2.26         -2.99         8.22 o                         
   6   3  14         22.93          8.99         9.26 o                         
 -13   4  14         93.32        124.11         9.84 o                         
 -12   4  14         17.26         20.02         9.41 o                         
 -11   4  14         18.55         21.79         7.93 o                         
 -10   4  14        153.55        159.97        14.77 o                         
  -9   4  14          1.40         -0.69         7.02 o                         
  -8   4  14         18.31         23.83         6.62 o                         
  -7   4  14        210.94        219.76        14.12 o                         
  -6   4  14        516.20        517.44        20.74 o                         
  -5   4  14         43.12         41.74         7.14 o                         
  -4   4  14         23.81         16.64         8.21 o                         
  -3   4  14         60.94         60.31        14.02 o                         
  -2   4  14          0.19         -6.79         6.79 o                         
  -1   4  14         12.29         10.56         7.65 o                         
   0   4  14        181.53        174.94         9.03 o                         
   1   4  14        114.36        125.10         7.55 o                         
   2   4  14         70.07         78.53         9.79 o                         
   3   4  14        107.80         98.95         8.32 o                         
   4   4  14         77.31         80.19         9.60 o                         
   5   4  14         26.82         20.50         8.97 o                         
 -12   5  14        317.47        301.38        18.67 o                         
 -11   5  14          9.24         27.22         8.66 o                         
 -10   5  14        473.92        465.22        22.59 o                         
  -9   5  14         10.37         22.42         7.72 o                         
  -8   5  14         15.89         17.59         7.25 o                         
  -7   5  14          4.18         -4.13         7.31 o                         
  -6   5  14         22.48         18.62         8.13 o                         
  -5   5  14         56.55         50.77         9.53 o                         
  -4   5  14         11.25          2.96         7.70 o                         
  -3   5  14         76.19         74.12         9.24 o                         
  -2   5  14         59.13         66.43         9.09 o                         
  -1   5  14         42.51         73.78        11.55 o                         
   0   5  14        552.88        531.24        14.87 o                         
   1   5  14        222.48        237.80        11.09 o                         
   2   5  14        283.85        260.40        12.66 o                         
   3   5  14          0.10         -5.99         7.08 o                         
   4   5  14         21.66         18.52        10.44 o                         
 -11   6  14         52.40         46.01        16.67 o                         
 -10   6  14          7.24         -6.87         8.34 o                         
  -9   6  14         60.97         40.33        16.05 o                         
  -8   6  14        442.25        474.09        19.07 o                         
  -7   6  14          4.49         15.46         8.88 o                         
  -6   6  14          1.63         14.67         9.09 o                         
  -5   6  14          5.38         -0.68         8.66 o                         
  -4   6  14         25.80         33.41         8.13 o                         
  -3   6  14         16.06         15.35         8.26 o                         
  -2   6  14        101.09         94.60        18.67 o                         
  -1   6  14         77.54         72.26        13.76 o                         
   0   6  14         49.12         43.70         5.78 o                         
   1   6  14          5.96          3.35         6.78 o                         
   2   6  14          0.08         -3.09         7.48 o                         
   3   6  14          9.35         23.55         9.47 o                         
  -9   7  14          4.30         -1.63         9.09 o                         
  -8   7  14         12.38         16.30        12.50 o                         
  -7   7  14        108.55         96.06        12.18 o                         
  -6   7  14        184.79        163.65        26.73 o                         
  -5   7  14         14.81          5.18        15.41 o                         
  -4   7  14         97.48         97.43        10.66 o                         
  -3   7  14         27.23         20.45         8.95 o                         
  -2   7  14         59.58         74.97        11.15 o                         
  -1   7  14        322.17        329.96        20.89 o                         
   0   7  14        169.44        169.66        16.66 o                         
   1   7  14          4.43         -4.45         7.42 o                         
  -4   8  14         35.91         17.41        14.04 o                         
 -13   0  15         33.80         34.78        13.73 o                         
 -11   0  15        552.94        568.63        17.18 o                         
  -9   0  15         19.76         17.02         7.04 o                         
  -7   0  15        121.43        143.18         8.69 o                         
  -5   0  15         79.19         99.97         7.18 o                         
  -3   0  15        102.58        119.73         7.88 o                         
  -1   0  15        972.18        891.54        21.57 o                         
   1   0  15         32.11         22.69        13.43 o                         
   3   0  15         22.73         47.71        12.83 o                         
   5   0  15         32.50         58.75        22.99 o                         
 -14   1  15         11.20         27.03        10.40 o                         
 -13   1  15        113.46         88.72         8.55 o                         
 -12   1  15          4.84         -0.12         5.65 o                         
 -11   1  15          4.03          5.26         4.24 o                         
 -10   1  15        456.06        480.25        10.59 o                         
  -9   1  15         40.95         37.66         4.03 o                         
  -8   1  15        190.81        197.90        15.89 o                         
  -7   1  15         29.44         31.24         8.09 o                         
  -6   1  15        180.31        183.75         9.99 o                         
  -5   1  15         12.59         20.43         5.42 o                         
  -4   1  15        116.04        127.64         9.38 o                         
  -3   1  15         13.96          6.73         3.18 o                         
  -2   1  15        111.22        126.17         5.90 o                         
  -1   1  15          0.20         -3.69         3.69 o                         
   0   1  15         32.09         55.41         5.36 o                         
   1   1  15         45.45         38.55         6.77 o                         
   2   1  15         29.02         13.40         6.14 o                         
   3   1  15          1.93         -2.57         7.06 o                         
   4   1  15         16.79         33.26         8.78 o                         
   5   1  15         51.27         47.61        11.50 o                         
 -14   2  15          0.02         -8.50         8.75 o                         
 -13   2  15         25.21         46.83         8.34 o                         
 -12   2  15         51.94         39.99         6.42 o                         
 -11   2  15          4.50          7.35         3.94 o                         
 -10   2  15        499.95        517.48        15.73 o                         
  -9   2  15        166.93        167.62         9.11 o                         
  -8   2  15         62.99         54.60         7.41 o                         
  -7   2  15         11.76         20.10         6.98 o                         
  -6   2  15        144.56        137.23         9.32 o                         
  -5   2  15        343.76        313.82        13.73 o                         
  -4   2  15         53.58         56.42        11.57 o                         
  -3   2  15        132.62        135.79         9.35 o                         
  -2   2  15         21.46         10.58         6.24 o                         
  -1   2  15         10.75         12.91         3.86 o                         
   0   2  15          1.90          3.07         4.53 o                         
   1   2  15         22.65         14.34         5.62 o                         
   2   2  15        171.78        158.68        10.73 o                         
   3   2  15        115.34        134.65        10.43 o                         
   4   2  15         55.53         57.93         9.43 o                         
   5   2  15        132.95        121.10        13.96 o                         
 -13   3  15         84.69         64.83        10.69 o                         
 -12   3  15        170.26        140.35        13.16 o                         
 -11   3  15          1.64         -7.78         7.78 o                         
 -10   3  15        129.76        124.86        10.14 o                         
  -9   3  15         40.43         32.19         8.33 o                         
  -8   3  15          0.08         11.00         6.98 o                         
  -7   3  15        215.68        193.40        11.45 o                         
  -6   3  15         13.05         21.31         6.63 o                         
  -5   3  15       1427.46       1345.73        33.75 o                         
  -4   3  15          2.62         10.52         6.10 o                         
  -3   3  15         34.49         13.40         7.25 o                         
  -2   3  15          0.41          5.40         6.98 o                         
  -1   3  15        190.16        213.86        14.43 o                         
   0   3  15          9.67          4.09         4.87 o                         
   1   3  15          6.17         -5.58         5.90 o                         
   2   3  15         19.09         26.14        10.13 o                         
   3   3  15         11.61          7.36        10.98 o                         
   4   3  15          5.53         -7.64         8.66 o                         
   5   3  15         48.85         30.18        10.35 o                         
 -12   4  15         23.83         17.79         9.24 o                         
 -11   4  15         97.11        102.02        19.57 o                         
 -10   4  15        168.96        157.81        11.60 o                         
  -9   4  15        103.02         87.92        10.65 o                         
  -8   4  15          0.20          1.06         8.57 o                         
  -7   4  15        500.79        497.51        33.33 o                         
  -6   4  15         47.29         63.28         9.41 o                         
  -5   4  15          7.13         -4.06         6.60 o                         
  -4   4  15         78.91         79.52         9.20 o                         
  -3   4  15         62.82         62.69         8.99 o                         
  -2   4  15          6.30          8.58         7.88 o                         
  -1   4  15        131.55        112.09        11.17 o                         
   0   4  15         13.46         12.85         4.68 o                         
   1   4  15        183.45        177.37         9.36 o                         
   2   4  15         20.83         18.59         6.96 o                         
   3   4  15          1.54         -2.09         7.21 o                         
   4   4  15        131.93        120.04        14.08 o                         
 -11   5  15        318.30        288.46        16.16 o                         
 -10   5  15         13.71         28.16        12.19 o                         
  -9   5  15          7.42          6.07         8.03 o                         
  -8   5  15        117.93        114.64        12.06 o                         
  -7   5  15        223.42        213.36        14.86 o                         
  -6   5  15        162.29        192.04        14.44 o                         
  -5   5  15          0.72          4.10         7.37 o                         
  -4   5  15         53.52         45.52         8.77 o                         
  -3   5  15         61.03         65.37         9.86 o                         
  -2   5  15          2.56         -8.69        11.42 o                         
  -1   5  15        332.51        331.20        17.93 o                         
   0   5  15          3.00          1.30        10.56 o                         
   1   5  15        306.93        319.52        21.08 o                         
   2   5  15          0.01          7.21         8.28 o                         
   3   5  15          0.12         -3.40         8.35 o                         
 -10   6  15         24.94         14.52         9.75 o                         
  -9   6  15         21.80         23.60         9.30 o                         
  -8   6  15         92.24         93.67        14.27 o                         
  -7   6  15         14.31         24.26        10.14 o                         
  -6   6  15        178.15        191.39        14.86 o                         
  -5   6  15         10.05         23.09         8.44 o                         
  -4   6  15          1.80          4.67         8.47 o                         
  -3   6  15         12.03         23.11         9.12 o                         
  -2   6  15         37.96         33.88         9.78 o                         
  -1   6  15         23.34         50.07        11.42 o                         
   0   6  15         13.71         20.29        11.77 o                         
   1   6  15          0.00         -0.76         8.44 o                         
  -7   7  15          1.57         -6.03        10.38 o                         
  -6   7  15          1.34         12.62        10.38 o                         
  -5   7  15          3.90        -10.46        10.46 o                         
  -4   7  15          7.81         11.15         9.77 o                         
  -3   7  15          4.16          7.31         9.96 o                         
  -2   7  15         19.07         14.42        10.35 o                         
 -12   0  16          0.99          6.87         7.31 o                         
 -10   0  16        178.00        223.73        25.02 o                         
  -8   0  16          1.43          7.64         7.85 o                         
  -6   0  16          1.52         -1.89         5.08 o                         
  -4   0  16        140.22        162.10         9.72 o                         
  -2   0  16         23.89          9.62         6.41 o                         
   0   0  16         65.05         28.19         8.29 o                         
   2   0  16       1495.83       1511.20        46.87 o                         
   4   0  16          4.92         16.22        13.29 o                         
 -13   1  16          7.62          9.20         8.76 o                         
 -12   1  16         56.60         65.07         5.96 o                         
 -11   1  16          2.52          6.48         4.84 o                         
 -10   1  16        115.96        133.78         6.12 o                         
  -9   1  16        103.59        105.75         8.33 o                         
  -8   1  16         99.42        113.83         8.57 o                         
  -7   1  16         46.08         52.76         7.65 o                         
  -6   1  16         15.55         15.07         6.60 o                         
  -5   1  16        181.50        176.37        11.92 o                         
  -4   1  16         91.48         78.99         7.75 o                         
  -3   1  16         71.76         82.80         7.45 o                         
  -2   1  16         63.07         67.13         5.07 o                         
  -1   1  16         46.63         29.50         4.43 o                         
   0   1  16          3.49          7.12         4.58 o                         
   1   1  16        511.97        525.71        23.28 o                         
   2   1  16         29.88         24.91         6.72 o                         
   3   1  16         56.90         45.33         9.24 o                         
   4   1  16        262.30        318.06        21.91 o                         
 -13   2  16         75.22         56.94         7.41 o                         
 -12   2  16          1.65          2.27         8.46 o                         
 -11   2  16        166.52        129.16        10.80 o                         
 -10   2  16        385.97        371.08        22.14 o                         
  -9   2  16        157.28        176.36        11.74 o                         
  -8   2  16         51.57         53.98        12.50 o                         
  -7   2  16        182.34        173.67        10.92 o                         
  -6   2  16        138.76        129.63         9.86 o                         
  -5   2  16         47.48         45.55         7.34 o                         
  -4   2  16          6.25          1.85         6.06 o                         
  -3   2  16         37.36         56.50         7.44 o                         
  -2   2  16         94.17         80.52        11.76 o                         
  -1   2  16        210.11        250.31         9.23 o                         
   0   2  16         74.41         74.33         5.91 o                         
   1   2  16         53.67         67.43         7.12 o                         
   2   2  16          1.83         -6.35         6.75 o                         
   3   2  16        170.97        130.76        11.51 o                         
   4   2  16        129.06        125.44        13.85 o                         
 -12   3  16         59.96         34.62         9.60 o                         
 -11   3  16         15.98          2.19         8.47 o                         
 -10   3  16        166.31        179.29        11.86 o                         
  -9   3  16        245.41        239.73        18.20 o                         
  -8   3  16        184.99        173.92        17.47 o                         
  -7   3  16         31.89         36.32         8.60 o                         
  -6   3  16         45.57         31.83         8.83 o                         
  -5   3  16          0.43          1.80         7.98 o                         
  -4   3  16         10.50         11.52         9.10 o                         
  -3   3  16         92.54         98.51        10.33 o                         
  -2   3  16          1.85         -0.07         8.07 o                         
  -1   3  16          3.45         14.25         8.66 o                         
   0   3  16         77.40         93.00         6.24 o                         
   1   3  16         23.36         41.74         6.78 o                         
   2   3  16          0.76         -7.00         8.13 o                         
   3   3  16        112.34        105.50        10.04 o                         
 -11   4  16         17.95         20.16         9.24 o                         
 -10   4  16        179.17        178.61        13.12 o                         
  -9   4  16         68.22         83.77        11.39 o                         
  -8   4  16         78.07         56.05        12.10 o                         
  -7   4  16        157.10        176.71        14.11 o                         
  -6   4  16         19.52         17.25         9.29 o                         
  -5   4  16          3.40         -4.47         8.60 o                         
  -4   4  16        102.38        102.01        10.63 o                         
  -3   4  16          3.93          8.71        10.12 o                         
  -2   4  16         59.87         73.90        10.63 o                         
  -1   4  16        102.58        118.43        12.84 o                         
   0   4  16        120.09         92.34        12.07 o                         
   1   4  16        200.38        219.30        10.59 o                         
   2   4  16          8.20         11.52         8.23 o                         
 -10   5  16          4.80         17.40         9.57 o                         
  -9   5  16          7.31         -0.79        13.04 o                         
  -8   5  16          6.05          6.31        10.86 o                         
  -7   5  16          1.08         14.95        15.62 o                         
  -6   5  16         54.25         51.00        10.69 o                         
  -5   5  16          7.43          3.76         8.22 o                         
  -4   5  16        112.07        131.98        26.23 o                         
  -3   5  16         75.34         81.40        10.76 o                         
  -2   5  16          0.31          3.43         9.40 o                         
  -1   5  16         12.51         20.90        10.40 o                         
   0   5  16          5.25          8.30        10.34 o                         
   1   5  16          3.21         -3.78        13.53 o                         
  -8   6  16         21.75         24.04        13.61 o                         
  -7   6  16        122.78        109.61        13.65 o                         
  -6   6  16         17.29          9.94        11.42 o                         
  -5   6  16         39.69         42.41        10.08 o                         
  -4   6  16         45.30         70.69        10.66 o                         
  -3   6  16          0.26        -11.79        11.88 o                         
  -2   6  16         52.43         62.59        11.47 o                         
  -1   6  16          3.56         27.47        10.56 o                         
 -11   0  17          3.13         14.97        11.34 o                         
  -9   0  17          3.51          8.13         6.25 o                         
  -7   0  17         56.53         58.77        11.23 o                         
  -5   0  17          0.81         -2.08         5.61 o                         
  -3   0  17        215.43        190.53        10.76 o                         
  -1   0  17        174.77        192.50        10.81 o                         
   1   0  17        205.06        115.04        12.90 o                         
   3   0  17        350.59        285.71        21.99 o                         
 -12   1  17         85.93         83.72        12.65 o                         
 -11   1  17          0.21          4.92         6.08 o                         
 -10   1  17         34.64         58.33         7.93 o                         
  -9   1  17         19.94         24.95         7.08 o                         
  -8   1  17          1.63          4.18         6.94 o                         
  -7   1  17         57.60         67.24         8.11 o                         
  -6   1  17         37.23         33.65         6.70 o                         
  -5   1  17          1.94         -0.89         6.06 o                         
  -4   1  17         25.90         21.85         7.10 o                         
  -3   1  17         10.51         18.36         4.48 o                         
  -2   1  17         59.82         50.54         5.15 o                         
  -1   1  17         86.98         93.12         5.89 o                         
   0   1  17         30.13         23.19         5.88 o                         
   1   1  17         46.63         51.85         6.91 o                         
   2   1  17        159.96        130.25        22.84 o                         
 -12   2  17          0.00         -0.31        12.04 o                         
 -11   2  17         13.37         17.22        11.30 o                         
 -10   2  17          0.30          8.38         8.11 o                         
  -9   2  17          0.20         -8.80         8.80 o                         
  -8   2  17         46.52         63.93         8.41 o                         
  -7   2  17          9.38          2.67         6.95 o                         
  -6   2  17         83.85         79.25        14.66 o                         
  -5   2  17          1.14         -6.67         6.67 o                         
  -4   2  17          5.14          1.32         6.64 o                         
  -3   2  17         11.00          4.70         7.46 o                         
  -2   2  17          7.83          1.71         8.11 o                         
  -1   2  17         67.51         69.60         7.25 o                         
   0   2  17          1.87          2.47         5.26 o                         
   1   2  17          4.02         -6.62         7.16 o                         
   2   2  17         67.54         71.65        10.17 o                         
 -11   3  17         72.29         71.43        11.89 o                         
 -10   3  17         19.00         18.23        10.93 o                         
  -9   3  17          1.39         -5.70         9.26 o                         
  -8   3  17         15.70         -2.59         9.22 o                         
  -7   3  17         32.88         34.30         9.66 o                         
  -6   3  17        121.85        108.96        15.10 o                         
  -5   3  17        166.25        134.30        13.55 o                         
  -4   3  17          2.45          8.92         8.59 o                         
  -3   3  17         89.36        101.54        11.17 o                         
  -2   3  17         27.35         21.05         9.13 o                         
  -1   3  17        239.95        222.48        16.24 o                         
   0   3  17         68.99         80.34         6.69 o                         
   1   3  17         14.64         19.84         7.37 o                         
 -10   4  17          0.33         -9.54        10.24 o                         
  -9   4  17         27.36         45.31        10.76 o                         
  -8   4  17        100.71         71.42        14.41 o                         
  -7   4  17        103.50         86.91        16.96 o                         
  -6   4  17        178.14        171.27        14.55 o                         
  -5   4  17        659.97        707.57        43.36 o                         
  -4   4  17         11.85         -0.75         8.87 o                         
  -3   4  17          2.91         -6.47         8.81 o                         
  -2   4  17         50.67         43.68        10.86 o                         
  -1   4  17        200.84        221.50        27.62 o                         
   0   4  17         16.12         25.56        12.86 o                         
  -8   5  17        151.35        125.12        13.72 o                         
  -7   5  17        585.34        614.82        33.92 o                         
  -6   5  17          4.01         -0.37        10.76 o                         
  -5   5  17          0.03         -5.58        10.82 o                         
  -4   5  17          3.99         -5.19        14.04 o                         
  -3   5  17        260.69        267.14        25.00 o                         
  -2   5  17          9.18          8.72        10.78 o                         
 -10   0  18         81.09        104.77        14.97 o                         
  -8   0  18         34.63         47.76         7.48 o                         
  -6   0  18        121.50        144.58        12.22 o                         
  -4   0  18         33.73         30.29         6.91 o                         
  -2   0  18        188.01        164.30        11.30 o                         
   0   0  18         44.46         47.03        16.82 o                         
 -11   1  18         10.16          7.24        12.66 o                         
 -10   1  18         73.69         76.97        10.89 o                         
  -9   1  18         87.72        114.07        13.00 o                         
  -8   1  18          0.30         -3.75         7.31 o                         
  -7   1  18         32.89         31.14         7.92 o                         
  -6   1  18         70.44         75.08         8.30 o                         
  -5   1  18         88.88        104.31        14.22 o                         
  -4   1  18          9.46          9.49         7.59 o                         
  -3   1  18          0.66         -1.58         8.49 o                         
  -2   1  18        169.86        174.30         9.08 o                         
  -1   1  18          0.23          3.98         9.43 o                         
   0   1  18          0.01          7.74         7.19 o                         
 -10   2  18          3.45         15.36        16.98 o                         
  -9   2  18          1.61          3.59        14.96 o                         
  -8   2  18         59.37         63.80        10.49 o                         
  -7   2  18          0.17          2.76         7.87 o                         
  -6   2  18          0.33          6.47         7.87 o                         
  -5   2  18         11.46         19.24        10.18 o                         
  -4   2  18          0.29          1.44         7.64 o                         
  -3   2  18         29.63         10.40         9.33 o                         
  -2   2  18          2.82         24.46        10.44 o                         
  -1   2  18          9.92         -6.99         6.99 o                         
   0   2  18          1.92         -3.40         9.67 o                         
  -9   3  18         23.35         -0.71        22.01 o                         
  -8   3  18         15.95          8.40        11.88 o                         
  -7   3  18         22.44         27.26        14.43 o                         
  -6   3  18        143.54        154.31        24.78 o                         
  -5   3  18          5.35          6.54        15.59 o                         
  -4   3  18         25.03         42.97        10.05 o                         
  -3   3  18        121.77        119.61        12.83 o                         
  -2   3  18         29.84         19.78        16.51 o                         
  -1   3  18         42.44         52.61        12.37 o                         
  -7   4  18         50.64         86.24        31.41 o                         
  -6   4  18        663.05        598.88        26.73 o                         
  -5   4  18          7.81         10.47        11.92 o                         
  -4   4  18         56.14         37.44        13.26 o                         
  -3   4  18          8.77         20.06        15.66 o                         
  -9   0  19         12.34          2.14        17.11 o                         
  -7   0  19        116.79        100.50        22.45 o                         
  -5   0  19         38.57         32.79         9.56 o                         
  -3   0  19        170.74        220.61        19.97 o                         
  -8   1  19          0.79        -10.55        11.11 o                         
  -7   1  19         24.11          7.56        16.40 o                         
  -6   1  19         12.13         17.06         9.72 o                         
  -5   1  19        141.96        151.39        19.05 o                         
  -4   1  19         79.48         73.35        11.75 o                         
  -3   1  19         70.67         89.30        11.47 o                         
  -7   2  19        156.66        137.75        14.38 o                         
  -6   2  19         25.08         24.10        11.08 o                         
  -5   2  19         61.26         65.79        15.25 o                         
  -4   2  19         46.95         60.86        12.22 o                         
                                                                                
