# Supplementary material for: Synthesis and crystal structures of N-H, N-phenyl and N-benzyl-2-(4-hexyl­oxyphen­yl)benzimidazoles
Source: Acta Crystallogr E Crystallogr Commun. 2021 May 14;77(Pt 6):618–22. doi: 10.1107/S2056989021004898 (PMC8183436; doi:10.1107/S2056989021004898)
Supplement: Supplementary file 3 [file e-77-00618-3sup7.mol]

  ACD/Labs04262122432D

  0  0  0  0  0  0  0  0  0  0999 V3000
M  V30 BEGIN CTAB
M  V30 COUNTS 29 32 0 0 0
M  V30 BEGIN ATOM
M  V30 1 C 11.8033 -18.1773 0 0
M  V30 2 C 11.8051 -19.5073 0 0
M  V30 3 C 10.6506 -17.5138 0 0
M  V30 4 C 10.6542 -20.1738 0 0
M  V30 5 C 9.4997 -18.1804 0 0
M  V30 6 C 9.5015 -19.5104 0 0
M  V30 7 N 13.0676 -17.7646 0 0
M  V30 8 C 13.8508 -18.8395 0 0
M  V30 9 N 13.0705 -19.9166 0 0
M  V30 10 C 15.1808 -18.8377 0 0
M  V30 11 C 15.8443 -17.685 0 0
M  V30 12 C 15.8474 -19.9886 0 0
M  V30 13 C 17.1743 -17.6832 0 0
M  V30 14 C 17.1774 -19.9868 0 0
M  V30 15 C 17.8409 -18.8341 0 0
M  V30 16 O 19.1709 -18.8323 0 0
M  V30 17 C 20.2243 -19.4921 0 0
M  V30 18 C 21.3974 -18.8654 0 0
M  V30 19 C 22.5267 -19.568 0 0
M  V30 20 C 23.6998 -18.9414 0 0
M  V30 21 C 24.8291 -19.644 0 0
M  V30 22 C 26.0022 -19.0174 0 0
M  V30 23 C 13.4832 -21.1809 0 0
M  V30 24 C 12.5946 -22.1705 0 0
M  V30 25 C 13.0073 -23.4348 0 0
M  V30 26 C 11.2932 -21.8957 0 0
M  V30 27 C 12.1186 -24.4244 0 0
M  V30 28 C 10.4046 -22.8853 0 0
M  V30 29 C 10.8173 -24.1496 0 0
M  V30 END ATOM
M  V30 BEGIN BOND
M  V30 1 2 3 1
M  V30 2 2 4 2
M  V30 3 1 5 3
M  V30 4 1 6 4
M  V30 5 2 6 5
M  V30 6 1 7 1
M  V30 7 1 2 1
M  V30 8 2 8 7
M  V30 9 1 9 2
M  V30 10 1 9 8
M  V30 11 1 11 10
M  V30 12 2 12 10
M  V30 13 2 13 11
M  V30 14 1 14 12
M  V30 15 1 15 13
M  V30 16 2 15 14
M  V30 17 1 8 10
M  V30 18 1 15 16
M  V30 19 1 16 17
M  V30 20 1 17 18
M  V30 21 1 18 19
M  V30 22 1 19 20
M  V30 23 1 20 21
M  V30 24 1 21 22
M  V30 25 1 9 23
M  V30 26 1 25 24
M  V30 27 2 26 24
M  V30 28 2 27 25
M  V30 29 1 28 26
M  V30 30 1 29 27
M  V30 31 2 29 28
M  V30 32 1 23 24
M  V30 END BOND
M  V30 END CTAB
M  END
