# Supplementary material for: Synthesis and crystal structures of N-H, N-phenyl and N-benzyl-2-(4-hexyl­oxyphen­yl)benzimidazoles
Source: Acta Crystallogr E Crystallogr Commun. 2021 May 14;77(Pt 6):618–22. doi: 10.1107/S2056989021004898 (PMC8183436; doi:10.1107/S2056989021004898)
Supplement: Supplementary file 5 [file e-77-00618-2sup3.hkl]

data_2                                                                          
_shelx_title ' st112_a.res in P2(1)/n'                                          
_shelx_refln_list_code          4                                               
_shelx_F_calc_maximum      195.84                                               
_exptl_crystal_F_000       792.00                                               
_reflns_d_resolution_high  0.6998                                               
                                                                                
loop_                                                                           
 _space_group_symop_operation_xyz                                               
 'x, y, z'                                                                      
 '-x+1/2, y+1/2, -z+1/2'                                                        
 '-x, -y, -z'                                                                   
 'x-1/2, -y-1/2, z-1/2'                                                         
                                                                                
_cell_length_a     9.0089                                                       
_cell_length_b    16.6539                                                       
_cell_length_c    13.8400                                                       
_cell_angle_alpha  90.000                                                       
_cell_angle_beta  101.419                                                       
_cell_angle_gamma  90.000                                                       
                                                                                
_shelx_F_squared_multiplier     1.000                                           
                                                                                
loop_                                                                           
 _refln_index_h                                                                 
 _refln_index_k                                                                 
 _refln_index_l                                                                 
 _refln_F_squared_calc                                                          
 _refln_F_squared_meas                                                          
 _refln_F_squared_sigma                                                         
 _refln_observed_status                                                         
   2   0   0       5523.92       5633.99        68.29 o                         
   4   0   0       2139.63       2261.72        31.29 o                         
   6   0   0        517.33        514.63        13.45 o                         
   8   0   0         22.78         11.90         5.90 o                         
  10   0   0        290.67        301.49        31.44 o                         
  12   0   0         59.22         45.74        18.58 o                         
   1   1   0       5935.85       5668.60        47.73 o                         
   2   1   0      15414.16      15300.67       234.88 o                         
   3   1   0         76.78         74.17         2.07 o                         
   4   1   0        251.83        272.06         5.25 o                         
   5   1   0        587.04        684.41        10.85 o                         
   6   1   0         40.42         48.69         3.45 o                         
   7   1   0        644.85        645.74        12.73 o                         
   8   1   0        217.40        202.71         8.74 o                         
   9   1   0         39.76         51.55         6.00 o                         
  10   1   0        347.50        326.86        14.23 o                         
  11   1   0         60.92         32.22         7.28 o                         
  12   1   0         23.72         35.05        13.01 o                         
   0   2   0       1516.74       1409.95        20.75 o                         
   1   2   0        489.46        451.14         4.72 o                         
   2   2   0        762.49        761.14         9.37 o                         
   3   2   0       1510.23       1501.82        14.95 o                         
   4   2   0        852.87        864.50        10.25 o                         
   5   2   0        276.39        272.42         5.53 o                         
   6   2   0         55.90         63.59         5.47 o                         
   7   2   0         64.12         71.01         4.63 o                         
   8   2   0        127.99        124.67        10.08 o                         
   9   2   0        113.60        116.65         8.30 o                         
  10   2   0          4.62          1.16         4.89 o                         
  11   2   0         90.57        109.72        11.35 o                         
  12   2   0        162.62        146.30        18.19 o                         
   1   3   0       3201.93       2993.63        30.79 o                         
   2   3   0       1591.28       1651.59        15.60 o                         
   3   3   0         51.15         61.36         2.42 o                         
   4   3   0        859.99        853.05        10.66 o                         
   5   3   0        229.23        260.47         7.54 o                         
   6   3   0        334.76        364.52         8.08 o                         
   7   3   0        488.12        546.82        11.20 o                         
   8   3   0          0.87          3.08         2.75 o                         
   9   3   0         11.02         15.33         4.33 o                         
  10   3   0        148.24        143.60         9.52 o                         
  11   3   0         96.19        112.56        14.38 o                         
  12   3   0          0.29          3.21        10.35 o                         
   0   4   0          5.05          4.19         0.95 o                         
   1   4   0         70.31         79.37         2.37 o                         
   2   4   0       1502.06       1507.50        16.93 o                         
   3   4   0       2109.97       2170.54        20.72 o                         
   4   4   0         90.47        106.70         3.43 o                         
   5   4   0        493.57        520.50         8.53 o                         
   6   4   0        415.77        424.40         9.35 o                         
   7   4   0        146.93        148.77         7.44 o                         
   8   4   0        253.13        248.96         7.94 o                         
   9   4   0         71.20         66.12         6.70 o                         
  10   4   0         73.87         60.67         7.05 o                         
  11   4   0          0.12          2.47         7.96 o                         
  12   4   0         13.26          5.78        11.26 o                         
   1   5   0        156.09        147.86         3.93 o                         
   2   5   0          0.33         -0.28         0.86 o                         
   3   5   0         21.75         31.95         1.59 o                         
   4   5   0        678.18        721.03        10.41 o                         
   5   5   0       1120.46       1221.65        15.73 o                         
   6   5   0         14.37         26.10         2.42 o                         
   7   5   0          4.40          2.16         5.52 o                         
   8   5   0       1323.91       1260.12        23.36 o                         
   9   5   0         20.21         26.69         5.13 o                         
  10   5   0         15.85          5.92         6.59 o                         
  11   5   0          0.67         12.07         8.64 o                         
  12   5   0        106.71        131.52        16.60 o                         
   0   6   0       2476.99       2473.89        33.06 o                         
   1   6   0        110.72        112.76         2.77 o                         
   2   6   0         89.07         97.69         3.36 o                         
   3   6   0        592.73        634.39         9.73 o                         
   4   6   0          0.78         -0.08         1.03 o                         
   5   6   0       1212.68       1249.67        15.91 o                         
   6   6   0        277.43        281.53        11.05 o                         
   7   6   0        488.90        520.74        11.06 o                         
   8   6   0         95.83        105.79         5.24 o                         
   9   6   0         83.15         83.42         8.87 o                         
  10   6   0         26.23         15.76         6.94 o                         
  11   6   0          3.43          9.51         9.79 o                         
  12   6   0         87.06         78.00        15.81 o                         
   1   7   0          4.61          4.90         0.91 o                         
   2   7   0        446.27        480.14        10.41 o                         
   3   7   0        154.11        140.90         6.33 o                         
   4   7   0         53.46         53.59         2.31 o                         
   5   7   0         66.11         78.43         3.08 o                         
   6   7   0        695.44        668.08        17.32 o                         
   7   7   0        643.48        602.69        10.02 o                         
   8   7   0         18.16         21.88         6.93 o                         
   9   7   0        131.76        115.74        10.00 o                         
  10   7   0         29.97         42.09        10.72 o                         
  11   7   0          7.58         16.63         8.77 o                         
  12   7   0          5.65         -6.87        25.37 o                         
   0   8   0       1248.06       1335.85        20.28 o                         
   1   8   0       2904.70       3008.33        30.13 o                         
   2   8   0       1705.92       1760.21        24.00 o                         
   3   8   0         58.53         65.93         5.50 o                         
   4   8   0        329.70        335.09         8.53 o                         
   5   8   0        577.16        599.50        10.96 o                         
   6   8   0          4.10          5.24         1.73 o                         
   7   8   0          0.67          1.70         2.46 o                         
   8   8   0        240.68        223.38        18.62 o                         
   9   8   0         77.27         81.56         8.81 o                         
  10   8   0        105.97        103.77        12.84 o                         
  11   8   0          1.72         23.58        20.01 o                         
   1   9   0        546.87        546.16         9.83 o                         
   2   9   0        128.16        134.49         5.18 o                         
   3   9   0       1267.09       1268.13        22.08 o                         
   4   9   0         57.00         56.08         5.45 o                         
   5   9   0         14.51         20.53         4.07 o                         
   6   9   0        940.21        916.89        12.67 o                         
   7   9   0         30.58         26.04         4.10 o                         
   8   9   0        303.40        299.38        15.54 o                         
   9   9   0         20.41         18.25         6.33 o                         
  10   9   0          5.00          3.32         7.58 o                         
  11   9   0         12.78         31.45        13.74 o                         
   0  10   0          8.60          8.09         1.98 o                         
   1  10   0        278.82        259.48         6.19 o                         
   2  10   0        104.13        104.14         5.97 o                         
   3  10   0        627.48        644.15        26.25 o                         
   4  10   0          0.70          2.47         2.36 o                         
   5  10   0        383.28        363.94        10.90 o                         
   6  10   0        529.16        501.37        11.59 o                         
   7  10   0        127.57        123.59         3.92 o                         
   8  10   0        137.30        125.09         8.65 o                         
   9  10   0         95.84         81.49         8.49 o                         
  10  10   0         31.53         17.52        24.48 o                         
  11  10   0         65.99         91.34        17.04 o                         
   1  11   0        242.37        231.59         9.23 o                         
   2  11   0        357.74        370.49        12.34 o                         
   3  11   0         27.04         27.88         6.09 o                         
   4  11   0        148.08        148.69         7.07 o                         
   5  11   0          3.50          1.84         4.69 o                         
   6  11   0         77.82         81.62        12.84 o                         
   7  11   0        267.43        247.62         7.69 o                         
   8  11   0        478.53        481.28        33.95 o                         
   9  11   0         10.50         13.73         9.56 o                         
  10  11   0        964.00        987.32        40.80 o                         
  11  11   0         50.15         70.40        18.16 o                         
   0  12   0        389.13        389.24        13.09 o                         
   1  12   0         31.64         32.86         3.86 o                         
   2  12   0        307.03        320.21        11.94 o                         
   3  12   0        611.33        625.69        17.74 o                         
   4  12   0        678.73        621.66        56.10 o                         
   5  12   0          2.17         -2.76         3.66 o                         
   6  12   0        438.98        443.26        17.57 o                         
   7  12   0        359.87        332.72        14.52 o                         
   8  12   0        278.34        258.30        20.09 o                         
   9  12   0         20.23         41.57        12.12 o                         
  10  12   0         44.63         52.72        14.93 o                         
   1  13   0        600.03        566.99        12.11 o                         
   2  13   0        758.45        706.56        22.62 o                         
   3  13   0       1032.99       1009.78        24.58 o                         
   4  13   0        183.27        186.46        14.34 o                         
   5  13   0         63.82         58.91         6.64 o                         
   6  13   0        355.51        327.79        15.11 o                         
   7  13   0        290.94        286.44        11.33 o                         
   8  13   0          3.49         -1.87         8.95 o                         
   9  13   0         16.79         25.83        12.06 o                         
  10  13   0          0.11          9.74        12.86 o                         
   0  14   0        343.73        354.15        10.84 o                         
   1  14   0        678.33        598.50        11.79 o                         
   2  14   0        410.04        387.93        14.27 o                         
   3  14   0         22.78         31.46         5.66 o                         
   4  14   0          0.94          0.08         3.92 o                         
   5  14   0          0.53          4.98         4.97 o                         
   6  14   0          1.47         -0.66         4.87 o                         
   7  14   0         44.63         46.44        10.23 o                         
   8  14   0        106.93        146.05        18.32 o                         
   9  14   0         14.85         13.38        12.41 o                         
  10  14   0         33.67         41.19        16.47 o                         
   1  15   0         79.79         76.72         4.02 o                         
   2  15   0        159.43        139.14         9.67 o                         
   3  15   0        538.95        501.86        17.11 o                         
   4  15   0         27.72         21.09         5.60 o                         
   5  15   0         67.09         64.99         8.58 o                         
   6  15   0        231.34        233.11        17.33 o                         
   7  15   0        122.51        129.50        16.53 o                         
   8  15   0        126.13        186.54        21.01 o                         
   9  15   0          3.22          0.00        17.51 o                         
   0  16   0          7.14          4.86         5.18 o                         
   1  16   0        190.37        182.77         5.78 o                         
   2  16   0          9.81          6.24         4.83 o                         
   3  16   0        606.77        512.34        18.15 o                         
   4  16   0        206.46        201.62        17.71 o                         
   5  16   0         65.00         63.16         8.06 o                         
   6  16   0          0.31          7.65         6.25 o                         
   7  16   0          7.13         20.73        10.88 o                         
   8  16   0        122.59        119.60        17.26 o                         
   9  16   0          0.13        -17.15        17.15 o                         
   1  17   0         49.50         49.74         4.69 o                         
   2  17   0         87.44         78.39         8.31 o                         
   3  17   0         13.87         20.67         6.33 o                         
   4  17   0        147.88        136.41        11.24 o                         
   5  17   0         68.57         83.40         9.41 o                         
   6  17   0         88.35         88.91         9.74 o                         
   7  17   0          0.08         15.58        12.26 o                         
   8  17   0        111.33        101.12        27.51 o                         
   0  18   0          4.06         10.33         8.40 o                         
   1  18   0          9.57         14.95         3.61 o                         
   2  18   0          3.25          0.72         5.33 o                         
   3  18   0        230.69        234.50        31.44 o                         
   4  18   0         67.58         68.28         9.35 o                         
   5  18   0         31.04         28.18         7.87 o                         
   6  18   0          5.32         21.69        11.85 o                         
   7  18   0         53.01         35.49        15.53 o                         
   8  18   0        116.39        111.62        28.05 o                         
   1  19   0         15.48         16.93         6.64 o                         
   2  19   0         13.26         18.47         7.24 o                         
   3  19   0         54.65         47.45         9.37 o                         
   4  19   0          0.34          3.50         7.94 o                         
   5  19   0         36.57         41.48         9.54 o                         
   6  19   0         51.55         65.75        20.01 o                         
   7  19   0          0.05          9.29        13.22 o                         
   0  20   0        349.44        383.64        17.69 o                         
   1  20   0        110.11        112.87        11.17 o                         
   2  20   0         27.29         39.83         8.41 o                         
   3  20   0         57.12         62.57         9.81 o                         
   4  20   0         27.59         22.51        15.72 o                         
   5  20   0          4.60         14.58        10.47 o                         
   6  20   0          7.43         19.57        15.90 o                         
   1  21   0         70.13        115.09        15.83 o                         
   2  21   0         18.67         37.59        10.38 o                         
   3  21   0         19.45          3.34        11.63 o                         
   4  21   0         23.70         72.18        18.22 o                         
   5  21   0          0.27         -3.55        20.55 o                         
   0  22   0        523.43        554.86        42.52 o                         
   1  22   0        143.29        159.14        19.41 o                         
   2  22   0         61.28         73.28        12.43 o                         
   3  22   0          0.02         13.88        10.15 o                         
   4  22   0          2.05         -2.17        12.96 o                         
   1  23   0        266.33        264.39        29.08 o                         
   2  23   0        310.73        305.56        26.08 o                         
   3  23   0         58.75         47.56        16.62 o                         
 -11   0   1        266.46        326.72        18.87 o                         
  -9   0   1        132.18        137.70        21.44 o                         
  -7   0   1          9.07          8.77         3.41 o                         
  -5   0   1        821.05        875.45        17.39 o                         
  -3   0   1        100.09        113.82         3.49 o                         
  -1   0   1      10958.49      10172.00       175.70 o                         
   1   0   1          0.25          2.57         0.74 o                         
   3   0   1          5.28          6.65         1.71 o                         
   5   0   1        102.35        108.52         5.70 o                         
   7   0   1        567.64        564.28        19.84 o                         
   9   0   1         73.24         84.79        10.30 o                         
  11   0   1         12.36          6.67        12.69 o                         
 -12   1   1        433.42        445.17        26.40 o                         
 -11   1   1        112.67        106.81         9.29 o                         
 -10   1   1         87.20         87.12         7.48 o                         
  -9   1   1        302.40        286.09        15.68 o                         
  -8   1   1        500.87        503.28        11.37 o                         
  -7   1   1          9.14         13.99         2.64 o                         
  -6   1   1          4.62          3.58         1.89 o                         
  -5   1   1        606.52        726.78         9.99 o                         
  -4   1   1          6.82          5.46         1.03 o                         
  -3   1   1        168.72        171.52         3.05 o                         
  -2   1   1      11914.27      10938.01       150.79 o                         
  -1   1   1       2443.20       2296.47        25.50 o                         
   0   1   1       1845.18       1137.04        63.79 o                         
   1   1   1        137.17        130.30         2.36 o                         
   2   1   1       6614.47       6679.02        57.40 o                         
   3   1   1       4856.73       4944.45        43.97 o                         
   4   1   1        120.26        126.04         4.02 o                         
   5   1   1       1031.44       1159.86        17.42 o                         
   6   1   1         13.42         14.37         2.36 o                         
   7   1   1         15.11          9.52         3.13 o                         
   8   1   1        917.45        893.24        30.99 o                         
   9   1   1          0.10          5.99         4.36 o                         
  10   1   1         21.30         18.29         5.97 o                         
  11   1   1         44.58         37.17         7.90 o                         
  12   1   1        221.87        229.95        22.70 o                         
 -12   2   1          0.00          8.26        11.08 o                         
 -11   2   1         70.39         82.41         9.63 o                         
 -10   2   1         30.01         40.41         6.80 o                         
  -9   2   1        119.52        137.16         7.06 o                         
  -8   2   1        369.01        333.71        10.49 o                         
  -7   2   1        208.29        218.03         7.03 o                         
  -6   2   1        569.66        577.71         9.70 o                         
  -5   2   1        599.54        628.26         9.95 o                         
  -4   2   1        255.98        254.51         4.31 o                         
  -3   2   1        434.37        451.02         5.54 o                         
  -2   2   1       1317.91       1217.04        18.98 o                         
  -1   2   1        261.84        269.67         3.43 o                         
   0   2   1       4589.90       4245.15        36.25 o                         
   1   2   1       3525.43       3313.31        29.00 o                         
   2   2   1         66.04         57.30         2.48 o                         
   3   2   1        165.38        164.76         3.44 o                         
   4   2   1       1065.64       1152.21        13.34 o                         
   5   2   1        117.13        118.57         4.07 o                         
   6   2   1        543.23        572.78        11.42 o                         
   7   2   1        418.17        392.57        11.12 o                         
   8   2   1          9.64         12.42         5.96 o                         
   9   2   1         14.39         12.87         4.63 o                         
  10   2   1        132.79        121.41        10.88 o                         
  11   2   1        153.97        150.78        11.10 o                         
  12   2   1          4.93         -3.54        23.23 o                         
 -12   3   1         26.74         38.86        11.78 o                         
 -11   3   1        306.40        354.55        17.85 o                         
 -10   3   1        158.16        162.05        20.41 o                         
  -9   3   1         73.17         87.91         7.19 o                         
  -8   3   1        507.56        475.31        11.91 o                         
  -7   3   1         14.24         15.95         2.37 o                         
  -6   3   1       1480.86       1545.33        21.13 o                         
  -5   3   1        442.43        467.83         7.08 o                         
  -4   3   1        213.83        196.13         3.59 o                         
  -3   3   1         43.97         49.38         2.35 o                         
  -2   3   1         22.14         19.78         1.18 o                         
  -1   3   1       3429.69       3305.71        28.88 o                         
   0   3   1         90.86         79.26         1.67 o                         
   1   3   1        315.35        326.25         4.22 o                         
   2   3   1        510.57        536.14         8.87 o                         
   3   3   1         44.72         47.89         2.33 o                         
   4   3   1       2042.47       2018.31        21.81 o                         
   5   3   1         48.68         58.37         3.37 o                         
   6   3   1        737.28        712.81        15.09 o                         
   7   3   1         99.76         90.99         8.13 o                         
   8   3   1       1384.45       1382.07        23.28 o                         
   9   3   1        101.13        123.34        10.71 o                         
  10   3   1         91.93         81.12        14.96 o                         
  11   3   1         51.47         56.19        10.06 o                         
  12   3   1          0.46         -3.00        12.34 o                         
 -12   4   1         27.42          5.82        11.80 o                         
 -11   4   1         18.95         28.64         8.65 o                         
 -10   4   1         84.15         83.00        13.70 o                         
  -9   4   1         19.80         13.48         3.83 o                         
  -8   4   1         13.84         15.17         2.72 o                         
  -7   4   1          0.69         -0.97         1.81 o                         
  -6   4   1        116.66         95.91         4.20 o                         
  -5   4   1         96.65        109.60         4.81 o                         
  -4   4   1        466.56        492.27         9.78 o                         
  -3   4   1        216.15        224.64         4.78 o                         
  -2   4   1       3034.81       3001.26        30.62 o                         
  -1   4   1        236.27        205.02         3.02 o                         
   0   4   1       4273.22       4010.12        37.70 o                         
   1   4   1        338.48        323.06         4.27 o                         
   2   4   1          9.28         10.46         1.13 o                         
   3   4   1        105.60        106.96         2.77 o                         
   4   4   1          0.55          7.07         1.56 o                         
   5   4   1         23.46         34.57         2.57 o                         
   6   4   1         79.66         86.37         6.01 o                         
   7   4   1        577.33        593.41        16.37 o                         
   8   4   1         55.35         51.54         5.00 o                         
   9   4   1        481.06        488.75        14.42 o                         
  10   4   1         25.32         19.11         6.26 o                         
  11   4   1         23.78         16.44        21.44 o                         
  12   4   1         98.95        107.95        24.77 o                         
 -12   5   1         23.76         22.98        10.99 o                         
 -11   5   1          0.07          3.26         8.10 o                         
 -10   5   1         29.35         35.90         7.38 o                         
  -9   5   1         76.35         79.33         8.99 o                         
  -8   5   1        118.81        112.15         9.07 o                         
  -7   5   1        566.56        537.00        16.22 o                         
  -6   5   1       1653.92       1591.77        27.02 o                         
  -5   5   1        352.38        393.26         6.23 o                         
  -4   5   1        232.79        246.43         4.32 o                         
  -3   5   1        530.75        547.95         6.73 o                         
  -2   5   1         35.36         43.44         1.34 o                         
  -1   5   1        149.70        129.87         2.51 o                         
   0   5   1       2757.26       2633.72        24.19 o                         
   1   5   1        134.58        127.54         2.45 o                         
   2   5   1        734.88        773.92         9.28 o                         
   3   5   1       1004.21       1042.15        11.69 o                         
   4   5   1        128.80        132.32         3.78 o                         
   5   5   1       1267.68       1352.49        22.25 o                         
   6   5   1         36.05         32.79         3.20 o                         
   7   5   1         11.59          9.05         2.89 o                         
   8   5   1          1.14          0.26         2.97 o                         
   9   5   1        153.23        142.21        11.12 o                         
  10   5   1          8.04          3.48         5.37 o                         
  11   5   1         52.74         54.80        10.64 o                         
  12   5   1         56.31         46.77        12.41 o                         
 -12   6   1         16.08          8.50        10.76 o                         
 -11   6   1          3.63         -6.85         8.02 o                         
 -10   6   1         28.97         23.15         8.61 o                         
  -9   6   1        461.37        440.62        21.58 o                         
  -8   6   1        340.74        331.27        24.66 o                         
  -7   6   1        362.48        338.79        12.61 o                         
  -6   6   1         79.09         65.33         4.80 o                         
  -5   6   1        401.13        438.75         7.88 o                         
  -4   6   1        539.02        537.17         7.72 o                         
  -3   6   1        183.02        185.37         5.96 o                         
  -2   6   1       1799.34       1892.43        22.36 o                         
  -1   6   1        716.35        741.22         8.48 o                         
   0   6   1        583.42        560.19         7.04 o                         
   1   6   1       1138.51       1216.29        12.68 o                         
   2   6   1        587.41        562.28         7.84 o                         
   3   6   1        134.72        142.92         3.46 o                         
   4   6   1        163.83        183.58         6.14 o                         
   5   6   1          1.06          1.04         1.49 o                         
   6   6   1        120.08        116.30         6.38 o                         
   7   6   1          5.13          7.48         2.79 o                         
   8   6   1        484.38        488.60        13.36 o                         
   9   6   1        211.95        207.05        15.01 o                         
  10   6   1         22.27         20.95        12.83 o                         
  11   6   1          3.55          9.25         9.13 o                         
  12   6   1         31.24         42.04        26.80 o                         
 -12   7   1        138.34        119.25        26.08 o                         
 -11   7   1         10.59          9.02         8.53 o                         
 -10   7   1          0.03          1.72         6.48 o                         
  -9   7   1         32.70         17.21         8.69 o                         
  -8   7   1        140.95        144.97        13.33 o                         
  -7   7   1        185.29        178.28         7.52 o                         
  -6   7   1        622.20        587.87        18.16 o                         
  -5   7   1        421.78        382.09         9.56 o                         
  -4   7   1         23.53         18.06         1.44 o                         
  -3   7   1         28.44         21.24         2.33 o                         
  -2   7   1       3875.26       4173.80        92.58 o                         
  -1   7   1         59.49         67.03         2.62 o                         
   0   7   1        945.82        923.38        10.62 o                         
   1   7   1        768.47        809.12         9.47 o                         
   2   7   1        355.28        375.58         8.13 o                         
   3   7   1        684.13        785.29        10.45 o                         
   4   7   1        139.25        137.49         4.10 o                         
   5   7   1          0.71          1.11         1.59 o                         
   6   7   1        268.57        266.36         8.09 o                         
   7   7   1          0.14         -2.51         2.81 o                         
   8   7   1        104.80        116.92         9.90 o                         
   9   7   1         45.77         29.97         9.51 o                         
  10   7   1          7.63         13.25         8.24 o                         
  11   7   1         27.25         18.69        10.38 o                         
 -11   8   1        132.84        101.40        15.16 o                         
 -10   8   1          0.08         10.71         7.04 o                         
  -9   8   1         42.26         58.21         7.60 o                         
  -8   8   1          2.54          4.19         4.46 o                         
  -7   8   1        134.49        136.73        10.32 o                         
  -6   8   1        305.57        288.35         7.88 o                         
  -5   8   1         21.65         29.89         1.92 o                         
  -4   8   1          1.67          1.79         1.72 o                         
  -3   8   1         68.52         72.97         4.32 o                         
  -2   8   1       1755.04       1785.06        24.32 o                         
  -1   8   1       1281.68       1386.54        15.62 o                         
   0   8   1       2345.53       2499.83        24.31 o                         
   1   8   1          6.13          6.55         1.09 o                         
   2   8   1        160.13        180.57        11.69 o                         
   3   8   1         52.12         63.61         4.85 o                         
   4   8   1        132.15        147.37         3.49 o                         
   5   8   1         79.23         82.34         3.39 o                         
   6   8   1        175.35        170.42         5.80 o                         
   7   8   1          2.99          2.34         2.86 o                         
   8   8   1         84.78         85.13         6.75 o                         
   9   8   1         66.89         74.26         5.95 o                         
  10   8   1         76.88         80.96        10.33 o                         
  11   8   1          0.50        -10.96        10.96 o                         
 -11   9   1         47.51         34.86        12.86 o                         
 -10   9   1          0.08         -7.56         7.56 o                         
  -9   9   1        121.43        129.63        25.16 o                         
  -8   9   1          0.96         -1.84         3.49 o                         
  -7   9   1        481.78        450.03        11.15 o                         
  -6   9   1        136.77        122.53         6.51 o                         
  -5   9   1        680.92        641.12        12.47 o                         
  -4   9   1         16.40         14.48         2.46 o                         
  -3   9   1          7.24          2.78         2.05 o                         
  -2   9   1         65.60         71.78         4.24 o                         
  -1   9   1         16.75         29.36         2.05 o                         
   0   9   1        295.88        303.29         5.86 o                         
   1   9   1       1599.77       1648.67        18.36 o                         
   2   9   1         14.26         18.68         2.89 o                         
   3   9   1        493.42        591.32        15.81 o                         
   4   9   1       1974.45       1964.51        35.75 o                         
   5   9   1         90.18         97.74         4.41 o                         
   6   9   1        163.08        165.56         4.85 o                         
   7   9   1        387.97        381.50        15.42 o                         
   8   9   1          1.46          3.25         3.31 o                         
   9   9   1        106.95        117.45        10.93 o                         
  10   9   1         20.96         16.62        11.97 o                         
  11   9   1         26.14         26.74        16.97 o                         
 -11  10   1        149.62        170.46        20.96 o                         
 -10  10   1        113.97        120.20        16.67 o                         
  -9  10   1          1.15         -9.65         9.65 o                         
  -8  10   1          0.01          0.79         4.61 o                         
  -7  10   1        243.18        233.88        14.65 o                         
  -6  10   1        333.80        320.32        14.02 o                         
  -5  10   1         32.37         34.47         3.39 o                         
  -4  10   1        376.96        381.45        22.18 o                         
  -3  10   1        139.19        144.84         6.31 o                         
  -2  10   1       1126.11       1189.77        21.04 o                         
  -1  10   1        491.88        508.13         8.16 o                         
   0  10   1        510.15        557.95         9.06 o                         
   1  10   1         73.34         76.13         2.94 o                         
   2  10   1          4.94          1.31         2.48 o                         
   3  10   1         84.77         81.17         5.78 o                         
   4  10   1         45.04         54.41         5.48 o                         
   5  10   1         78.04         68.40         5.99 o                         
   6  10   1         37.76         33.89         4.64 o                         
   7  10   1          1.57          1.60         3.03 o                         
   8  10   1         37.14         41.24         5.47 o                         
   9  10   1          0.48         -2.99         5.79 o                         
  10  10   1        503.10        480.83        44.67 o                         
  11  10   1         36.62         36.09        14.13 o                         
 -11  11   1        254.82        189.45        21.96 o                         
 -10  11   1         99.80        142.84        42.33 o                         
  -9  11   1        361.86        316.40        36.80 o                         
  -8  11   1        399.81        362.52        28.76 o                         
  -7  11   1        147.15        135.02        14.33 o                         
  -6  11   1         91.08         93.73         4.93 o                         
  -5  11   1         79.00         80.30         7.38 o                         
  -4  11   1        498.89        444.28        11.38 o                         
  -3  11   1         14.56         19.32         3.08 o                         
  -2  11   1          2.94          4.16         2.62 o                         
  -1  11   1         22.11         28.92         2.39 o                         
   0  11   1        615.35        574.61        10.49 o                         
   1  11   1         43.12         51.69         2.66 o                         
   2  11   1        486.73        485.51        14.47 o                         
   3  11   1         18.32         20.64         4.06 o                         
   4  11   1        107.07        105.94         8.77 o                         
   5  11   1        305.74        263.40         9.72 o                         
   6  11   1        368.88        365.58        11.03 o                         
   7  11   1         42.48         48.49         6.23 o                         
   8  11   1         53.08         60.39         7.84 o                         
   9  11   1         43.71         46.13        12.57 o                         
  10  11   1         19.58         38.95        20.01 o                         
  11  11   1          0.48         -9.29        32.52 o                         
 -10  12   1         34.93         64.68        21.80 o                         
  -9  12   1        176.96        212.79        20.93 o                         
  -8  12   1         62.04         65.51        12.57 o                         
  -7  12   1         32.32         24.49        11.97 o                         
  -6  12   1          0.91          7.11         3.13 o                         
  -5  12   1        141.90        142.71         8.98 o                         
  -4  12   1        534.59        493.69        12.75 o                         
  -3  12   1          0.64         -2.05         2.80 o                         
  -2  12   1        194.39        212.84         9.65 o                         
  -1  12   1        150.32        154.49         4.42 o                         
   0  12   1        181.42        174.22         6.46 o                         
   1  12   1        501.13        483.53        10.69 o                         
   2  12   1       2435.62       2390.41        43.91 o                         
   3  12   1         99.08         98.32         8.15 o                         
   4  12   1          3.25         -0.26         3.43 o                         
   5  12   1          9.82         19.26         4.67 o                         
   6  12   1          0.23          4.99         5.05 o                         
   7  12   1          6.30          4.42         5.52 o                         
   8  12   1          1.36          0.58         9.11 o                         
   9  12   1          9.61          4.98         9.86 o                         
  10  12   1          3.03         13.69        13.05 o                         
 -10  13   1         31.56         62.36        14.94 o                         
  -9  13   1          1.03        -10.36        10.36 o                         
  -8  13   1         33.86         26.12        11.26 o                         
  -7  13   1         32.13         39.52        10.30 o                         
  -6  13   1        195.56        189.11        10.77 o                         
  -5  13   1          5.07          3.16         4.07 o                         
  -4  13   1        199.90        187.67        15.72 o                         
  -3  13   1         16.48         19.59         4.74 o                         
  -2  13   1        484.92        459.59        15.00 o                         
  -1  13   1         14.44         16.03         2.32 o                         
   0  13   1       1013.58        950.60        16.91 o                         
   1  13   1       1104.20       1025.52        15.82 o                         
   2  13   1       1272.11       1270.63        28.41 o                         
   3  13   1        816.15        790.13        26.33 o                         
   4  13   1        448.03        411.04        27.76 o                         
   5  13   1        498.70        506.35        40.68 o                         
   6  13   1          0.41          4.37         4.69 o                         
   7  13   1         79.26         86.81         8.75 o                         
   8  13   1         56.97         42.43        15.01 o                         
   9  13   1          3.93          4.05        11.48 o                         
  10  13   1         24.82         38.95        20.72 o                         
 -10  14   1          0.97         25.01        14.58 o                         
  -9  14   1          7.82         20.07        20.19 o                         
  -8  14   1         61.12         72.86        12.96 o                         
  -7  14   1         55.95         47.36        11.44 o                         
  -6  14   1         27.80         35.22         8.21 o                         
  -5  14   1        135.46        120.30        16.23 o                         
  -4  14   1        139.54        139.78         9.69 o                         
  -3  14   1        679.10        607.61        18.47 o                         
  -2  14   1        152.92        138.06        10.14 o                         
  -1  14   1       3227.06       3035.49        42.02 o                         
   0  14   1         90.59         94.69         4.28 o                         
   1  14   1          0.21          3.47         2.05 o                         
   2  14   1         14.49         16.63         4.40 o                         
   3  14   1        416.11        371.18        19.78 o                         
   4  14   1          9.60         18.53         4.69 o                         
   5  14   1        100.73         86.79        11.36 o                         
   6  14   1        280.56        318.41        14.01 o                         
   7  14   1         60.92         67.74         7.97 o                         
   8  14   1        361.15        366.40        25.50 o                         
   9  14   1         23.78        -10.90        14.41 o                         
  10  14   1         36.68         41.45        25.01 o                         
  -9  15   1         64.37         44.31        23.23 o                         
  -8  15   1         39.15         36.49        12.92 o                         
  -7  15   1         15.90         15.32        20.72 o                         
  -6  15   1          0.08          0.95         7.97 o                         
  -5  15   1         37.31         38.37         7.12 o                         
  -4  15   1        437.37        401.11        15.41 o                         
  -3  15   1        270.53        240.37        11.89 o                         
  -2  15   1        348.67        372.35        14.62 o                         
  -1  15   1          2.58          1.34         2.78 o                         
   0  15   1        229.76        203.13         6.36 o                         
   1  15   1         84.02         97.80         4.43 o                         
   2  15   1        629.40        573.59        25.64 o                         
   3  15   1        393.83        396.54        15.79 o                         
   4  15   1         87.63         81.00         8.47 o                         
   5  15   1          6.71         13.70         5.45 o                         
   6  15   1        189.73        170.84        11.51 o                         
   7  15   1         79.95         81.38         9.35 o                         
   8  15   1         63.88         60.55        15.54 o                         
   9  15   1          5.90         15.11        14.24 o                         
  -9  16   1          0.00          7.92        13.98 o                         
  -8  16   1          7.01         -8.92        10.58 o                         
  -7  16   1        101.20         89.47        15.21 o                         
  -6  16   1        249.15        249.59        12.96 o                         
  -5  16   1         65.00         46.96         7.37 o                         
  -4  16   1         98.91         85.38        13.94 o                         
  -3  16   1         97.22         84.70         8.71 o                         
  -2  16   1          0.01         -1.79         4.28 o                         
  -1  16   1         83.45         83.34         4.42 o                         
   0  16   1         32.69         40.50         3.79 o                         
   1  16   1         45.86         64.61         6.09 o                         
   2  16   1         28.41         45.31        12.15 o                         
   3  16   1        172.99        164.48        11.46 o                         
   4  16   1        170.56        159.96        11.93 o                         
   5  16   1         25.57         25.68         6.87 o                         
   6  16   1         80.68         92.40         9.67 o                         
   7  16   1         16.09          7.93        13.40 o                         
   8  16   1         17.72         11.08        11.33 o                         
   9  16   1          0.07          7.03        13.98 o                         
  -8  17   1        421.85        440.01        30.69 o                         
  -7  17   1          6.62         13.32        11.59 o                         
  -6  17   1        100.94        109.21        10.37 o                         
  -5  17   1         38.73         29.10         6.91 o                         
  -4  17   1         42.48         39.11         7.21 o                         
  -3  17   1          3.84          7.03         6.66 o                         
  -2  17   1         51.67         37.13        18.58 o                         
  -1  17   1        145.44        137.05         5.48 o                         
   0  17   1         39.39         45.23         5.66 o                         
   1  17   1         14.24         19.56         2.92 o                         
   2  17   1        127.34        110.68         9.80 o                         
   3  17   1          8.77          9.40         5.36 o                         
   4  17   1         29.13         26.58         6.79 o                         
   5  17   1          9.55          9.17         7.18 o                         
   6  17   1          1.46         -7.18         7.18 o                         
   7  17   1          1.90        -10.21        11.14 o                         
   8  17   1        150.16        113.21        20.42 o                         
  -8  18   1         28.32         39.78        15.36 o                         
  -7  18   1          9.30         25.01        17.15 o                         
  -6  18   1        154.60        133.14        17.15 o                         
  -5  18   1         61.82         75.74        16.08 o                         
  -4  18   1          0.82         -2.92         5.90 o                         
  -3  18   1         10.37         12.11         7.67 o                         
  -2  18   1          5.03          3.92         5.67 o                         
  -1  18   1        109.43        110.63         8.06 o                         
   0  18   1         94.80        102.17         7.23 o                         
   1  18   1         21.30         28.76        11.07 o                         
   2  18   1          2.86         11.11         6.07 o                         
   3  18   1         15.26         14.85         6.14 o                         
   4  18   1         82.79         87.18        10.21 o                         
   5  18   1         37.84         45.17         9.72 o                         
   6  18   1          3.64          5.59         9.89 o                         
   7  18   1         39.51         14.01        12.74 o                         
   8  18   1        121.93        154.07        22.57 o                         
  -7  19   1        158.45        169.10        22.28 o                         
  -6  19   1         48.49         53.60        18.22 o                         
  -5  19   1        266.79        335.30        16.78 o                         
  -4  19   1          0.20          2.18         8.25 o                         
  -3  19   1          0.23         -1.31         6.82 o                         
  -2  19   1         17.96         18.23        15.16 o                         
  -1  19   1        110.18        126.25        10.82 o                         
   0  19   1         15.06         20.10         5.48 o                         
   1  19   1          6.90          5.99         6.08 o                         
   2  19   1          0.83          0.76         6.41 o                         
   3  19   1          0.00         -1.48         6.78 o                         
   4  19   1          4.94         25.45        10.04 o                         
   5  19   1         60.98         67.13        11.02 o                         
   6  19   1         23.82         41.89        13.98 o                         
   7  19   1        232.62        270.54        30.19 o                         
  -6  20   1        220.91        212.15        42.50 o                         
  -5  20   1        118.95        135.72        22.69 o                         
  -4  20   1          0.71          2.50         8.31 o                         
  -3  20   1        189.48        208.17        15.32 o                         
  -2  20   1         53.86         47.48         8.58 o                         
  -1  20   1         22.00         20.17        21.62 o                         
   0  20   1        108.40        114.01         7.89 o                         
   1  20   1        345.14        381.60        17.11 o                         
   2  20   1         51.44         39.40         8.73 o                         
   3  20   1         37.34         39.34         9.61 o                         
   4  20   1         76.64         66.08        10.91 o                         
   5  20   1          1.64          9.93        10.51 o                         
   6  20   1          3.59          2.43        13.82 o                         
  -5  21   1          1.38         15.41        13.05 o                         
  -4  21   1         80.28         83.43        14.14 o                         
  -3  21   1         13.98         -2.06         8.50 o                         
  -2  21   1          1.31          5.89         8.06 o                         
  -1  21   1         94.82        139.75        12.45 o                         
   0  21   1        444.31        500.43        27.54 o                         
   1  21   1        318.35        366.74        26.48 o                         
   2  21   1          2.04         -0.56         7.99 o                         
   3  21   1          0.78         12.81         8.97 o                         
   4  21   1          2.54         18.43        10.42 o                         
   5  21   1         30.33         43.42        15.27 o                         
  -4  22   1         31.77         54.38        15.67 o                         
  -3  22   1         49.93         65.14        14.51 o                         
  -2  22   1         20.33         26.82        12.37 o                         
  -1  22   1         22.19         29.61        13.22 o                         
   0  22   1         17.83         13.40        12.38 o                         
   1  22   1          1.10          1.61        11.88 o                         
   2  22   1        122.26        157.74        15.27 o                         
   3  22   1         20.86         22.34        18.99 o                         
   4  22   1        107.40        128.24        14.18 o                         
  -3  23   1         30.68         26.43        14.01 o                         
  -2  23   1         12.36         -0.40        16.79 o                         
  -1  23   1        203.53        159.01        28.23 o                         
   0  23   1         76.82         95.03        29.84 o                         
   1  23   1         50.85         68.01        18.49 o                         
   2  23   1          6.22         -2.46        14.60 o                         
   3  23   1        194.79        271.13        25.16 o                         
 -12   0   2          6.95          7.15        15.72 o                         
 -10   0   2          6.68          8.23         6.92 o                         
  -8   0   2          8.99          2.40         3.63 o                         
  -6   0   2         93.21        104.75         5.99 o                         
  -4   0   2       4508.13       4974.30        62.51 o                         
  -2   0   2      12659.82      11884.88       162.75 o                         
   0   0   2          0.80          1.39         0.93 o                         
   2   0   2       9757.26       9381.81       113.52 o                         
   4   0   2       1247.71       1312.32        21.07 o                         
   6   0   2        228.04        257.67        12.57 o                         
   8   0   2        130.82        135.09        12.61 o                         
  10   0   2         25.67         39.86        10.21 o                         
  12   0   2        142.13        150.43        26.80 o                         
 -12   1   2         41.86         34.79        13.40 o                         
 -11   1   2          0.07         -5.79         6.55 o                         
 -10   1   2          2.76          0.64         4.66 o                         
  -9   1   2        399.09        356.87         9.68 o                         
  -8   1   2          0.00          0.65         2.68 o                         
  -7   1   2        127.93        131.53         5.65 o                         
  -6   1   2        145.73        163.21         4.58 o                         
  -5   1   2          8.75          8.53         1.56 o                         
  -4   1   2         26.99         31.90         2.30 o                         
  -3   1   2        774.53        728.84        11.01 o                         
  -2   1   2       1117.02       1030.79        10.10 o                         
  -1   1   2         38.56         44.59         1.38 o                         
   0   1   2         28.54         34.26         1.23 o                         
   1   1   2       8542.55       8259.07        70.23 o                         
   2   1   2      26386.71      25794.96       326.37 o                         
   3   1   2        200.05        208.71         4.16 o                         
   4   1   2        988.13        959.16        11.96 o                         
   5   1   2         87.90         89.90         4.29 o                         
   6   1   2          3.99          1.20         2.75 o                         
   7   1   2        120.20        135.88         8.26 o                         
   8   1   2        279.53        267.10        10.48 o                         
   9   1   2        311.47        286.28        12.48 o                         
  10   1   2          9.18          2.96         5.46 o                         
  11   1   2        239.03        275.65        14.77 o                         
  12   1   2          0.30         10.85        12.76 o                         
 -12   2   2         14.26         13.07        10.97 o                         
 -11   2   2        217.19        228.70        15.49 o                         
 -10   2   2          8.90         11.52         5.23 o                         
  -9   2   2        391.34        385.91        11.28 o                         
  -8   2   2       1548.64       1581.80        27.32 o                         
  -7   2   2         68.99         78.80         5.81 o                         
  -6   2   2        640.76        621.46         9.86 o                         
  -5   2   2       3242.92       3524.23        34.99 o                         
  -4   2   2       1533.64       1589.95        17.96 o                         
  -3   2   2          0.82          2.73         1.40 o                         
  -2   2   2       2448.57       2387.84        23.17 o                         
  -1   2   2       3518.69       3407.70        29.74 o                         
   0   2   2        376.67        359.02         5.48 o                         
   1   2   2       3776.68       3684.51        32.70 o                         
   2   2   2       2888.58       2791.33        27.65 o                         
   3   2   2        793.37        825.91        11.16 o                         
   4   2   2         17.73         13.63         1.86 o                         
   5   2   2         13.27         15.22         3.49 o                         
   6   2   2         93.35        112.53         5.81 o                         
   7   2   2        821.91        817.60        18.11 o                         
   8   2   2        401.88        390.41        12.51 o                         
   9   2   2        172.37        186.99         9.62 o                         
  10   2   2        612.49        612.29        18.66 o                         
  11   2   2         41.75         53.01         8.63 o                         
  12   2   2         31.77         26.13        15.25 o                         
 -12   3   2         93.77         77.76        14.90 o                         
 -11   3   2        202.06        193.77        14.12 o                         
 -10   3   2        126.54        163.42        12.23 o                         
  -9   3   2         32.49         43.81         3.69 o                         
  -8   3   2         17.76         15.95         3.61 o                         
  -7   3   2        190.34        175.63         5.02 o                         
  -6   3   2        238.61        242.19         7.64 o                         
  -5   3   2         20.97         16.41         2.25 o                         
  -4   3   2       1432.71       1525.75        23.60 o                         
  -3   3   2         84.75         82.28         2.82 o                         
  -2   3   2        110.87        115.99         2.66 o                         
  -1   3   2       1005.78        942.43         9.56 o                         
   0   3   2      17333.06      16191.40       384.45 o                         
   1   3   2       5103.36       4924.05        43.16 o                         
   2   3   2        139.87        129.09         2.94 o                         
   3   3   2        203.64        185.32         5.09 o                         
   4   3   2        430.27        461.32        15.58 o                         
   5   3   2          4.79          1.54         1.65 o                         
   6   3   2          5.17          4.20         2.38 o                         
   7   3   2         64.69         85.15         6.41 o                         
   8   3   2        368.82        351.69        11.79 o                         
   9   3   2        304.13        307.74        12.14 o                         
  10   3   2         54.08         61.09        10.41 o                         
  11   3   2         61.05         62.79        10.99 o                         
  12   3   2         17.91         42.99        12.20 o                         
 -12   4   2        346.96        396.03        20.53 o                         
 -11   4   2        172.93        201.13        26.93 o                         
 -10   4   2         34.88         32.01         6.84 o                         
  -9   4   2         15.65          7.48         5.22 o                         
  -8   4   2         16.31         19.86         6.27 o                         
  -7   4   2        768.66        746.96        19.49 o                         
  -6   4   2         87.96         81.88         5.36 o                         
  -5   4   2         71.71        109.62         8.97 o                         
  -4   4   2        600.15        648.11        24.60 o                         
  -3   4   2         52.48         67.66         3.07 o                         
  -2   4   2        332.11        312.33         4.27 o                         
  -1   4   2          2.14          1.89         0.62 o                         
   0   4   2       3290.85       3197.66        28.83 o                         
   1   4   2       1521.02       1444.64        15.56 o                         
   2   4   2       1747.31       1791.45        18.28 o                         
   3   4   2         53.49         62.60         2.65 o                         
   4   4   2        579.91        602.22        11.59 o                         
   5   4   2        204.34        209.03         5.74 o                         
   6   4   2       1634.22       1660.18        24.38 o                         
   7   4   2        512.64        509.00        12.00 o                         
   8   4   2        318.67        314.56        11.29 o                         
   9   4   2          7.38         10.15         5.42 o                         
  10   4   2         39.27         34.21         6.78 o                         
  11   4   2         67.33         83.59        12.71 o                         
  12   4   2         54.10         75.30        24.15 o                         
 -12   5   2        105.65        120.17        13.71 o                         
 -11   5   2        196.39        206.92        15.51 o                         
 -10   5   2          8.16         16.35         6.63 o                         
  -9   5   2         78.65         76.22         8.46 o                         
  -8   5   2        649.26        591.44        18.25 o                         
  -7   5   2        147.60        146.49         8.93 o                         
  -6   5   2        153.13        168.38         6.72 o                         
  -5   5   2         11.70         23.29         4.45 o                         
  -4   5   2        135.04        139.95         5.88 o                         
  -3   5   2        357.34        390.94         7.02 o                         
  -2   5   2        557.63        602.83         7.15 o                         
  -1   5   2          1.61          1.10         0.64 o                         
   0   5   2         42.81         40.33         1.96 o                         
   1   5   2       2752.74       2723.02        25.50 o                         
   2   5   2        495.78        467.45         6.52 o                         
   3   5   2        261.78        272.04         6.14 o                         
   4   5   2        140.52        146.47         5.38 o                         
   5   5   2         40.58         40.26         3.42 o                         
   6   5   2          0.22         -0.59         2.63 o                         
   7   5   2        272.02        287.74         8.68 o                         
   8   5   2         67.72         74.61        10.09 o                         
   9   5   2         93.79         97.82         7.91 o                         
  10   5   2         55.70         58.07         7.34 o                         
  11   5   2          5.72         -7.61         9.25 o                         
  12   5   2         25.59         28.99        12.06 o                         
 -12   6   2         39.39         47.06        13.75 o                         
 -11   6   2          9.67         -8.14         8.14 o                         
 -10   6   2          0.59          3.46         6.52 o                         
  -9   6   2         17.64         18.26         6.86 o                         
  -8   6   2         98.62        103.12         9.02 o                         
  -7   6   2          7.98         11.35         4.55 o                         
  -6   6   2        323.25        308.50         8.73 o                         
  -5   6   2        101.53        105.86         4.68 o                         
  -4   6   2        762.43        815.11        15.33 o                         
  -3   6   2        905.26        983.51        12.03 o                         
  -2   6   2        577.05        568.05         7.05 o                         
  -1   6   2        102.33        104.98         2.63 o                         
   0   6   2        112.10        111.35         2.86 o                         
   1   6   2        290.95        304.13         4.80 o                         
   2   6   2          0.14         -0.45         0.92 o                         
   3   6   2          4.77          2.76         1.23 o                         
   4   6   2        157.90        168.25         4.66 o                         
   5   6   2        100.90        105.74         5.13 o                         
   6   6   2        419.91        432.06         9.05 o                         
   7   6   2          5.16          6.08         3.06 o                         
   8   6   2          0.01         -3.26         3.76 o                         
   9   6   2         18.81         15.59         8.92 o                         
  10   6   2          4.78          4.79         6.16 o                         
  11   6   2          4.26          1.83         8.79 o                         
 -12   7   2         15.83          6.91        13.05 o                         
 -11   7   2         94.88         82.78        13.01 o                         
 -10   7   2         33.00         38.72         7.87 o                         
  -9   7   2          1.27          0.85         5.02 o                         
  -8   7   2         38.58         38.65         7.43 o                         
  -7   7   2        389.56        363.35        10.23 o                         
  -6   7   2         32.40         41.85         3.75 o                         
  -5   7   2        286.11        311.98        17.79 o                         
  -4   7   2         23.75         25.29         1.50 o                         
  -3   7   2       1269.66       1356.45        15.88 o                         
  -2   7   2        432.23        459.83         6.52 o                         
  -1   7   2         45.15         61.47         2.41 o                         
   0   7   2         36.33         30.78         1.85 o                         
   1   7   2         70.24         61.76         2.36 o                         
   2   7   2       1637.61       1727.74        20.33 o                         
   3   7   2        610.40        631.16         9.43 o                         
   4   7   2         34.96         34.13         2.45 o                         
   5   7   2        100.29        105.36         4.43 o                         
   6   7   2        162.16        147.09         5.41 o                         
   7   7   2        269.90        257.16         8.32 o                         
   8   7   2         42.79         45.15         5.00 o                         
   9   7   2        170.48        181.89        10.00 o                         
  10   7   2          0.63         -7.22         7.22 o                         
  11   7   2         16.03         11.19         9.63 o                         
 -12   8   2         11.96         20.17        15.11 o                         
 -11   8   2         53.47         61.58        14.55 o                         
 -10   8   2          6.91          3.82         6.37 o                         
  -9   8   2          5.90         12.69         7.37 o                         
  -8   8   2         36.25         47.64         6.02 o                         
  -7   8   2         22.77         30.42         4.64 o                         
  -6   8   2        109.66         99.65         6.55 o                         
  -5   8   2        493.10        479.28         9.89 o                         
  -4   8   2        267.70        314.42         5.74 o                         
  -3   8   2        254.10        251.53         6.95 o                         
  -2   8   2       1421.94       1560.63        18.31 o                         
  -1   8   2        725.33        772.35        10.06 o                         
   0   8   2       4214.65       4349.22        39.95 o                         
   1   8   2          2.97          9.30         1.37 o                         
   2   8   2         35.75         39.73         2.03 o                         
   3   8   2         10.25         11.84         1.36 o                         
   4   8   2        167.37        149.00         4.17 o                         
   5   8   2         80.07         75.74         3.62 o                         
   6   8   2        598.22        570.20        10.63 o                         
   7   8   2        200.70        194.19         7.54 o                         
   8   8   2        109.29        110.35         7.07 o                         
   9   8   2        121.09        147.57         9.21 o                         
  10   8   2          0.08          8.64        10.26 o                         
  11   8   2         37.20         43.51        13.56 o                         
 -11   9   2          3.78         15.43        13.58 o                         
 -10   9   2        299.98        275.50        15.25 o                         
  -9   9   2        284.02        275.97        13.31 o                         
  -8   9   2        179.80        173.04         8.08 o                         
  -7   9   2         53.81         52.53         7.53 o                         
  -6   9   2        524.90        525.43        10.96 o                         
  -5   9   2         26.95         29.68         1.94 o                         
  -4   9   2         43.96         48.47         5.31 o                         
  -3   9   2        336.68        360.50        12.05 o                         
  -2   9   2         46.71         41.53         2.09 o                         
  -1   9   2         37.39         44.04         2.43 o                         
   0   9   2        140.41        132.86         4.21 o                         
   1   9   2        965.02        994.59        14.20 o                         
   2   9   2       3688.93       3729.62        40.29 o                         
   3   9   2         27.89         20.65         3.38 o                         
   4   9   2         77.97         69.81         2.73 o                         
   5   9   2         74.06         80.42         3.53 o                         
   6   9   2       1105.32       1084.79        17.85 o                         
   7   9   2          8.79         12.15         3.07 o                         
   8   9   2        111.78        121.54         7.52 o                         
   9   9   2         34.80         33.18         5.83 o                         
  10   9   2          5.81         -1.00         9.87 o                         
  11   9   2         89.36        102.02        18.40 o                         
 -11  10   2         88.97        110.82        16.97 o                         
 -10  10   2        222.82        220.22        21.46 o                         
  -9  10   2          6.42         -3.16         5.84 o                         
  -8  10   2        812.58        773.05        20.49 o                         
  -7  10   2        223.67        204.42         7.07 o                         
  -6  10   2        153.65        163.86        14.53 o                         
  -5  10   2         24.86         27.71         3.62 o                         
  -4  10   2         43.62         41.61         5.06 o                         
  -3  10   2         83.79         77.32         6.88 o                         
  -2  10   2          4.01          2.33         1.20 o                         
  -1  10   2        195.50        196.22         4.86 o                         
   0  10   2        534.09        593.58         9.54 o                         
   1  10   2          4.93          2.17         1.33 o                         
   2  10   2       1251.44       1245.65        17.04 o                         
   3  10   2        688.73        649.48        17.41 o                         
   4  10   2        528.75        519.91        15.77 o                         
   5  10   2          0.13         -2.10         3.38 o                         
   6  10   2         11.73         10.09         3.12 o                         
   7  10   2         94.13         90.81         7.11 o                         
   8  10   2        307.42        307.26        11.18 o                         
   9  10   2         25.92         41.45        10.86 o                         
  10  10   2         13.17         14.65        12.10 o                         
  11  10   2          2.84         21.53        14.99 o                         
 -11  11   2        113.79        104.85        24.83 o                         
 -10  11   2         13.92         -3.36        10.44 o                         
  -9  11   2        152.97        159.00        17.93 o                         
  -8  11   2          1.99          5.07         8.24 o                         
  -7  11   2          0.56         -3.38         6.86 o                         
  -6  11   2        928.12        965.07        32.91 o                         
  -5  11   2        197.26        210.25         7.00 o                         
  -4  11   2         32.61         34.15         3.71 o                         
  -3  11   2          7.24         -0.36         2.44 o                         
  -2  11   2         91.83         96.02         2.97 o                         
  -1  11   2        137.88        156.86         4.42 o                         
   0  11   2        180.96        179.97         5.37 o                         
   1  11   2         23.65         28.26         2.39 o                         
   2  11   2          5.74          8.40         3.79 o                         
   3  11   2         22.19         24.12         6.79 o                         
   4  11   2          0.00          2.11         4.20 o                         
   5  11   2        231.21        223.27        17.51 o                         
   6  11   2        621.24        576.64        17.76 o                         
   7  11   2          1.88          3.67         3.66 o                         
   8  11   2        146.71        146.58        13.24 o                         
   9  11   2          4.84         21.98        10.43 o                         
  10  11   2         26.75         -2.07        16.08 o                         
 -11  12   2          0.22          0.71        20.72 o                         
 -10  12   2        127.01        106.13        26.44 o                         
  -9  12   2         79.74         73.75        13.25 o                         
  -8  12   2        146.42        137.42        15.66 o                         
  -7  12   2        166.73        159.40        20.35 o                         
  -6  12   2         61.99         72.41        11.24 o                         
  -5  12   2          6.19          4.32         4.59 o                         
  -4  12   2         61.48         70.99         8.36 o                         
  -3  12   2        141.26        133.47         8.41 o                         
  -2  12   2        613.65        587.62        12.64 o                         
  -1  12   2        130.71        129.52         6.19 o                         
   0  12   2        151.86        147.92         4.79 o                         
   1  12   2        788.66        709.10        12.42 o                         
   2  12   2          8.81          8.88         3.89 o                         
   3  12   2       1349.43       1385.98        40.68 o                         
   4  12   2        543.02        501.56        16.24 o                         
   5  12   2        131.33        140.67         9.82 o                         
   6  12   2         35.37         38.29         6.57 o                         
   7  12   2          6.65         21.32         5.95 o                         
   8  12   2          0.01          6.05        11.46 o                         
   9  12   2         14.53         17.97        11.36 o                         
  10  12   2         35.99         40.02        14.91 o                         
 -10  13   2         31.33         10.76        13.07 o                         
  -9  13   2          2.41         -6.47        13.58 o                         
  -8  13   2        243.88        271.94        23.58 o                         
  -7  13   2        504.73        529.24        26.33 o                         
  -6  13   2        676.61        614.71        12.65 o                         
  -5  13   2         36.14         26.43         4.20 o                         
  -4  13   2         19.82         25.94         5.16 o                         
  -3  13   2        108.18        113.16         8.75 o                         
  -2  13   2          4.76          6.67         3.50 o                         
  -1  13   2       1075.82       1003.47        15.97 o                         
   0  13   2        925.55        879.79        13.44 o                         
   1  13   2        453.12        446.87         9.44 o                         
   2  13   2       1395.73       1357.16        29.99 o                         
   3  13   2        353.31        282.21        12.44 o                         
   4  13   2        678.21        644.07        19.33 o                         
   5  13   2        176.58        190.50        11.63 o                         
   6  13   2          0.42          5.20         6.08 o                         
   7  13   2          1.02         -0.37         5.77 o                         
   8  13   2         36.11         44.27        10.72 o                         
   9  13   2        268.50        300.41        26.24 o                         
  10  13   2         64.31         54.93        22.69 o                         
 -10  14   2          0.01          6.07        16.79 o                         
  -9  14   2         74.69         88.22        15.51 o                         
  -8  14   2          0.01         -4.28         8.84 o                         
  -7  14   2         52.83         37.58        11.42 o                         
  -6  14   2        226.22        214.82        11.82 o                         
  -5  14   2        168.36        148.04         7.88 o                         
  -4  14   2         24.23         23.13         4.85 o                         
  -3  14   2        154.20        153.28         9.50 o                         
  -2  14   2       1676.19       1625.47        34.15 o                         
  -1  14   2       1306.40       1163.65        24.03 o                         
   0  14   2          2.75          2.05         2.08 o                         
   1  14   2         66.51         63.22         3.88 o                         
   2  14   2         54.86         55.57         8.97 o                         
   3  14   2          2.35         -4.34         4.34 o                         
   4  14   2        639.39        614.27        19.45 o                         
   5  14   2        294.00        286.82        13.49 o                         
   6  14   2        175.67        208.40        14.80 o                         
   7  14   2        147.95        142.81        11.29 o                         
   8  14   2         26.80         22.83        12.19 o                         
   9  14   2         10.34         -1.20        13.25 o                         
  -9  15   2         23.81         60.39        22.51 o                         
  -8  15   2        116.39        105.74        28.94 o                         
  -7  15   2          6.19         -1.01        10.36 o                         
  -6  15   2         63.53         66.91        12.26 o                         
  -5  15   2         26.53         34.96         6.93 o                         
  -4  15   2        465.67        399.96        15.26 o                         
  -3  15   2        166.31        167.52        14.46 o                         
  -2  15   2        636.36        576.89        21.98 o                         
  -1  15   2        218.40        216.02         7.87 o                         
   0  15   2          0.16         -1.69         2.33 o                         
   1  15   2        371.66        361.15         8.37 o                         
   2  15   2        630.99        569.16        27.03 o                         
   3  15   2          5.87          7.14         6.57 o                         
   4  15   2        322.25        297.09        14.73 o                         
   5  15   2         41.82         48.55         8.26 o                         
   6  15   2         43.33         50.50         8.29 o                         
   7  15   2         87.13        102.85        10.26 o                         
   8  15   2         24.45         37.78        12.12 o                         
   9  15   2          8.53         18.88        14.85 o                         
  -9  16   2          8.11          9.84        14.83 o                         
  -8  16   2          7.45         12.71        12.26 o                         
  -7  16   2          0.50         -2.80        11.26 o                         
  -6  16   2          0.89          5.10         5.29 o                         
  -5  16   2          0.33          0.96         7.47 o                         
  -4  16   2         20.16         23.16         6.41 o                         
  -3  16   2         24.49         18.36         5.84 o                         
  -2  16   2         11.41          8.29         4.46 o                         
  -1  16   2        309.90        238.70         8.26 o                         
   0  16   2          3.63         -1.60         3.30 o                         
   1  16   2        588.05        528.24        10.84 o                         
   2  16   2         60.21         57.97         7.90 o                         
   3  16   2        731.89        681.06        21.56 o                         
   4  16   2        170.10        164.01        12.37 o                         
   5  16   2         32.43         33.55         7.93 o                         
   6  16   2         69.68         59.34        12.47 o                         
   7  16   2          1.44          9.18        10.94 o                         
   8  16   2          0.78          2.59        19.65 o                         
  -8  17   2         54.23         60.76        26.98 o                         
  -7  17   2         58.64         73.07        21.26 o                         
  -6  17   2          0.66         -3.63         9.00 o                         
  -5  17   2          0.36          5.36        11.79 o                         
  -4  17   2         36.89         77.06        11.65 o                         
  -3  17   2         92.95         81.07         9.15 o                         
  -2  17   2          1.11         11.33         6.28 o                         
  -1  17   2          9.13          3.07         4.63 o                         
   0  17   2         92.38         97.54         5.75 o                         
   1  17   2         58.02         46.13         4.83 o                         
   2  17   2         13.56         17.60         7.22 o                         
   3  17   2          5.26         10.41         5.62 o                         
   4  17   2          1.86          4.99         6.24 o                         
   5  17   2         96.90        101.44        10.54 o                         
   6  17   2          2.99         10.04         7.88 o                         
   7  17   2        162.12        155.69        18.32 o                         
   8  17   2         32.44         16.46        13.38 o                         
  -8  18   2          2.98          8.76        14.45 o                         
  -7  18   2         68.73         46.10        20.37 o                         
  -6  18   2         67.11         50.73        12.10 o                         
  -5  18   2          5.24          8.93        16.08 o                         
  -4  18   2         15.75         17.23         6.94 o                         
  -3  18   2         26.15         46.86         9.02 o                         
  -2  18   2         21.70         31.97         8.89 o                         
  -1  18   2          7.21         -4.00         5.38 o                         
   0  18   2         72.15         74.16         6.96 o                         
   1  18   2         27.18         35.25         8.79 o                         
   2  18   2         57.99         74.97        13.66 o                         
   3  18   2          3.92         19.10         7.26 o                         
   4  18   2          5.12          6.30         7.12 o                         
   5  18   2          8.26         20.71         7.75 o                         
   6  18   2        168.54        178.09        24.21 o                         
   7  18   2        257.15        318.60        26.87 o                         
  -7  19   2        175.35        159.22        21.42 o                         
  -6  19   2          5.88          3.46        11.56 o                         
  -5  19   2          0.26          3.31        11.14 o                         
  -4  19   2        111.02        119.38        11.62 o                         
  -3  19   2          0.29         -5.78         6.40 o                         
  -2  19   2          0.43          1.59         6.10 o                         
  -1  19   2        124.46        113.55         9.80 o                         
   0  19   2         77.74         62.83         6.53 o                         
   1  19   2         15.31         16.28         6.76 o                         
   2  19   2          0.67          4.65         6.67 o                         
   3  19   2         10.98          5.56         7.40 o                         
   4  19   2          1.96         16.24         7.86 o                         
   5  19   2          0.00         10.45        15.64 o                         
   6  19   2          5.71          1.77        15.37 o                         
   7  19   2         29.86         38.49        17.08 o                         
  -6  20   2          8.85         32.73        14.04 o                         
  -5  20   2        139.02        158.30        23.94 o                         
  -4  20   2          3.46          7.23         8.06 o                         
  -3  20   2         14.91         18.38         9.72 o                         
  -2  20   2          0.19          3.07         7.09 o                         
  -1  20   2        300.35        328.82        26.62 o                         
   0  20   2        380.12        414.37        13.67 o                         
   1  20   2         56.00         84.18        31.09 o                         
   2  20   2          0.00          4.61         7.66 o                         
   3  20   2         20.98         16.43         8.60 o                         
   4  20   2          0.32         -0.14         8.11 o                         
   5  20   2         33.56         43.26        10.88 o                         
   6  20   2          1.99         -1.35        14.12 o                         
  -6  21   2          0.69         18.22        19.30 o                         
  -5  21   2          1.26         -0.31        12.36 o                         
  -4  21   2         44.76         60.01        21.80 o                         
  -3  21   2         10.00         11.86         8.56 o                         
  -2  21   2         11.56          2.81         8.60 o                         
  -1  21   2         47.82         33.91        10.54 o                         
   0  21   2          0.09         -2.25        10.58 o                         
   1  21   2         48.22         53.19        10.52 o                         
   2  21   2         11.82          9.12         8.76 o                         
   3  21   2          0.25          2.29         8.57 o                         
   4  21   2         46.00         74.17        15.54 o                         
   5  21   2         10.60         25.59        15.00 o                         
  -4  22   2         43.76         29.81        17.87 o                         
  -3  22   2        150.90        168.71        15.31 o                         
  -2  22   2        116.39        115.43        17.67 o                         
  -1  22   2        169.79        171.16        19.58 o                         
   0  22   2          0.58         18.05        12.89 o                         
   1  22   2        169.25        201.11        21.21 o                         
   2  22   2          4.61          8.48         9.86 o                         
   3  22   2         34.06         39.66        22.51 o                         
   4  22   2        100.18         86.07        13.79 o                         
  -3  23   2          1.14         -3.90        26.44 o                         
  -2  23   2        112.15        115.52        17.89 o                         
  -1  23   2         64.20         76.72        38.59 o                         
   0  23   2          0.12         16.79        13.22 o                         
   1  23   2        121.05        108.63        24.30 o                         
   2  23   2         19.05         20.14        14.74 o                         
 -11   0   3          0.38         -1.68         7.63 o                         
  -9   0   3         85.59         91.44         7.43 o                         
  -7   0   3        492.55        479.64        13.21 o                         
  -5   0   3        118.15        123.19         5.19 o                         
  -3   0   3        740.27        778.24        12.48 o                         
  -1   0   3       3289.17       3220.74        40.38 o                         
   1   0   3       1695.89       1734.11        24.03 o                         
   3   0   3       6764.01       6846.25       103.04 o                         
   5   0   3       1096.14       1178.60        30.17 o                         
   7   0   3         43.15         47.64        12.51 o                         
   9   0   3          1.91          3.71         6.66 o                         
  11   0   3         28.20         24.29        11.73 o                         
 -12   1   3          4.54          6.64        10.83 o                         
 -11   1   3        125.12        150.07        27.62 o                         
 -10   1   3          0.70         -0.51         5.11 o                         
  -9   1   3         39.35         34.30         4.53 o                         
  -8   1   3         23.59         17.36         3.81 o                         
  -7   1   3          0.08          3.32         1.91 o                         
  -6   1   3          7.92          9.76         1.85 o                         
  -5   1   3        350.14        373.87         7.23 o                         
  -4   1   3        503.63        537.39        10.68 o                         
  -3   1   3       1589.00       1558.71        18.02 o                         
  -2   1   3       3399.22       3269.34        29.14 o                         
  -1   1   3       4354.10       4260.49        37.17 o                         
   0   1   3      26215.55      24216.10       420.26 o                         
   1   1   3      38352.48      35729.16       877.52 o                         
   2   1   3       8551.72       8453.31        73.40 o                         
   3   1   3        471.32        477.90         7.83 o                         
   4   1   3       1531.91       1710.07        20.13 o                         
   5   1   3       1247.43       1377.44        27.70 o                         
   6   1   3        618.21        590.99        14.72 o                         
   7   1   3        256.20        279.86        10.27 o                         
   8   1   3         61.23         70.08         6.65 o                         
   9   1   3         45.22         45.08         6.91 o                         
  10   1   3         44.67         52.47         7.62 o                         
  11   1   3         44.09         46.18         8.43 o                         
  12   1   3         26.72         40.62        15.19 o                         
 -12   2   3         33.74         59.10        35.38 o                         
 -11   2   3         49.31         27.36        12.66 o                         
 -10   2   3        269.33        248.10         9.81 o                         
  -9   2   3        313.38        269.56         7.49 o                         
  -8   2   3        102.74         98.91         4.59 o                         
  -7   2   3        278.90        259.62         6.42 o                         
  -6   2   3        339.94        366.51         6.71 o                         
  -5   2   3        550.20        615.51        11.22 o                         
  -4   2   3       4857.53       5217.08        49.39 o                         
  -3   2   3         10.25         12.92         0.98 o                         
  -2   2   3        803.71        750.91        11.34 o                         
  -1   2   3       1574.33       1458.23        16.50 o                         
   0   2   3      10896.84      10328.54        93.68 o                         
   1   2   3       3936.48       3840.24        35.65 o                         
   2   2   3       1576.65       1615.13        17.95 o                         
   3   2   3        427.79        440.29         6.97 o                         
   4   2   3        885.04        834.53        12.78 o                         
   5   2   3        369.87        402.01         9.51 o                         
   6   2   3          0.04         -3.11         3.25 o                         
   7   2   3          8.96          5.60         3.74 o                         
   8   2   3        690.30        683.99        17.58 o                         
   9   2   3          1.27          6.54         5.24 o                         
  10   2   3         13.97          8.44         8.93 o                         
  11   2   3         21.32         15.72         8.02 o                         
  12   2   3         20.12         28.07        12.29 o                         
 -12   3   3        210.05        226.56        20.81 o                         
 -11   3   3        213.24        206.46        14.67 o                         
 -10   3   3         61.24         84.94         9.47 o                         
  -9   3   3        618.08        545.78        17.69 o                         
  -8   3   3       1050.78       1003.29        30.24 o                         
  -7   3   3          1.81         -1.92         3.40 o                         
  -6   3   3         46.04         76.44         6.01 o                         
  -5   3   3        465.16        535.25        13.45 o                         
  -4   3   3        518.97        544.65         9.73 o                         
  -3   3   3        451.07        469.54         5.82 o                         
  -2   3   3        257.07        268.84         4.02 o                         
  -1   3   3        193.23        186.06         3.25 o                         
   0   3   3       2898.82       2835.10        26.06 o                         
   1   3   3       1744.53       1741.62        17.58 o                         
   2   3   3        161.16        158.92         3.62 o                         
   3   3   3       1807.61       1887.07        21.20 o                         
   4   3   3        598.71        670.62        11.00 o                         
   5   3   3        563.57        587.68        11.84 o                         
   6   3   3         53.21         55.33         5.05 o                         
   7   3   3        212.25        220.87        10.09 o                         
   8   3   3         35.98         43.14         5.96 o                         
   9   3   3         63.05         72.22         8.27 o                         
  10   3   3         68.43         83.09         8.14 o                         
  11   3   3          5.48          6.09        13.40 o                         
 -12   4   3         32.10         37.87        10.70 o                         
 -11   4   3         22.97         24.57         8.09 o                         
 -10   4   3        278.12        289.15        14.35 o                         
  -9   4   3        513.43        536.82        18.85 o                         
  -8   4   3         14.55         20.12         4.94 o                         
  -7   4   3        504.30        474.06        18.55 o                         
  -6   4   3          5.25          2.99         3.57 o                         
  -5   4   3        101.50        109.58         4.90 o                         
  -4   4   3        104.40         99.63         4.69 o                         
  -3   4   3        330.95        353.98         5.46 o                         
  -2   4   3        184.60        198.07         4.99 o                         
  -1   4   3        187.75        180.02         3.43 o                         
   0   4   3        468.60        452.43         6.89 o                         
   1   4   3       6123.70       6106.06        53.91 o                         
   2   4   3        684.93        690.07         9.53 o                         
   3   4   3        633.43        692.37        13.40 o                         
   4   4   3         55.73         59.81         3.53 o                         
   5   4   3        539.80        571.52        19.28 o                         
   6   4   3        476.52        519.64        18.57 o                         
   7   4   3          4.19          3.72         4.38 o                         
   8   4   3         74.33         68.56         6.44 o                         
   9   4   3         23.94         21.86         5.52 o                         
  10   4   3          5.79          9.36         8.66 o                         
  11   4   3         46.49         36.17        10.00 o                         
 -12   5   3         13.07         -2.80         9.37 o                         
 -11   5   3         34.17         45.98         9.23 o                         
 -10   5   3        164.90        156.60        14.80 o                         
  -9   5   3         79.78         59.07         7.30 o                         
  -8   5   3         54.22         52.20        10.90 o                         
  -7   5   3        357.68        319.06        12.09 o                         
  -6   5   3         36.70         45.94         4.27 o                         
  -5   5   3         15.20         17.41         4.19 o                         
  -4   5   3        364.31        413.39         8.96 o                         
  -3   5   3        427.73        447.76         7.01 o                         
  -2   5   3       1248.62       1263.91        13.20 o                         
  -1   5   3        404.12        402.44         5.73 o                         
   0   5   3       2591.25       2574.32        24.63 o                         
   1   5   3       1379.71       1315.76        14.16 o                         
   2   5   3        768.58        763.82        11.10 o                         
   3   5   3         23.22         29.24         2.36 o                         
   4   5   3         29.20         32.63         3.04 o                         
   5   5   3        175.39        161.26         5.59 o                         
   6   5   3          2.09          4.03         3.25 o                         
   7   5   3        462.10        519.11        14.05 o                         
   8   5   3         67.58         72.53         6.95 o                         
   9   5   3         40.16         39.52         6.46 o                         
  10   5   3          0.06         -2.33         6.13 o                         
  11   5   3          0.38         -9.07         9.07 o                         
 -12   6   3         46.99         28.28        14.11 o                         
 -11   6   3        107.00         99.69        11.15 o                         
 -10   6   3         32.17         39.11         7.48 o                         
  -9   6   3          3.90          5.61         6.08 o                         
  -8   6   3         15.31         10.33         4.64 o                         
  -7   6   3        563.19        528.05        16.45 o                         
  -6   6   3        161.84        164.74        10.93 o                         
  -5   6   3        290.82        323.99         8.26 o                         
  -4   6   3         21.67         19.79         2.84 o                         
  -3   6   3        629.02        693.15         9.33 o                         
  -2   6   3       1304.51       1367.27        14.39 o                         
  -1   6   3          0.85          0.56         0.90 o                         
   0   6   3       1617.09       1606.50        17.71 o                         
   1   6   3          1.85          3.34         1.09 o                         
   2   6   3        590.51        569.65         8.51 o                         
   3   6   3         89.88         99.61         3.81 o                         
   4   6   3        272.14        277.09         6.51 o                         
   5   6   3         27.58         27.34         2.91 o                         
   6   6   3        119.73        127.34         7.44 o                         
   7   6   3        127.33        138.90         9.28 o                         
   8   6   3        498.11        488.82        17.03 o                         
   9   6   3        248.93        217.49        11.40 o                         
  10   6   3        117.02        126.49        10.26 o                         
  11   6   3          5.99          8.12        14.55 o                         
 -12   7   3          2.59         -7.16        13.63 o                         
 -11   7   3         37.40         47.43         9.43 o                         
 -10   7   3          6.36         17.43         6.51 o                         
  -9   7   3          0.45          4.51         5.13 o                         
  -8   7   3          0.10          0.77         3.92 o                         
  -7   7   3         46.86         56.55         4.90 o                         
  -6   7   3        621.02        660.75        14.03 o                         
  -5   7   3          6.79         14.02         2.37 o                         
  -4   7   3        528.78        588.75        11.13 o                         
  -3   7   3         26.27         29.40         2.27 o                         
  -2   7   3       2367.43       2437.38        25.09 o                         
  -1   7   3         41.00         43.19         2.32 o                         
   0   7   3       2881.94       2895.04        28.01 o                         
   1   7   3         88.71         94.55         3.13 o                         
   2   7   3         10.57         14.92         1.70 o                         
   3   7   3        108.40        120.32         3.95 o                         
   4   7   3        174.44        189.48         5.73 o                         
   5   7   3         83.04         89.28         4.94 o                         
   6   7   3        328.20        306.87         8.83 o                         
   7   7   3        368.98        353.81        11.53 o                         
   8   7   3         12.76         11.47         4.90 o                         
   9   7   3         30.67         30.39         6.34 o                         
  10   7   3        332.46        323.90        17.40 o                         
  11   7   3          0.82         -1.81         9.79 o                         
 -12   8   3          0.26         -3.15        14.30 o                         
 -11   8   3         12.16          7.26         9.15 o                         
 -10   8   3         14.43         32.56        11.97 o                         
  -9   8   3         12.75          8.32         5.54 o                         
  -8   8   3        316.60        275.39        21.33 o                         
  -7   8   3        584.08        543.73        12.91 o                         
  -6   8   3        526.90        498.42        11.23 o                         
  -5   8   3          4.73          6.71         2.04 o                         
  -4   8   3          3.28          4.95         1.15 o                         
  -3   8   3         29.04         26.53         2.96 o                         
  -2   8   3        391.60        384.71         6.33 o                         
  -1   8   3        214.26        219.10         4.70 o                         
   0   8   3         13.36         18.79         1.78 o                         
   1   8   3          1.38          2.40         1.29 o                         
   2   8   3        226.08        212.32         5.38 o                         
   3   8   3          0.51          0.69         1.38 o                         
   4   8   3         17.25         19.34         2.36 o                         
   5   8   3        336.94        309.71         7.86 o                         
   6   8   3         17.75         12.32         3.07 o                         
   7   8   3          5.06          6.34         3.71 o                         
   8   8   3         47.05         47.11         5.76 o                         
   9   8   3        117.39        135.30         9.46 o                         
  10   8   3         17.65         13.45         7.93 o                         
  11   8   3          0.58        -12.86        12.86 o                         
 -11   9   3         37.12         83.97        23.23 o                         
 -10   9   3        217.25        208.92        14.32 o                         
  -9   9   3         80.16         69.83         7.60 o                         
  -8   9   3        148.97        145.00         7.59 o                         
  -7   9   3        305.91        281.55        12.48 o                         
  -6   9   3        234.08        226.56         8.94 o                         
  -5   9   3         14.24         21.94         2.36 o                         
  -4   9   3         38.78         42.11         2.20 o                         
  -3   9   3         52.81         55.58         3.51 o                         
  -2   9   3       2128.37       2130.12        24.76 o                         
  -1   9   3        155.78        150.37         4.63 o                         
   0   9   3          8.37         13.24         1.94 o                         
   1   9   3       1106.64       1122.40        15.18 o                         
   2   9   3          6.69          9.67         1.80 o                         
   3   9   3        134.21        138.70         4.31 o                         
   4   9   3          8.42          9.36         1.87 o                         
   5   9   3          7.65          9.30         2.38 o                         
   6   9   3        623.94        620.35        14.12 o                         
   7   9   3        108.81        120.24         6.89 o                         
   8   9   3         13.16         10.89         4.57 o                         
   9   9   3         22.46         25.06         5.89 o                         
  10   9   3         23.83         14.52        19.30 o                         
  11   9   3        149.13        112.00        19.73 o                         
 -11  10   3          8.59         16.63        12.86 o                         
 -10  10   3          2.87          3.44         9.70 o                         
  -9  10   3        246.79        261.73        13.56 o                         
  -8  10   3        370.84        367.83        19.92 o                         
  -7  10   3        103.07        106.38         5.43 o                         
  -6  10   3       3490.60       3313.92        46.00 o                         
  -5  10   3        224.66        198.97         7.69 o                         
  -4  10   3        107.47        101.69         5.12 o                         
  -3  10   3        174.94        175.12         7.84 o                         
  -2  10   3        668.10        696.91        10.59 o                         
  -1  10   3         30.72         30.37         3.06 o                         
   0  10   3          8.63          8.01         1.78 o                         
   1  10   3         87.65         69.38         3.45 o                         
   2  10   3        128.99        120.38         4.08 o                         
   3  10   3        269.05        258.21         6.37 o                         
   4  10   3        464.70        484.40         8.93 o                         
   5  10   3        452.63        460.86         9.18 o                         
   6  10   3        184.03        188.94         8.93 o                         
   7  10   3        180.25        184.57        10.34 o                         
   8  10   3         96.72        108.89         7.75 o                         
   9  10   3         23.91         33.04        13.58 o                         
  10  10   3        106.52        110.11        18.82 o                         
 -11  11   3         35.02          9.10        14.80 o                         
 -10  11   3         15.94         17.00        13.22 o                         
  -9  11   3         31.47         20.35         9.84 o                         
  -8  11   3         66.87         57.83         9.19 o                         
  -7  11   3       1102.51       1038.09        54.49 o                         
  -6  11   3        502.72        436.95        21.62 o                         
  -5  11   3         40.78         30.89         3.67 o                         
  -4  11   3        117.49        113.85         5.98 o                         
  -3  11   3         31.78         35.51         5.14 o                         
  -2  11   3        353.24        345.85        12.19 o                         
  -1  11   3        248.06        244.91         9.95 o                         
   0  11   3        157.85        169.76         6.18 o                         
   1  11   3        577.83        575.35        10.63 o                         
   2  11   3        175.97        145.87         4.57 o                         
   3  11   3        992.65       1022.32        25.22 o                         
   4  11   3       1504.36       1456.13        31.67 o                         
   5  11   3        154.09        172.50        10.52 o                         
   6  11   3          0.37          0.36         2.11 o                         
   7  11   3         12.53          3.08         3.45 o                         
   8  11   3         33.90         48.45        15.21 o                         
   9  11   3         37.73         50.41        13.02 o                         
  10  11   3          2.03          7.66        12.92 o                         
 -11  12   3         19.15         56.46        24.30 o                         
 -10  12   3         59.28         74.51        17.93 o                         
  -9  12   3        680.51        743.43        33.21 o                         
  -8  12   3        139.48         95.51        13.62 o                         
  -7  12   3         14.13          7.52         6.53 o                         
  -6  12   3        125.92        106.69        20.19 o                         
  -5  12   3        379.49        351.33        17.32 o                         
  -4  12   3         19.77         22.85         3.93 o                         
  -3  12   3          1.59          3.79         3.16 o                         
  -2  12   3        449.72        426.71         8.36 o                         
  -1  12   3        285.30        272.40         7.14 o                         
   0  12   3         74.32         68.75         4.93 o                         
   1  12   3          5.44          4.26         2.00 o                         
   2  12   3        825.60        774.59        12.66 o                         
   3  12   3         26.87         17.94         7.01 o                         
   4  12   3         31.18         38.55         5.55 o                         
   5  12   3       1232.23       1091.96        27.24 o                         
   6  12   3        575.82        534.45        27.43 o                         
   7  12   3          5.37         -3.83         6.26 o                         
   8  12   3         13.22         17.25         7.17 o                         
   9  12   3         33.27         38.95        13.38 o                         
  10  12   3         20.84         25.01        20.37 o                         
 -10  13   3        130.97        141.45        19.05 o                         
  -9  13   3         27.63         11.02        10.13 o                         
  -8  13   3        152.02        116.72        14.83 o                         
  -7  13   3         90.33         92.98        13.91 o                         
  -6  13   3          0.82         -5.55         5.55 o                         
  -5  13   3        351.15        320.86        12.29 o                         
  -4  13   3         34.46         31.73         5.31 o                         
  -3  13   3        123.86        119.87         8.89 o                         
  -2  13   3          2.70          1.57         1.75 o                         
  -1  13   3        126.74        139.99         5.82 o                         
   0  13   3        184.50        173.79         5.47 o                         
   1  13   3        841.45        817.20        13.93 o                         
   2  13   3        179.12        180.21         5.12 o                         
   3  13   3         27.28         19.77         5.12 o                         
   4  13   3        150.29        155.66        10.48 o                         
   5  13   3         90.28         94.22         9.09 o                         
   6  13   3        132.23        123.32        13.74 o                         
   7  13   3        146.91        150.45        18.03 o                         
   8  13   3          0.89          3.89         8.92 o                         
   9  13   3          0.54          2.50        16.79 o                         
  10  13   3          0.15         -9.29        22.51 o                         
 -10  14   3          1.71         -3.50        15.77 o                         
  -9  14   3         14.02         45.19        17.69 o                         
  -8  14   3          6.02          6.26         9.56 o                         
  -7  14   3        319.50        317.89        20.75 o                         
  -6  14   3          3.72          6.29         4.76 o                         
  -5  14   3        108.35        111.25         7.22 o                         
  -4  14   3        413.75        359.36        13.75 o                         
  -3  14   3        487.88        449.57        17.71 o                         
  -2  14   3        597.41        582.17        10.53 o                         
  -1  14   3        158.66        124.28         6.51 o                         
   0  14   3        690.68        667.17        15.35 o                         
   1  14   3          2.99          1.24         2.80 o                         
   2  14   3        109.34        102.38        10.91 o                         
   3  14   3         30.88         24.82         7.88 o                         
   4  14   3         39.06         58.16         8.11 o                         
   5  14   3          0.34          1.97         6.09 o                         
   6  14   3         11.39         10.76         5.86 o                         
   7  14   3        205.61        192.08        13.40 o                         
   8  14   3        153.78        144.59        19.30 o                         
   9  14   3          5.45         -3.72        14.47 o                         
  -9  15   3          0.00         -3.57        18.22 o                         
  -8  15   3         31.06         13.94        10.68 o                         
  -7  15   3        221.97        167.68        18.21 o                         
  -6  15   3          2.61          1.75         4.62 o                         
  -5  15   3          1.73          0.95         4.49 o                         
  -4  15   3         14.62         17.50         5.03 o                         
  -3  15   3        585.31        485.95        16.54 o                         
  -2  15   3        734.48        580.10        10.97 o                         
  -1  15   3         31.39         43.93         4.25 o                         
   0  15   3        588.06        570.32        12.02 o                         
   1  15   3        255.43        238.37         6.99 o                         
   2  15   3         55.91         64.02         7.74 o                         
   3  15   3         59.26         49.49         7.96 o                         
   4  15   3          5.05         12.60         5.60 o                         
   5  15   3         17.32          7.39        10.59 o                         
   6  15   3        119.85        127.47        27.09 o                         
   7  15   3         81.91         95.76        11.26 o                         
   8  15   3          6.30        -11.22        11.22 o                         
   9  15   3         25.98         23.58        14.75 o                         
  -9  16   3        102.14        121.67        42.34 o                         
  -8  16   3         67.46         69.42        14.30 o                         
  -7  16   3         60.28         61.88        13.90 o                         
  -6  16   3         22.16         14.59         9.67 o                         
  -5  16   3          4.61         -0.54         5.01 o                         
  -4  16   3          4.04          7.38         5.34 o                         
  -3  16   3         72.47         57.55         8.92 o                         
  -2  16   3          9.64         19.89         5.31 o                         
  -1  16   3         41.11         25.62         3.42 o                         
   0  16   3        186.18        198.86         7.40 o                         
   1  16   3        188.53        185.00         6.59 o                         
   2  16   3         55.49         56.73         7.26 o                         
   3  16   3          6.22         10.75         7.50 o                         
   4  16   3         36.75         47.08         9.50 o                         
   5  16   3          1.32         -2.91         9.47 o                         
   6  16   3          1.42         -0.58         7.29 o                         
   7  16   3         37.37         39.71        13.13 o                         
   8  16   3        200.05        190.96        49.65 o                         
  -9  17   3          0.80         -3.93        22.87 o                         
  -8  17   3         39.48         26.98        14.61 o                         
  -7  17   3         15.63         23.35        11.84 o                         
  -6  17   3          3.32         12.54        11.08 o                         
  -5  17   3          2.02         14.68         6.05 o                         
  -4  17   3        139.56        136.92        17.79 o                         
  -3  17   3         54.71         45.38        10.19 o                         
  -2  17   3        107.73        104.48        10.90 o                         
  -1  17   3        303.21        302.50        10.16 o                         
   0  17   3         62.83         62.84         5.83 o                         
   1  17   3         85.92         94.97         5.30 o                         
   2  17   3          0.19          2.14         5.23 o                         
   3  17   3         45.04         42.06        10.02 o                         
   4  17   3        271.11        250.64        14.89 o                         
   5  17   3         15.88         14.36         7.43 o                         
   6  17   3         94.20        126.47        13.13 o                         
   7  17   3         19.55         34.30        18.22 o                         
   8  17   3         36.93         25.28        14.38 o                         
  -8  18   3         10.83         18.31        14.49 o                         
  -7  18   3         56.27         30.37        18.58 o                         
  -6  18   3         13.08         42.68        13.58 o                         
  -5  18   3        124.07        116.67        23.12 o                         
  -4  18   3        207.31        226.16        27.71 o                         
  -3  18   3         24.07         22.94         6.58 o                         
  -2  18   3         81.97         73.54         8.73 o                         
  -1  18   3         17.05          9.48         4.73 o                         
   0  18   3         30.65         37.36         6.09 o                         
   1  18   3         51.24         56.42         5.84 o                         
   2  18   3         80.37         88.06         9.41 o                         
   3  18   3          1.04          5.81        12.15 o                         
   4  18   3         55.00         43.06        12.17 o                         
   5  18   3         38.63         57.43         9.99 o                         
   6  18   3          0.25          8.76         9.34 o                         
   7  18   3          1.98          7.15        19.65 o                         
  -7  19   3         34.08         32.51        17.87 o                         
  -6  19   3         96.78        147.10        30.35 o                         
  -5  19   3         76.32         76.63        13.47 o                         
  -4  19   3         11.05          9.13         6.85 o                         
  -3  19   3         75.58         74.58         9.71 o                         
  -2  19   3         36.95         29.31         7.40 o                         
  -1  19   3        140.86        165.82        11.50 o                         
   0  19   3        168.05        198.74        12.78 o                         
   1  19   3        221.30        256.57        17.63 o                         
   2  19   3        121.78        143.95        14.31 o                         
   3  19   3        304.78        321.91        16.99 o                         
   4  19   3          0.55         -2.66         8.14 o                         
   5  19   3         14.64         14.46        14.53 o                         
   6  19   3         10.78          2.84        34.66 o                         
  -6  20   3         11.76         12.94        12.35 o                         
  -5  20   3          1.94         20.01        16.44 o                         
  -4  20   3         58.01         62.40        10.47 o                         
  -3  20   3         55.48         67.15         9.99 o                         
  -2  20   3         17.35         24.48         7.65 o                         
  -1  20   3         12.75         10.28        14.47 o                         
   0  20   3         12.50          9.89         8.20 o                         
   1  20   3        136.65        173.33        13.24 o                         
   2  20   3         48.18         58.56         9.61 o                         
   3  20   3         21.52         26.87        11.30 o                         
   4  20   3          0.06          2.42         8.82 o                         
   5  20   3         79.48         82.68        18.48 o                         
   6  20   3         32.92         30.32        25.91 o                         
  -5  21   3          0.83         -4.09        12.57 o                         
  -4  21   3        152.66        156.52        17.01 o                         
  -3  21   3        151.39        187.37        14.67 o                         
  -2  21   3          1.97         -6.66         8.33 o                         
  -1  21   3        107.80        122.76        16.77 o                         
   0  21   3         62.16         74.45        14.15 o                         
   1  21   3         64.38         57.59        10.14 o                         
   2  21   3         57.09         58.93        13.97 o                         
   3  21   3        135.09        155.31        15.00 o                         
   4  21   3        171.29        206.59        16.60 o                         
   5  21   3         16.47         18.34        15.37 o                         
  -4  22   3         29.53         43.21        15.00 o                         
  -3  22   3          1.42         -8.86        10.29 o                         
  -2  22   3         32.40         25.66        16.08 o                         
  -1  22   3         61.83         85.41        29.12 o                         
   0  22   3        158.02        144.58        19.05 o                         
   1  22   3          0.26         -8.97        11.61 o                         
   2  22   3         16.22         19.01        10.80 o                         
   3  22   3        130.63        179.84        21.25 o                         
   4  22   3        162.32        156.13        22.87 o                         
  -2  23   3          6.95          5.72        14.40 o                         
  -1  23   3         66.49         56.08        20.55 o                         
   0  23   3         26.90         -7.15        19.65 o                         
   1  23   3        110.29        141.14        27.51 o                         
   2  23   3          6.35         38.51        15.39 o                         
 -12   0   4         67.09         60.75        17.87 o                         
 -10   0   4          1.93          6.64         9.11 o                         
  -8   0   4        804.98        710.16        16.82 o                         
  -6   0   4       1622.19       1786.87        43.95 o                         
  -4   0   4          6.56          6.13         1.65 o                         
  -2   0   4       4294.48       4053.55        51.44 o                         
   0   0   4       8130.49       7756.96        94.76 o                         
   2   0   4         97.46         90.29         4.20 o                         
   4   0   4       7870.72       8052.12       296.03 o                         
   6   0   4       1069.65       1049.98        51.28 o                         
   8   0   4       1119.77       1174.81        35.74 o                         
  10   0   4         80.66         65.68        11.84 o                         
 -12   1   4          1.38          7.11        19.30 o                         
 -11   1   4          5.58          1.00         6.85 o                         
 -10   1   4         79.10         91.82        13.22 o                         
  -9   1   4         92.98         86.83         8.97 o                         
  -8   1   4         43.00         30.42         3.04 o                         
  -7   1   4         62.50         66.81         3.74 o                         
  -6   1   4       1105.76       1163.37        16.95 o                         
  -5   1   4          0.08          0.09         1.18 o                         
  -4   1   4        851.83        889.57        11.25 o                         
  -3   1   4        367.10        403.08         5.73 o                         
  -2   1   4         95.57         99.13         2.41 o                         
  -1   1   4          0.00         -0.26         0.89 o                         
   0   1   4       4175.10       3934.51        40.97 o                         
   1   1   4        410.51        414.33         6.62 o                         
   2   1   4        507.02        497.45         7.89 o                         
   3   1   4        814.11        815.70        11.58 o                         
   4   1   4        127.82        127.98         5.93 o                         
   5   1   4        106.38        113.69         7.00 o                         
   6   1   4        731.37        709.63        16.68 o                         
   7   1   4        744.46        738.22        18.20 o                         
   8   1   4         90.55         94.81         8.13 o                         
   9   1   4        134.54        140.16        10.07 o                         
  10   1   4          0.03         -5.95         5.95 o                         
  11   1   4         57.80         43.96         9.20 o                         
 -12   2   4        155.29        135.97        16.91 o                         
 -11   2   4         27.77         11.38         7.65 o                         
 -10   2   4         49.57         60.17        13.94 o                         
  -9   2   4        153.66        125.21         5.95 o                         
  -8   2   4         69.96         59.64         4.61 o                         
  -7   2   4        130.72        121.97         4.33 o                         
  -6   2   4       1263.24       1261.38        18.32 o                         
  -5   2   4          1.78          2.31         1.33 o                         
  -4   2   4        348.30        371.27         5.84 o                         
  -3   2   4         17.41         23.86         1.72 o                         
  -2   2   4         43.63         45.70         1.91 o                         
  -1   2   4        535.68        525.37         6.81 o                         
   0   2   4       1005.42        959.37        11.50 o                         
   1   2   4       1593.53       1628.77        17.00 o                         
   2   2   4        566.77        600.47         8.41 o                         
   3   2   4       1312.95       1390.30        18.37 o                         
   4   2   4       1784.56       1849.96        29.33 o                         
   5   2   4        465.20        489.94        12.63 o                         
   6   2   4        475.67        500.89        13.68 o                         
   7   2   4        129.35        143.31        14.39 o                         
   8   2   4       1348.30       1366.73        32.85 o                         
   9   2   4          4.60         11.52         5.88 o                         
  10   2   4        289.51        282.31        14.85 o                         
  11   2   4         75.29         77.09        10.11 o                         
 -12   3   4          2.29         -2.82        11.16 o                         
 -11   3   4          0.49         -0.44         6.73 o                         
 -10   3   4         31.82         42.81         7.62 o                         
  -9   3   4          3.32         -1.19         4.66 o                         
  -8   3   4        825.28        800.48        21.05 o                         
  -7   3   4        530.42        571.99        16.33 o                         
  -6   3   4          2.64          1.23         2.65 o                         
  -5   3   4         52.70         78.81         4.04 o                         
  -4   3   4       1389.45       1478.81        16.32 o                         
  -3   3   4       2160.22       2201.97        24.75 o                         
  -2   3   4        369.64        355.70         5.23 o                         
  -1   3   4        302.94        317.25         5.21 o                         
   0   3   4       1543.96       1543.17        18.31 o                         
   1   3   4         10.73         13.22         1.77 o                         
   2   3   4          0.72          0.20         1.16 o                         
   3   3   4        147.95        166.19         4.92 o                         
   4   3   4         47.82         49.44         3.78 o                         
   5   3   4        371.47        449.04        12.10 o                         
   6   3   4        444.60        473.35        16.85 o                         
   7   3   4         11.96         14.38         4.22 o                         
   8   3   4        736.83        715.29        19.97 o                         
   9   3   4         52.07         37.32         6.35 o                         
  10   3   4         41.14         48.89         9.04 o                         
  11   3   4        196.63        156.46        13.11 o                         
 -12   4   4        175.07        200.37        19.73 o                         
 -11   4   4          0.10          3.46         7.47 o                         
 -10   4   4        300.58        288.09        14.46 o                         
  -9   4   4        522.73        529.13        22.08 o                         
  -8   4   4          4.23          5.26         3.92 o                         
  -7   4   4        922.09        928.87        22.20 o                         
  -6   4   4         10.14         15.26         3.46 o                         
  -5   4   4        324.93        347.57         9.75 o                         
  -4   4   4         52.51         65.15         3.76 o                         
  -3   4   4        160.81        148.41         3.17 o                         
  -2   4   4        134.70        126.43         3.65 o                         
  -1   4   4        584.95        633.37         8.06 o                         
   0   4   4        316.92        335.45         5.42 o                         
   1   4   4       1664.97       1580.36        16.79 o                         
   2   4   4       4415.77       4666.74        43.33 o                         
   3   4   4        659.53        693.98        11.24 o                         
   4   4   4         60.23         57.89         4.05 o                         
   5   4   4        428.15        444.12        12.03 o                         
   6   4   4         17.69         19.73         3.75 o                         
   7   4   4          5.47          8.62         3.78 o                         
   8   4   4        185.10        203.91        10.49 o                         
   9   4   4         88.98         77.88         8.22 o                         
  10   4   4        524.20        536.87        20.54 o                         
  11   4   4          0.45         21.46        11.80 o                         
 -12   5   4         83.44        100.93        13.63 o                         
 -11   5   4        316.94        334.88        17.24 o                         
 -10   5   4        199.56        184.69        13.03 o                         
  -9   5   4          0.23         -2.35         4.45 o                         
  -8   5   4        980.97        991.97        29.81 o                         
  -7   5   4        188.94        176.57         9.46 o                         
  -6   5   4         42.41         35.10         4.76 o                         
  -5   5   4         57.11         81.98         5.11 o                         
  -4   5   4        328.60        319.86         7.88 o                         
  -3   5   4       1403.23       1480.25        16.39 o                         
  -2   5   4         72.93         76.17         2.83 o                         
  -1   5   4       1700.39       1685.64        18.78 o                         
   0   5   4       5851.33       5934.96        56.97 o                         
   1   5   4        291.50        298.23         5.44 o                         
   2   5   4        635.66        677.35        12.07 o                         
   3   5   4          3.01          3.90         2.00 o                         
   4   5   4        109.23        104.75         6.81 o                         
   5   5   4         35.62         37.47         7.74 o                         
   6   5   4         30.59         45.18         4.94 o                         
   7   5   4        366.74        386.30        17.85 o                         
   8   5   4         60.56         78.08        10.16 o                         
   9   5   4          3.43         16.84         5.87 o                         
  10   5   4         81.55         96.73        14.75 o                         
  11   5   4          0.42         -5.15        11.57 o                         
 -12   6   4          0.67         11.99        10.13 o                         
 -11   6   4          9.88          1.86        11.77 o                         
 -10   6   4         76.18         57.31         8.09 o                         
  -9   6   4          0.60          7.95         9.65 o                         
  -8   6   4        133.20        126.18        12.71 o                         
  -7   6   4        133.27        137.04        10.82 o                         
  -6   6   4        337.94        316.74        11.19 o                         
  -5   6   4          9.90          8.78         2.24 o                         
  -4   6   4        475.51        509.52        12.91 o                         
  -3   6   4        977.35       1063.56        13.52 o                         
  -2   6   4          1.40          2.64         1.17 o                         
  -1   6   4        541.77        578.07         8.12 o                         
   0   6   4       3168.68       3344.39        36.49 o                         
   1   6   4        334.53        323.38         5.88 o                         
   2   6   4         80.28         97.27         4.04 o                         
   3   6   4         70.00         84.30         4.41 o                         
   4   6   4         24.41         17.87         2.72 o                         
   5   6   4          0.14          3.90         3.09 o                         
   6   6   4        274.72        238.32        11.04 o                         
   7   6   4         11.62         15.32         5.09 o                         
   8   6   4         28.62         27.67         6.14 o                         
   9   6   4         17.23         21.56         8.14 o                         
  10   6   4          2.05         -2.47         6.66 o                         
  11   6   4          3.58         -3.48        15.18 o                         
 -12   7   4         35.45         69.08        16.54 o                         
 -11   7   4         97.31        100.29        10.65 o                         
 -10   7   4         43.47         43.88         8.38 o                         
  -9   7   4         13.96         15.29         6.30 o                         
  -8   7   4         13.48         20.95         5.84 o                         
  -7   7   4         26.68         29.98         8.01 o                         
  -6   7   4         58.16         57.01         4.60 o                         
  -5   7   4         57.11         48.22         4.30 o                         
  -4   7   4        411.46        428.94         6.67 o                         
  -3   7   4        108.00        114.16         5.03 o                         
  -2   7   4         64.11         58.17         3.16 o                         
  -1   7   4       2426.76       2522.38        26.64 o                         
   0   7   4       3640.47       3735.38        40.88 o                         
   1   7   4         83.55        117.97         4.39 o                         
   2   7   4       2880.04       3010.96        37.32 o                         
   3   7   4         82.77        108.62         4.62 o                         
   4   7   4          1.48          1.92         2.05 o                         
   5   7   4        123.40        117.19         5.76 o                         
   6   7   4        269.21        245.33         9.47 o                         
   7   7   4         39.31         42.60         5.30 o                         
   8   7   4        101.64        111.88         8.38 o                         
   9   7   4        325.03        308.99        14.42 o                         
  10   7   4        110.70        109.31        14.73 o                         
  11   7   4          4.72         27.39        15.90 o                         
 -12   8   4        132.78        141.12        19.82 o                         
 -11   8   4        116.04        115.11        16.83 o                         
 -10   8   4          9.83          9.31         6.62 o                         
  -9   8   4          5.55         -2.87         5.06 o                         
  -8   8   4        106.62        110.44         9.01 o                         
  -7   8   4          1.38         -0.13         3.16 o                         
  -6   8   4        612.34        598.54        15.63 o                         
  -5   8   4        112.42        118.69        22.13 o                         
  -4   8   4        231.86        226.52         4.73 o                         
  -3   8   4         11.22         11.57         1.59 o                         
  -2   8   4        527.42        572.90         9.36 o                         
  -1   8   4       2382.17       2439.84        26.05 o                         
   0   8   4        345.39        395.79         7.70 o                         
   1   8   4          6.37          4.67         2.03 o                         
   2   8   4       1158.93       1231.76        18.15 o                         
   3   8   4        250.55        249.18         8.03 o                         
   4   8   4        326.57        333.54         8.30 o                         
   5   8   4        313.92        350.89         9.72 o                         
   6   8   4         67.33         46.91         7.68 o                         
   7   8   4         64.29         84.39         7.31 o                         
   8   8   4        748.84        700.12        18.25 o                         
   9   8   4        274.78        255.28        17.43 o                         
  10   8   4         79.39         92.91        12.30 o                         
  11   8   4         20.02          8.18        26.44 o                         
 -11   9   4        100.15        113.98        35.02 o                         
 -10   9   4        345.21        356.24        28.23 o                         
  -9   9   4         31.04         19.25         8.16 o                         
  -8   9   4         37.45         49.58         7.60 o                         
  -7   9   4        197.22        194.16         8.40 o                         
  -6   9   4        307.26        338.87         9.26 o                         
  -5   9   4          1.11         -2.63         2.63 o                         
  -4   9   4        126.75        117.69         3.72 o                         
  -3   9   4         14.35         19.29         2.32 o                         
  -2   9   4         79.70         82.11         3.53 o                         
  -1   9   4        539.03        571.37         9.05 o                         
   0   9   4         87.34         91.59         3.80 o                         
   1   9   4       2165.02       2135.51        32.30 o                         
   2   9   4        109.44        114.69         4.47 o                         
   3   9   4          1.30          4.65         1.81 o                         
   4   9   4         61.87         52.51         4.04 o                         
   5   9   4          2.17         -2.43         2.43 o                         
   6   9   4         65.94         60.49         4.87 o                         
   7   9   4        160.33        170.91        15.96 o                         
   8   9   4         41.14         40.50         6.02 o                         
   9   9   4         32.51         24.82         6.59 o                         
  10   9   4         76.21         71.24        18.19 o                         
 -11  10   4          5.41          0.82        16.79 o                         
 -10  10   4         76.63         81.01        26.44 o                         
  -9  10   4        245.57        244.35        13.27 o                         
  -8  10   4       1033.90       1037.74        25.14 o                         
  -7  10   4       1042.43       1008.38        19.17 o                         
  -6  10   4        322.25        310.34         8.44 o                         
  -5  10   4         74.17         61.73         5.67 o                         
  -4  10   4         70.30         59.36         4.19 o                         
  -3  10   4         79.81         76.49         3.29 o                         
  -2  10   4         12.94         10.40         2.00 o                         
  -1  10   4         27.96         25.26         2.63 o                         
   0  10   4        138.70        152.19         4.78 o                         
   1  10   4        114.00        110.54         4.79 o                         
   2  10   4        644.79        608.45        11.95 o                         
   3  10   4          5.52          6.50         1.95 o                         
   4  10   4        475.33        475.94         9.77 o                         
   5  10   4        982.57        902.56        18.57 o                         
   6  10   4         83.02         68.28         4.83 o                         
   7  10   4          3.89          2.83         4.28 o                         
   8  10   4          0.00         -0.65         4.80 o                         
   9  10   4        148.38        153.34        13.74 o                         
  10  10   4          0.16         -3.17        12.16 o                         
 -11  11   4          1.46         21.16        14.51 o                         
 -10  11   4          3.34         12.45        10.99 o                         
  -9  11   4         46.40         54.26        11.73 o                         
  -8  11   4         24.26         31.00        16.97 o                         
  -7  11   4          9.01          4.31         2.85 o                         
  -6  11   4       1101.02       1011.54        31.15 o                         
  -5  11   4        256.92        233.09         6.66 o                         
  -4  11   4        608.35        590.28        13.19 o                         
  -3  11   4         37.63         38.62         3.06 o                         
  -2  11   4        428.20        468.17         9.41 o                         
  -1  11   4        328.52        316.41         8.52 o                         
   0  11   4         60.17         65.71         3.84 o                         
   1  11   4         15.11         13.80         2.37 o                         
   2  11   4       1845.93       1849.08        25.52 o                         
   3  11   4        550.36        529.88        10.15 o                         
   4  11   4        287.97        314.75         7.35 o                         
   5  11   4          7.06          9.17         3.47 o                         
   6  11   4         28.79         28.87         4.53 o                         
   7  11   4         21.40         16.78         4.59 o                         
   8  11   4        107.42         99.31        12.89 o                         
   9  11   4         35.63         34.78        12.41 o                         
  10  11   4          4.88        -18.58        18.58 o                         
 -11  12   4        217.51        208.29        32.52 o                         
 -10  12   4         42.23         38.95        18.94 o                         
  -9  12   4          0.45         -8.07         8.39 o                         
  -8  12   4          0.43         -2.14         7.01 o                         
  -7  12   4         47.81         66.72        10.74 o                         
  -6  12   4       1248.29       1096.59        53.78 o                         
  -5  12   4         45.41         42.08         3.94 o                         
  -4  12   4         94.29         86.65         7.12 o                         
  -3  12   4         70.13         83.27         4.32 o                         
  -2  12   4        567.89        527.48        10.37 o                         
  -1  12   4        314.81        312.61         8.29 o                         
   0  12   4        792.77        791.91        14.08 o                         
   1  12   4          3.51          6.52         2.26 o                         
   2  12   4       1043.76        987.52        17.38 o                         
   3  12   4          0.71         -0.35         1.76 o                         
   4  12   4        240.24        229.73        11.59 o                         
   5  12   4       1506.99       1478.91        34.01 o                         
   6  12   4        162.93        173.84        13.42 o                         
   7  12   4          0.66          9.72         6.67 o                         
   8  12   4        130.20        125.95        16.38 o                         
   9  12   4          0.57         16.44        20.37 o                         
  10  12   4         19.96          5.36        23.58 o                         
 -10  13   4          0.60          0.74        12.53 o                         
  -9  13   4         20.98         11.24        13.58 o                         
  -8  13   4         58.92         56.17        11.07 o                         
  -7  13   4        144.60        146.86        17.09 o                         
  -6  13   4        175.42        155.24        15.44 o                         
  -5  13   4         43.57         44.08         5.72 o                         
  -4  13   4        756.56        687.93        33.00 o                         
  -3  13   4        155.19        130.42         4.15 o                         
  -2  13   4         85.38         80.31         5.57 o                         
  -1  13   4        601.69        570.73        11.72 o                         
   0  13   4        268.67        265.15         7.70 o                         
   1  13   4        732.57        662.32        14.55 o                         
   2  13   4        762.92        708.98        13.65 o                         
   3  13   4          3.31          7.47         4.08 o                         
   4  13   4        308.79        309.26        13.81 o                         
   5  13   4          0.00          1.18         5.29 o                         
   6  13   4         22.75         27.28         7.43 o                         
   7  13   4        529.88        595.87        30.13 o                         
   8  13   4         23.38         22.28         8.66 o                         
   9  13   4         17.91         27.16        16.79 o                         
 -10  14   4          0.32         -1.96        13.48 o                         
  -9  14   4          0.54         -3.95        11.25 o                         
  -8  14   4          2.38         -0.54         8.65 o                         
  -7  14   4          2.16          5.32         7.98 o                         
  -6  14   4        189.61        161.18        16.12 o                         
  -5  14   4         70.26         64.94         5.76 o                         
  -4  14   4        356.38        323.05        12.96 o                         
  -3  14   4        227.71        220.76        10.83 o                         
  -2  14   4        186.51        163.23         6.89 o                         
  -1  14   4         23.70         23.50         3.39 o                         
   0  14   4        349.38        341.18         8.96 o                         
   1  14   4        176.56        170.52         7.60 o                         
   2  14   4        545.61        528.07        10.43 o                         
   3  14   4        432.44        419.91        16.10 o                         
   4  14   4        192.60        200.65        12.91 o                         
   5  14   4         15.25         10.70         6.90 o                         
   6  14   4         67.67         55.81         8.87 o                         
   7  14   4          0.05         -6.95         6.95 o                         
   8  14   4          0.00         -7.36        11.49 o                         
   9  14   4         28.40          1.38        14.91 o                         
  -9  15   4         37.68         66.46        21.80 o                         
  -8  15   4         11.86         13.12        10.02 o                         
  -7  15   4         13.12          7.81         8.75 o                         
  -6  15   4          0.00        -11.08        11.08 o                         
  -5  15   4        188.85        184.37        11.34 o                         
  -4  15   4         74.08         60.46         7.36 o                         
  -3  15   4          2.33         -2.49         7.41 o                         
  -2  15   4        402.72        428.32         9.41 o                         
  -1  15   4        264.40        285.91         8.37 o                         
   0  15   4       2012.24       1942.43        32.49 o                         
   1  15   4         51.23         47.81         4.92 o                         
   2  15   4         46.80         60.96         4.95 o                         
   3  15   4          0.21          4.38         4.97 o                         
   4  15   4        157.49        158.07        12.40 o                         
   5  15   4         55.45         49.73        12.86 o                         
   6  15   4         16.10         28.16        10.12 o                         
   7  15   4         70.67         78.99        10.57 o                         
   8  15   4          5.48         50.03        26.08 o                         
  -9  16   4         28.84         28.64        13.89 o                         
  -8  16   4         41.35         32.16        12.63 o                         
  -7  16   4        323.52        316.24        22.58 o                         
  -6  16   4        116.03        111.42        14.40 o                         
  -5  16   4         98.80         83.93         8.77 o                         
  -4  16   4          5.18          1.27         4.99 o                         
  -3  16   4         38.55         36.18         6.64 o                         
  -2  16   4        305.11        274.01        13.98 o                         
  -1  16   4         14.44         23.86         3.85 o                         
   0  16   4        493.25        457.43        13.12 o                         
   1  16   4        202.77        205.45         8.01 o                         
   2  16   4        140.85        161.81        12.37 o                         
   3  16   4        767.81        731.70        25.16 o                         
   4  16   4        136.85        156.89        12.84 o                         
   5  16   4        157.05        151.21        12.87 o                         
   6  16   4          0.54          1.54         8.03 o                         
   7  16   4        198.57        222.96        16.26 o                         
   8  16   4         93.06         95.91        44.31 o                         
  -8  17   4          3.37         -2.09        11.93 o                         
  -7  17   4          0.32         -8.09        10.32 o                         
  -6  17   4        128.92        144.34        16.79 o                         
  -5  17   4          3.78          0.18         5.99 o                         
  -4  17   4          1.93         -1.28         5.61 o                         
  -3  17   4          2.01          3.88         7.65 o                         
  -2  17   4          0.19         -4.83         4.83 o                         
  -1  17   4          5.86          7.82         4.18 o                         
   0  17   4        148.46        137.41         8.28 o                         
   1  17   4         84.77        100.91         7.73 o                         
   2  17   4         16.57         22.74         9.29 o                         
   3  17   4         25.74         25.24         6.80 o                         
   4  17   4          8.58          5.12         8.98 o                         
   5  17   4         14.77         11.94         8.62 o                         
   6  17   4         13.22         10.48         8.61 o                         
   7  17   4          6.38         -6.27        15.37 o                         
  -8  18   4         47.05         40.39        15.54 o                         
  -7  18   4          2.84         -6.07        15.72 o                         
  -6  18   4         49.68         52.65        25.01 o                         
  -5  18   4          0.74         -5.17         9.14 o                         
  -4  18   4         53.09         47.26         8.38 o                         
  -3  18   4         32.94         30.71         7.63 o                         
  -2  18   4         24.89         28.57        10.02 o                         
  -1  18   4          0.23          3.60         4.40 o                         
   0  18   4          0.00         -1.95         4.66 o                         
   1  18   4          1.89          7.04         5.61 o                         
   2  18   4          0.10         -4.85         6.22 o                         
   3  18   4          8.92          1.25         6.78 o                         
   4  18   4         24.09         37.60         9.33 o                         
   5  18   4          0.15         10.07         8.45 o                         
   6  18   4          7.11         13.11        10.80 o                         
   7  18   4          1.70         22.31        14.53 o                         
  -7  19   4         55.21         79.22        17.02 o                         
  -6  19   4         22.96         28.23        15.72 o                         
  -5  19   4         64.01         79.62        13.38 o                         
  -4  19   4          0.19          2.02         7.32 o                         
  -3  19   4         11.70         27.04         8.00 o                         
  -2  19   4         18.04         20.11         7.05 o                         
  -1  19   4         80.43         72.63         6.75 o                         
   0  19   4          0.11         -0.68         5.17 o                         
   1  19   4         54.21         59.50         8.84 o                         
   2  19   4         19.29         13.64         7.73 o                         
   3  19   4        158.24        154.02        13.60 o                         
   4  19   4         98.48         69.14        10.93 o                         
   5  19   4          2.21         16.13        12.69 o                         
   6  19   4          6.59         19.88        13.26 o                         
  -6  20   4         97.18         89.29        16.73 o                         
  -5  20   4        157.38        153.94        33.23 o                         
  -4  20   4          6.21         27.49        16.97 o                         
  -3  20   4         23.13         39.99         8.94 o                         
  -2  20   4         41.99         52.26         9.35 o                         
  -1  20   4         27.22         34.12         8.01 o                         
   0  20   4         36.09         36.55         8.06 o                         
   1  20   4          0.25         12.10         7.33 o                         
   2  20   4          6.80         14.16         8.58 o                         
   3  20   4          2.33         -8.02         8.02 o                         
   4  20   4         35.12         24.07        13.94 o                         
   5  20   4          6.51          6.25        11.68 o                         
  -5  21   4        265.72        263.30        24.38 o                         
  -4  21   4          1.15          5.81        13.22 o                         
  -3  21   4         13.48          6.10         8.83 o                         
  -2  21   4         10.78         31.86         9.17 o                         
  -1  21   4         16.81         27.20        12.49 o                         
   0  21   4          0.38         22.70        11.75 o                         
   1  21   4         13.62         27.23        15.40 o                         
   2  21   4        100.94        151.60        22.69 o                         
   3  21   4        135.27        138.10        21.98 o                         
   4  21   4        122.27        126.34        14.85 o                         
  -4  22   4        228.33        272.93        23.77 o                         
  -3  22   4         26.20         21.39        10.86 o                         
  -2  22   4          2.58         38.82        21.98 o                         
  -1  22   4        118.56        126.48        18.06 o                         
   0  22   4         22.98         25.24        13.33 o                         
   1  22   4         16.84          1.39        11.65 o                         
   2  22   4          0.97          6.43        17.51 o                         
   3  22   4          0.03          5.93        11.67 o                         
  -2  23   4        104.14        107.17        44.13 o                         
  -1  23   4          3.59         -2.59        14.04 o                         
   0  23   4         18.07         -8.69        13.98 o                         
   1  23   4         37.52         64.68        25.73 o                         
 -11   0   5         26.81         28.23        13.94 o                         
  -9   0   5          0.95          1.93         4.50 o                         
  -7   0   5        288.09        295.56         9.50 o                         
  -5   0   5         52.58         53.77         4.93 o                         
  -3   0   5       1472.41       1586.33        23.17 o                         
  -1   0   5       3417.85       3261.71        75.20 o                         
   1   0   5         79.07         80.65         5.42 o                         
   3   0   5       3588.24       3811.29        74.28 o                         
   5   0   5        362.66        349.00        21.80 o                         
   7   0   5        239.30        228.18        14.40 o                         
   9   0   5        137.81        139.00        21.08 o                         
  11   0   5          0.03          1.97        12.37 o                         
 -12   1   5         26.69         27.68        12.46 o                         
 -11   1   5          7.42         11.91         6.76 o                         
 -10   1   5        152.47        143.32        11.28 o                         
  -9   1   5          7.20          1.68         2.91 o                         
  -8   1   5         25.90         24.88         3.78 o                         
  -7   1   5        188.48        175.08         5.44 o                         
  -6   1   5         55.22         51.94         3.62 o                         
  -5   1   5       1402.91       1437.32        17.97 o                         
  -4   1   5       5829.39       6226.78        59.02 o                         
  -3   1   5         44.22         45.48         2.25 o                         
  -2   1   5       1936.51       1860.46        18.66 o                         
  -1   1   5         12.60         12.18         1.62 o                         
   0   1   5       2578.49       2513.06        28.97 o                         
   1   1   5        147.71        147.78         4.97 o                         
   2   1   5       1408.93       1428.59        16.26 o                         
   3   1   5        142.27        157.64        11.19 o                         
   4   1   5         31.94         46.04         4.41 o                         
   5   1   5        579.51        580.96        14.56 o                         
   6   1   5        576.26        530.85        14.65 o                         
   7   1   5          4.01          8.75         4.23 o                         
   8   1   5        166.16        168.37        10.62 o                         
   9   1   5          4.97         -2.68         5.68 o                         
  10   1   5          8.36          9.59         6.75 o                         
  11   1   5          5.22         -0.87         8.72 o                         
 -12   2   5          3.30         -6.61        14.29 o                         
 -11   2   5          4.04          3.41         6.94 o                         
 -10   2   5         33.76         42.84         7.35 o                         
  -9   2   5         77.27         43.82         6.43 o                         
  -8   2   5        379.09        296.30         6.58 o                         
  -7   2   5         42.38         47.19         2.96 o                         
  -6   2   5        819.69        805.29        11.62 o                         
  -5   2   5        578.37        612.71         9.47 o                         
  -4   2   5        409.18        439.63         6.94 o                         
  -3   2   5       1487.71       1632.35        17.89 o                         
  -2   2   5       2132.37       2237.12        23.49 o                         
  -1   2   5         29.94         27.70         2.03 o                         
   0   2   5        793.69        807.85        11.54 o                         
   1   2   5       3569.28       3461.34        32.83 o                         
   2   2   5       2173.32       2237.77        26.71 o                         
   3   2   5       1433.36       1534.70        25.35 o                         
   4   2   5       1032.93        991.39        26.05 o                         
   5   2   5        132.21        155.39         8.23 o                         
   6   2   5         41.90         47.99         5.93 o                         
   7   2   5         32.29         31.11         5.36 o                         
   8   2   5        118.47        113.29         9.13 o                         
   9   2   5         24.54         40.59         9.34 o                         
  10   2   5          1.00         -7.08         7.08 o                         
  11   2   5          3.51         11.74         9.06 o                         
 -12   3   5         31.98         53.97        12.89 o                         
 -11   3   5          2.55          1.72         8.95 o                         
 -10   3   5          0.71          4.29         5.78 o                         
  -9   3   5        368.41        366.01        18.56 o                         
  -8   3   5        243.86        217.77        10.55 o                         
  -7   3   5       1960.14       1979.89        37.43 o                         
  -6   3   5         78.11         74.21         6.47 o                         
  -5   3   5        310.49        276.73         5.31 o                         
  -4   3   5        218.26        237.17         4.68 o                         
  -3   3   5          0.37          1.06         1.04 o                         
  -2   3   5        293.36        328.27         5.44 o                         
  -1   3   5          0.01          0.60         1.42 o                         
   0   3   5        506.86        512.45         8.03 o                         
   1   3   5        528.97        524.38         7.85 o                         
   2   3   5       2608.93       2784.80        32.10 o                         
   3   3   5       1379.76       1472.00        21.84 o                         
   4   3   5         32.43         32.30         4.14 o                         
   5   3   5        190.89        195.23         8.15 o                         
   6   3   5         12.55         13.91         3.81 o                         
   7   3   5        454.83        469.23        14.97 o                         
   8   3   5        124.12        125.10         9.44 o                         
   9   3   5          1.13          2.86         5.74 o                         
  10   3   5        327.87        367.10        16.06 o                         
  11   3   5          9.36          8.17        13.21 o                         
 -12   4   5          3.54        -10.36        10.36 o                         
 -11   4   5          5.64          1.81         7.53 o                         
 -10   4   5        832.18        846.45        24.50 o                         
  -9   4   5         63.66         79.21         8.88 o                         
  -8   4   5        615.20        623.36        18.45 o                         
  -7   4   5          3.80          6.42         3.96 o                         
  -6   4   5          0.06         -0.19         2.52 o                         
  -5   4   5          4.86          2.43         2.03 o                         
  -4   4   5        654.22        700.67         9.97 o                         
  -3   4   5        104.70         98.77         4.20 o                         
  -2   4   5        859.15        899.45        11.53 o                         
  -1   4   5       1324.08       1402.35        17.48 o                         
   0   4   5        110.85        105.78         3.18 o                         
   1   4   5       2607.87       2621.85        26.17 o                         
   2   4   5       1213.71       1144.56        22.36 o                         
   3   4   5          2.97          3.54         1.90 o                         
   4   4   5         66.55         81.94         5.76 o                         
   5   4   5          7.83         11.39         3.01 o                         
   6   4   5        126.10        112.29         7.82 o                         
   7   4   5         48.34         46.69         6.85 o                         
   8   4   5         19.90         24.58         5.38 o                         
   9   4   5          0.12         -5.88         5.88 o                         
  10   4   5        118.92        129.60        11.27 o                         
  11   4   5        135.47        123.09        14.66 o                         
 -12   5   5        371.42        398.55        36.85 o                         
 -11   5   5        278.49        321.58        30.99 o                         
 -10   5   5         10.37         14.52         6.40 o                         
  -9   5   5          6.08         -0.68         6.98 o                         
  -8   5   5         29.54         27.36         8.40 o                         
  -7   5   5        101.00         92.99        11.43 o                         
  -6   5   5          3.67         -0.42         2.68 o                         
  -5   5   5        554.78        546.95        12.84 o                         
  -4   5   5        197.49        215.47         5.39 o                         
  -3   5   5         29.14         36.40         2.45 o                         
  -2   5   5        738.13        789.72        11.38 o                         
  -1   5   5        468.90        484.49         8.69 o                         
   0   5   5        155.95        161.01         4.05 o                         
   1   5   5        123.64        140.57         4.61 o                         
   2   5   5        118.12        135.97         5.00 o                         
   3   5   5         13.36         24.66         3.86 o                         
   4   5   5         33.48         28.57         4.12 o                         
   5   5   5          0.52          4.10         3.56 o                         
   6   5   5         48.48         45.89        10.47 o                         
   7   5   5        101.39        108.22        13.56 o                         
   8   5   5        101.48        117.93         9.70 o                         
   9   5   5         15.57         15.41         6.95 o                         
  10   5   5        104.06        118.80        11.57 o                         
  11   5   5          8.36          7.64        10.97 o                         
 -12   6   5        112.03        107.87        13.45 o                         
 -11   6   5         39.39         41.88         8.96 o                         
 -10   6   5          0.55          6.19         6.85 o                         
  -9   6   5         68.62         74.17         9.72 o                         
  -8   6   5        149.76        144.38         9.83 o                         
  -7   6   5         88.92         92.18         9.06 o                         
  -6   6   5          0.02         -0.27         2.46 o                         
  -5   6   5          1.01          1.42         2.30 o                         
  -4   6   5        197.82        232.95         4.79 o                         
  -3   6   5        155.87        176.36         4.45 o                         
  -2   6   5         43.52         58.60         3.17 o                         
  -1   6   5        119.38        138.17         3.93 o                         
   0   6   5        116.83        110.94         3.64 o                         
   1   6   5          7.41         13.45         2.07 o                         
   2   6   5        205.95        240.21         6.57 o                         
   3   6   5        243.38        289.65         8.73 o                         
   4   6   5         65.29         96.59         9.53 o                         
   5   6   5         40.28         58.92         5.55 o                         
   6   6   5         46.09         49.19         5.40 o                         
   7   6   5        102.22         93.23         8.35 o                         
   8   6   5        894.96        902.99        22.03 o                         
   9   6   5          8.63          4.71         5.80 o                         
  10   6   5         78.63         88.10         9.94 o                         
  11   6   5          5.35         -1.91        11.48 o                         
 -12   7   5          2.51         16.15        13.77 o                         
 -11   7   5         14.04          9.81         8.15 o                         
 -10   7   5         15.80         15.45         6.53 o                         
  -9   7   5         47.23         54.60        11.30 o                         
  -8   7   5          0.18         -0.10         3.96 o                         
  -7   7   5        194.25        181.54         9.59 o                         
  -6   7   5        257.33        237.38         8.12 o                         
  -5   7   5         48.98         58.75         4.33 o                         
  -4   7   5        983.61       1003.72        16.44 o                         
  -3   7   5        299.38        268.83         7.80 o                         
  -2   7   5        587.95        692.38        11.08 o                         
  -1   7   5          1.11          1.10         1.37 o                         
   0   7   5       1490.98       1518.15        19.50 o                         
   1   7   5          5.11          5.67         1.92 o                         
   2   7   5       2226.98       2244.69        29.91 o                         
   3   7   5        293.76        298.27         7.88 o                         
   4   7   5         32.29         35.79         7.21 o                         
   5   7   5         15.86          6.41         3.31 o                         
   6   7   5        157.46        156.35         8.92 o                         
   7   7   5         31.71         47.59         6.17 o                         
   8   7   5          4.56          2.52         5.04 o                         
   9   7   5          7.98         10.54         6.24 o                         
  10   7   5         38.91         50.59         9.20 o                         
 -12   8   5         67.57         64.87        17.67 o                         
 -11   8   5         11.58         18.62         8.39 o                         
 -10   8   5          7.77         11.62        10.40 o                         
  -9   8   5          8.01          9.05         5.63 o                         
  -8   8   5        504.38        422.47        24.14 o                         
  -7   8   5        258.39        266.29        11.22 o                         
  -6   8   5        916.61        911.76        17.64 o                         
  -5   8   5        897.47        904.50        17.28 o                         
  -4   8   5        115.46        120.15         4.25 o                         
  -3   8   5         40.03         39.42         3.91 o                         
  -2   8   5          0.03          0.44         1.53 o                         
  -1   8   5          5.63          1.42         1.47 o                         
   0   8   5         13.43         15.85         2.76 o                         
   1   8   5        525.87        480.02         9.81 o                         
   2   8   5       1170.01       1216.74        18.78 o                         
   3   8   5         84.33         73.24         4.55 o                         
   4   8   5        351.22        322.70        10.58 o                         
   5   8   5        199.40        203.05         8.39 o                         
   6   8   5         58.11         52.53         5.79 o                         
   7   8   5        125.82        118.75        11.95 o                         
   8   8   5         52.73         58.49         7.20 o                         
   9   8   5         10.66          7.52         6.37 o                         
  10   8   5         17.77         12.30        10.48 o                         
 -11   9   5          2.53        -11.75        11.75 o                         
 -10   9   5        299.08        338.05        19.58 o                         
  -9   9   5         17.21         18.03         6.52 o                         
  -8   9   5         19.17          9.28         5.84 o                         
  -7   9   5          2.12          7.92         3.37 o                         
  -6   9   5         16.31         15.51         3.36 o                         
  -5   9   5        995.30       1029.25        18.60 o                         
  -4   9   5        216.64        225.34         7.30 o                         
  -3   9   5         27.33         27.69         2.55 o                         
  -2   9   5          5.92          4.91         1.96 o                         
  -1   9   5         47.52         72.20         4.30 o                         
   0   9   5        223.02        199.20         6.16 o                         
   1   9   5        275.50        294.63         7.54 o                         
   2   9   5        128.28        128.67         5.43 o                         
   3   9   5         29.24         35.29         3.39 o                         
   4   9   5        420.87        386.31         9.47 o                         
   5   9   5        186.88        175.94         8.52 o                         
   6   9   5         51.53         45.90         5.60 o                         
   7   9   5         92.05         96.19         8.09 o                         
   8   9   5         91.79         98.49         8.81 o                         
   9   9   5         42.89         46.98        10.26 o                         
  10   9   5        149.64        136.81        31.80 o                         
 -11  10   5          6.97         10.14        12.71 o                         
 -10  10   5          7.66          9.35         9.79 o                         
  -9  10   5          0.49          8.06         5.71 o                         
  -8  10   5          5.54         -0.36         4.82 o                         
  -7  10   5         35.24         41.60         4.62 o                         
  -6  10   5       1242.68       1173.71        20.90 o                         
  -5  10   5         85.89         84.41         6.46 o                         
  -4  10   5        825.54        836.81        14.31 o                         
  -3  10   5         71.66         65.29         3.76 o                         
  -2  10   5         55.60         59.87         4.15 o                         
  -1  10   5         44.50         41.26         3.50 o                         
   0  10   5       1990.03       1956.90        32.87 o                         
   1  10   5         19.83         25.66         3.17 o                         
   2  10   5         37.63         44.50         4.14 o                         
   3  10   5        129.97        134.04         5.88 o                         
   4  10   5         70.62         71.24         4.82 o                         
   5  10   5          8.15          4.11         2.87 o                         
   6  10   5        767.01        715.45        20.10 o                         
   7  10   5         24.01         22.93         5.11 o                         
   8  10   5        211.94        206.32        12.53 o                         
   9  10   5          0.58          6.92         9.64 o                         
  10  10   5         32.78         12.51        17.87 o                         
 -11  11   5          0.74         -0.06        12.77 o                         
 -10  11   5         48.51         27.01        11.50 o                         
  -9  11   5         11.04         23.57         9.11 o                         
  -8  11   5         12.53          5.88         4.91 o                         
  -7  11   5       1093.16       1070.57        24.68 o                         
  -6  11   5          0.27          0.96         3.06 o                         
  -5  11   5          6.15         15.31         1.95 o                         
  -4  11   5         61.09         61.58         3.99 o                         
  -3  11   5         65.90         82.77         4.85 o                         
  -2  11   5        245.62        223.75         6.66 o                         
  -1  11   5        214.07        205.91         6.76 o                         
   0  11   5         19.79         22.96         3.00 o                         
   1  11   5         59.44         65.71         4.64 o                         
   2  11   5        422.17        427.08        11.41 o                         
   3  11   5       1155.50       1062.17        17.73 o                         
   4  11   5        494.82        449.51        10.99 o                         
   5  11   5        112.87        101.53         9.92 o                         
   6  11   5         20.00         21.87         7.01 o                         
   7  11   5        331.27        331.99        11.95 o                         
   8  11   5         53.78         56.05         9.51 o                         
   9  11   5        146.56        192.92        30.02 o                         
  10  11   5          1.61          6.43        22.51 o                         
 -11  12   5        118.32        137.93        30.73 o                         
 -10  12   5          0.35          6.07        17.87 o                         
  -9  12   5          1.46         -6.10         9.31 o                         
  -8  12   5         33.23         25.74         9.96 o                         
  -7  12   5         49.57         47.88        13.58 o                         
  -6  12   5        870.02        876.18        34.46 o                         
  -5  12   5         39.66         34.47         2.44 o                         
  -4  12   5          0.59         -1.21         1.77 o                         
  -3  12   5         10.43          6.31         2.42 o                         
  -2  12   5        135.92        133.85         6.41 o                         
  -1  12   5        364.98        388.68         9.47 o                         
   0  12   5         14.39         14.42         4.07 o                         
   1  12   5          7.56         12.60         2.61 o                         
   2  12   5         18.01         14.22         2.96 o                         
   3  12   5          2.58          3.77         2.57 o                         
   4  12   5        204.54        210.60        12.68 o                         
   5  12   5        481.10        502.99        11.37 o                         
   6  12   5         57.67         55.67         8.70 o                         
   7  12   5        415.73        445.02        28.59 o                         
   8  12   5         20.34         23.49        11.22 o                         
   9  12   5         30.71         18.97        13.68 o                         
 -10  13   5         45.55         61.20        15.50 o                         
  -9  13   5         24.18         24.89        11.59 o                         
  -8  13   5        149.90        155.16        17.38 o                         
  -7  13   5         13.20         18.52         8.19 o                         
  -6  13   5         15.63         31.08         7.96 o                         
  -5  13   5          0.94         -0.70         3.37 o                         
  -4  13   5        391.23        369.93         7.12 o                         
  -3  13   5         14.94         12.10         2.47 o                         
  -2  13   5        126.49        101.12         5.20 o                         
  -1  13   5        624.26        588.64        16.71 o                         
   0  13   5        413.92        366.81        10.96 o                         
   1  13   5         38.06         40.49         3.96 o                         
   2  13   5       1013.70       1000.75        16.98 o                         
   3  13   5        143.27        139.88         5.69 o                         
   4  13   5         77.59         83.86         6.30 o                         
   5  13   5        106.73        106.39        10.39 o                         
   6  13   5         46.04         71.96        14.27 o                         
   7  13   5        312.00        353.79        18.02 o                         
   8  13   5        419.75        482.87        43.75 o                         
   9  13   5         46.10         29.67        15.89 o                         
 -10  14   5          0.10         15.72        16.79 o                         
  -9  14   5         56.96         75.26        14.63 o                         
  -8  14   5         53.77         45.27        11.75 o                         
  -7  14   5          0.10          3.90         8.58 o                         
  -6  14   5         21.90         12.54         7.98 o                         
  -5  14   5        175.30        148.80        11.35 o                         
  -4  14   5        235.55        247.86        23.06 o                         
  -3  14   5        128.43        103.40         4.98 o                         
  -2  14   5        197.91        157.67         9.85 o                         
  -1  14   5        550.93        483.05        14.91 o                         
   0  14   5       1273.42       1173.00        22.68 o                         
   1  14   5         31.12         30.44         3.57 o                         
   2  14   5        474.84        484.42        24.39 o                         
   3  14   5        695.41        657.59        12.08 o                         
   4  14   5         17.18          6.80         6.36 o                         
   5  14   5         13.07          9.65         7.19 o                         
   6  14   5        182.52        198.70        14.13 o                         
   7  14   5         33.65          7.27         7.87 o                         
   9  14   5          3.16          7.50        22.87 o                         
  -9  15   5         61.73         63.01        35.02 o                         
  -8  15   5         31.77         26.84        11.68 o                         
  -7  15   5         15.85         15.07        10.07 o                         
  -6  15   5        129.90        137.73        18.40 o                         
  -5  15   5         27.66         25.99         5.85 o                         
  -4  15   5          4.65          6.78         4.78 o                         
  -3  15   5         60.07         54.45         3.63 o                         
  -2  15   5        170.48        152.68         7.10 o                         
  -1  15   5        129.44        110.03         7.22 o                         
   0  15   5        161.28        170.15         8.44 o                         
   1  15   5         12.38         10.97         3.45 o                         
   2  15   5        204.86        199.58        10.67 o                         
   3  15   5          1.38          2.13         5.05 o                         
   4  15   5         19.93         23.20         7.15 o                         
   5  15   5        157.55        135.39        12.29 o                         
   6  15   5          1.33         -6.56         6.56 o                         
   7  15   5          6.52         -8.99         8.99 o                         
   8  15   5        139.08        172.37        21.67 o                         
  -9  16   5         71.02         94.22        18.03 o                         
  -8  16   5          1.87        -10.38        11.97 o                         
  -7  16   5         23.17         34.83        11.26 o                         
  -6  16   5          0.76        -12.33        12.33 o                         
  -5  16   5        105.92        113.46        12.93 o                         
  -4  16   5        154.04        168.94        12.01 o                         
  -3  16   5         33.04         23.21         4.55 o                         
  -2  16   5         36.29         39.96         4.02 o                         
  -1  16   5         10.03         -2.71         3.69 o                         
   0  16   5         99.14         95.77         7.15 o                         
   1  16   5        195.85        170.86         7.76 o                         
   2  16   5        131.61        138.55         6.00 o                         
   3  16   5        237.17        233.25        14.07 o                         
   4  16   5         92.15        108.34        11.32 o                         
   5  16   5        104.65        107.38        11.56 o                         
   6  16   5         12.05         16.67         9.38 o                         
   7  16   5          0.52          4.56        14.13 o                         
   8  16   5          0.26         14.95        19.65 o                         
  -8  17   5         62.15         77.53        22.15 o                         
  -7  17   5         43.14         41.32        12.69 o                         
  -6  17   5         90.29         57.96        11.11 o                         
  -5  17   5          5.62          6.43         8.59 o                         
  -4  17   5         42.11         36.03         8.54 o                         
  -3  17   5         72.06         71.96         8.89 o                         
  -2  17   5         34.31         32.17         8.05 o                         
  -1  17   5         31.40         32.06         5.38 o                         
   0  17   5        255.67        238.70        10.29 o                         
   1  17   5         96.21         89.50         7.00 o                         
   2  17   5        109.99        102.03        16.72 o                         
   3  17   5        606.66        638.12        22.59 o                         
   4  17   5        292.78        267.46        29.02 o                         
   5  17   5        187.10        176.79        16.31 o                         
   6  17   5         73.73         90.78        11.88 o                         
   7  17   5        281.33        297.41        63.96 o                         
  -8  18   5        455.57        520.95        49.67 o                         
  -7  18   5         37.05         32.99        25.91 o                         
  -6  18   5          6.62          3.63        17.69 o                         
  -5  18   5          5.71         16.18         7.41 o                         
  -4  18   5          0.15         -2.78         6.30 o                         
  -3  18   5         26.68         24.30         7.26 o                         
  -2  18   5        167.53        155.06        12.47 o                         
  -1  18   5          0.03         -4.14         4.48 o                         
   0  18   5        174.94        159.22        12.58 o                         
   1  18   5        107.70        148.14         9.70 o                         
   2  18   5        130.35        154.38        15.16 o                         
   3  18   5        119.33        112.08        11.98 o                         
   4  18   5         12.86         15.80         8.16 o                         
   5  18   5          5.20         -4.32         8.65 o                         
   6  18   5          4.08         -2.36        10.11 o                         
  -7  19   5          7.05          4.20        13.64 o                         
  -6  19   5         10.30          4.26        11.83 o                         
  -5  19   5         20.14         25.59        11.30 o                         
  -4  19   5         26.39         38.34         8.90 o                         
  -3  19   5         64.38         76.23        12.91 o                         
  -2  19   5        160.95        147.09        12.47 o                         
  -1  19   5         30.05         31.10         6.42 o                         
   0  19   5        411.87        438.54        14.36 o                         
   1  19   5          0.03         -3.86         6.52 o                         
   2  19   5         34.75         22.16         9.04 o                         
   3  19   5        157.62        186.59        14.70 o                         
   4  19   5          0.07         11.99         8.92 o                         
   5  19   5         35.67         69.57        17.07 o                         
   6  19   5         39.88         50.74        26.80 o                         
  -6  20   5         39.68         38.57        15.54 o                         
  -5  20   5         30.05         28.76        12.76 o                         
  -4  20   5          0.01         -2.29         8.79 o                         
  -3  20   5          5.23         16.46         8.14 o                         
  -2  20   5          3.77          7.18         7.30 o                         
  -1  20   5          3.98          4.78        10.74 o                         
   0  20   5         84.53         81.22        13.75 o                         
   1  20   5         22.39         17.12         7.47 o                         
   2  20   5          0.98          3.26         8.11 o                         
   3  20   5         34.01         56.62        12.25 o                         
   4  20   5         22.97         41.88        14.92 o                         
   5  20   5        153.25        136.38        15.48 o                         
  -5  21   5         11.34         -3.78        12.51 o                         
  -4  21   5         25.03         19.09        16.62 o                         
  -3  21   5        141.49        143.33        15.57 o                         
  -2  21   5         80.44         84.38        11.12 o                         
  -1  21   5          6.10         16.46        13.76 o                         
   0  21   5         10.03         18.14        11.80 o                         
   1  21   5          6.86          3.28         8.70 o                         
   2  21   5          9.40         10.89         9.47 o                         
   3  21   5          8.16          3.31        10.37 o                         
   4  21   5          5.04         16.72        11.02 o                         
  -4  22   5         73.07         66.41        16.43 o                         
  -3  22   5          1.63          8.95        10.24 o                         
  -2  22   5          0.01          1.80        12.21 o                         
  -1  22   5         18.38         13.58        19.65 o                         
   0  22   5          5.01          4.33        12.61 o                         
   1  22   5          1.30          2.03        13.04 o                         
   2  22   5          5.43         -2.89        11.39 o                         
  -1  23   5         57.06         58.43        16.58 o                         
 -12   0   6        109.55        116.85        24.66 o                         
 -10   0   6        138.52         92.91        18.22 o                         
  -8   0   6        572.53        466.19        13.33 o                         
  -6   0   6        618.53        689.11        20.64 o                         
  -4   0   6       3203.45       3410.64        52.79 o                         
  -2   0   6        442.04        466.92        16.19 o                         
   0   0   6          2.79          0.59         1.72 o                         
   2   0   6          0.48          2.76         2.64 o                         
   4   0   6       2000.78       2159.03        49.27 o                         
   6   0   6        179.74        229.01        14.02 o                         
   8   0   6        846.11        805.65        30.17 o                         
  10   0   6         49.71         45.02        18.22 o                         
 -12   1   6         17.61          9.74        11.44 o                         
 -11   1   6         11.83         13.32         9.45 o                         
 -10   1   6         53.03         58.56         5.52 o                         
  -9   1   6          2.53          6.92         3.27 o                         
  -8   1   6        211.89        199.94         6.41 o                         
  -7   1   6        111.15        110.13         4.40 o                         
  -6   1   6         98.55        114.60         4.23 o                         
  -5   1   6          7.62          9.99         1.82 o                         
  -4   1   6        657.74        705.78        10.90 o                         
  -3   1   6        528.21        570.12         8.57 o                         
  -2   1   6        302.02        291.93         5.28 o                         
  -1   1   6       1097.33       1123.78        13.01 o                         
   0   1   6        249.31        250.81         5.17 o                         
   1   1   6        111.77        115.01         4.60 o                         
   2   1   6          5.06          4.10         2.27 o                         
   3   1   6        191.80        212.40        10.93 o                         
   4   1   6         57.45         79.01         6.06 o                         
   5   1   6       1152.46       1155.75        27.90 o                         
   6   1   6        897.93        904.07        20.67 o                         
   7   1   6         18.49         17.03         5.05 o                         
   8   1   6        122.03        135.06        10.21 o                         
   9   1   6          1.37         -0.06         8.56 o                         
  10   1   6          5.28          4.63         8.36 o                         
  11   1   6          4.33          1.32        11.48 o                         
 -12   2   6         48.59         65.99        13.53 o                         
 -11   2   6          4.76          6.04         6.90 o                         
 -10   2   6          0.31          4.81         5.55 o                         
  -9   2   6         66.07         58.45         7.35 o                         
  -8   2   6       1060.00        941.69        16.32 o                         
  -7   2   6        110.18        111.55         5.72 o                         
  -6   2   6        122.90        106.45         4.12 o                         
  -5   2   6        296.28        254.62         5.79 o                         
  -4   2   6         99.53        118.91         5.65 o                         
  -3   2   6         64.99         83.74         4.12 o                         
  -2   2   6       2585.41       2658.20        25.94 o                         
  -1   2   6          4.29          6.87         1.33 o                         
   0   2   6        334.38        366.40         6.84 o                         
   1   2   6        291.09        317.06        13.49 o                         
   2   2   6        187.58        211.89         7.30 o                         
   3   2   6       1539.36       1612.00        27.13 o                         
   4   2   6       2415.03       2411.82        37.82 o                         
   5   2   6          1.91          4.25         3.19 o                         
   6   2   6          2.19         -0.68         3.39 o                         
   7   2   6        201.06        221.01        10.96 o                         
   8   2   6         58.44         71.23         7.69 o                         
   9   2   6        117.25        120.13        12.22 o                         
  10   2   6        411.59        460.14        22.66 o                         
  11   2   6          1.17         -4.69         9.58 o                         
 -12   3   6        110.42         87.40        16.08 o                         
 -11   3   6         18.26         24.17        12.50 o                         
 -10   3   6         16.54         15.63         7.89 o                         
  -9   3   6         66.42         71.23         7.94 o                         
  -8   3   6        836.44        730.25        20.03 o                         
  -7   3   6        437.18        412.67        17.85 o                         
  -6   3   6         11.00          9.65         1.67 o                         
  -5   3   6        612.33        643.17        10.75 o                         
  -4   3   6        351.52        362.71         7.76 o                         
  -3   3   6         87.24         92.34         3.20 o                         
  -2   3   6         53.59         46.73         2.69 o                         
  -1   3   6         86.60         91.12         3.16 o                         
   0   3   6       1680.51       1688.44        30.75 o                         
   1   3   6       1626.19       1682.85        23.56 o                         
   2   3   6       7183.44       7350.90        94.22 o                         
   3   3   6         25.17         32.76         3.57 o                         
   4   3   6        421.13        388.92        12.96 o                         
   5   3   6        114.84        121.70         7.88 o                         
   6   3   6        850.32        892.24        20.57 o                         
   7   3   6         12.90         14.98         4.60 o                         
   8   3   6         65.09         66.02         8.80 o                         
   9   3   6          9.38         11.42         7.29 o                         
  10   3   6          4.37          9.51         8.04 o                         
  11   3   6         73.10         83.23        14.03 o                         
 -12   4   6         50.20         59.32        18.22 o                         
 -11   4   6         75.20         70.92         9.69 o                         
 -10   4   6          3.06         -1.72         5.59 o                         
  -9   4   6        482.06        450.42        20.71 o                         
  -8   4   6        149.95        137.02         9.81 o                         
  -7   4   6        159.43        150.71         8.41 o                         
  -6   4   6        199.68        201.95         9.41 o                         
  -5   4   6        228.07        238.33         5.55 o                         
  -4   4   6        413.49        394.72         7.39 o                         
  -3   4   6        465.92        493.11        11.69 o                         
  -2   4   6         21.58         24.77         3.23 o                         
  -1   4   6        583.60        598.62        10.47 o                         
   0   4   6       2265.82       2350.61        29.44 o                         
   1   4   6        472.40        513.10        10.34 o                         
   2   4   6         22.34         22.11         3.78 o                         
   3   4   6         35.03         42.80         4.07 o                         
   4   4   6          2.86          2.67         2.69 o                         
   5   4   6        131.00        134.98         8.37 o                         
   6   4   6        478.09        461.33        14.20 o                         
   7   4   6        135.01        126.76        13.33 o                         
   8   4   6        450.53        425.21        15.19 o                         
   9   4   6         12.17         15.85         7.12 o                         
  10   4   6         11.38         17.59         8.03 o                         
  11   4   6         23.31         47.10        14.17 o                         
 -12   5   6         45.86         27.83        12.12 o                         
 -11   5   6         10.03         22.23        10.26 o                         
 -10   5   6         14.13         10.67         6.49 o                         
  -9   5   6        219.00        219.95        14.51 o                         
  -8   5   6        110.45        119.13         9.55 o                         
  -7   5   6         90.22         79.99         6.97 o                         
  -6   5   6       1442.16       1344.90        27.94 o                         
  -5   5   6         26.65         30.49         2.24 o                         
  -4   5   6        232.92        272.67         5.80 o                         
  -3   5   6         27.41         26.19         2.29 o                         
  -2   5   6         49.27         59.14         4.17 o                         
  -1   5   6        506.07        533.82         8.73 o                         
   0   5   6        208.59        214.89         6.13 o                         
   1   5   6        180.53        203.08         6.20 o                         
   2   5   6         72.20         52.11         3.75 o                         
   3   5   6        475.04        464.93        12.48 o                         
   4   5   6          5.06          5.65         2.87 o                         
   5   5   6          3.52          6.38         4.30 o                         
   6   5   6          1.78         -2.33         4.59 o                         
   7   5   6        102.49        126.81         9.20 o                         
   8   5   6        227.57        223.24        23.67 o                         
   9   5   6          4.42         -6.20         6.20 o                         
  10   5   6          2.55          0.72         8.10 o                         
 -12   6   6         86.17        108.27        13.26 o                         
 -11   6   6          0.32         -5.62         7.51 o                         
 -10   6   6         56.34         78.42        10.06 o                         
  -9   6   6        214.05        204.44        12.17 o                         
  -8   6   6        229.16        205.19        16.70 o                         
  -7   6   6          1.66          7.96         3.80 o                         
  -6   6   6       1463.69       1403.37        29.07 o                         
  -5   6   6          0.95          0.79         2.68 o                         
  -4   6   6        318.99        380.83         7.09 o                         
  -3   6   6        194.87        201.20         5.70 o                         
  -2   6   6        186.62        215.00         5.55 o                         
  -1   6   6        184.83        195.44         5.79 o                         
   0   6   6        504.42        530.33        10.44 o                         
   1   6   6       2237.21       2271.67        30.30 o                         
   2   6   6        318.07        324.66         8.35 o                         
   3   6   6        397.70        402.60        12.42 o                         
   4   6   6         87.03         78.67         6.19 o                         
   5   6   6          3.27          4.70         3.18 o                         
   6   6   6        150.22        152.72         9.46 o                         
   7   6   6          1.83          1.86         4.49 o                         
   8   6   6        439.36        415.56        16.34 o                         
   9   6   6        175.99        187.25        12.46 o                         
  10   6   6          1.82         -9.13         9.13 o                         
 -12   7   6         61.34        102.86        20.01 o                         
 -11   7   6         58.17         67.56        10.22 o                         
 -10   7   6         45.81         48.27         8.54 o                         
  -9   7   6         33.31         24.16         5.78 o                         
  -8   7   6         26.22         15.07         5.28 o                         
  -7   7   6         21.45         21.33         4.65 o                         
  -6   7   6        111.99        107.31        10.64 o                         
  -5   7   6        143.89        148.21         6.47 o                         
  -4   7   6        204.56        192.31         4.93 o                         
  -3   7   6        506.12        476.67        12.68 o                         
  -2   7   6       1074.15       1180.16        16.36 o                         
  -1   7   6        247.50        251.21         6.94 o                         
   0   7   6        330.63        333.40         8.06 o                         
   1   7   6        119.96        125.00         5.07 o                         
   2   7   6         23.73         18.09         2.77 o                         
   3   7   6         54.30         59.99         5.12 o                         
   4   7   6          0.38         -2.63         2.63 o                         
   5   7   6          5.36         11.31         6.14 o                         
   6   7   6        231.44        223.01        11.09 o                         
   7   7   6        137.73        144.05         9.92 o                         
   8   7   6         28.75         28.17         6.61 o                         
   9   7   6        131.79        137.92        11.45 o                         
  10   7   6        236.98        250.18        18.39 o                         
 -12   8   6          1.35          2.38        17.25 o                         
 -11   8   6          4.77          4.17         9.97 o                         
 -10   8   6         39.88         34.39         8.36 o                         
  -9   8   6         32.76         28.32         6.93 o                         
  -8   8   6        151.81        146.86        10.61 o                         
  -7   8   6        576.17        555.71        17.65 o                         
  -6   8   6        480.86        496.05        17.74 o                         
  -5   8   6          3.84          9.83         2.82 o                         
  -4   8   6         23.90         19.27         2.52 o                         
  -3   8   6         11.88         19.13         2.53 o                         
  -2   8   6        538.13        550.76        10.49 o                         
  -1   8   6         36.58         48.92         4.59 o                         
   0   8   6        115.05        129.92         6.09 o                         
   1   8   6        333.82        324.44         8.19 o                         
   2   8   6        502.52        491.30        15.26 o                         
   3   8   6        208.58        210.34         7.28 o                         
   4   8   6         63.44         53.58         5.36 o                         
   5   8   6        253.53        277.07        10.54 o                         
   6   8   6         44.95         39.25         6.65 o                         
   7   8   6         14.56         12.93         5.55 o                         
   8   8   6         54.39         50.93         7.21 o                         
   9   8   6          5.76          5.87         6.77 o                         
  10   8   6         21.70         25.59        31.27 o                         
 -11   9   6        140.13        144.75        18.81 o                         
 -10   9   6          6.90          0.51         7.49 o                         
  -9   9   6         56.02         63.16         8.74 o                         
  -8   9   6         73.37         57.42        15.47 o                         
  -7   9   6        130.51        115.11         8.34 o                         
  -6   9   6       2817.39       2649.92        40.11 o                         
  -5   9   6       1923.70       1758.57        24.61 o                         
  -4   9   6        705.33        636.80        11.68 o                         
  -3   9   6         12.39         17.91         2.35 o                         
  -2   9   6        733.29        722.60        14.29 o                         
  -1   9   6          1.31          3.20         2.22 o                         
   0   9   6        100.63        136.01         9.26 o                         
   1   9   6        210.22        216.01         6.89 o                         
   2   9   6          0.01         -0.02         2.03 o                         
   3   9   6         72.61         80.82         5.19 o                         
   4   9   6         32.40         27.95         4.20 o                         
   5   9   6          4.98          2.40         3.38 o                         
   6   9   6          0.44          1.23         4.17 o                         
   7   9   6         17.18          6.97         4.93 o                         
   8   9   6          1.08          4.69         5.72 o                         
   9   9   6         55.10         51.39         8.46 o                         
  10   9   6        108.29        162.94        29.66 o                         
 -11  10   6        113.03         98.60        17.13 o                         
 -10  10   6        102.05        113.50        15.91 o                         
  -9  10   6         68.29         78.71         9.84 o                         
  -8  10   6         19.94         22.47         5.41 o                         
  -7  10   6         19.07         15.42         4.09 o                         
  -6  10   6         29.88         22.94         3.80 o                         
  -5  10   6        284.20        254.34         5.72 o                         
  -4  10   6        642.85        599.44        10.29 o                         
  -3  10   6        101.02        100.76         4.61 o                         
  -2  10   6        274.76        272.87        14.11 o                         
  -1  10   6        989.53        966.12        18.79 o                         
   0  10   6        622.82        624.28        21.04 o                         
   1  10   6       1496.52       1412.44        22.32 o                         
   2  10   6        465.43        414.74        10.18 o                         
   3  10   6         24.09         24.12         3.95 o                         
   4  10   6        244.97        236.21         7.87 o                         
   5  10   6        313.16        295.12        10.48 o                         
   6  10   6         77.55         85.27        15.54 o                         
   7  10   6        203.97        213.10        10.92 o                         
   8  10   6          3.00          9.37         7.35 o                         
   9  10   6          9.71         20.63        11.90 o                         
  10  10   6          0.01          1.79        22.87 o                         
 -11  11   6         33.85         22.13        19.47 o                         
 -10  11   6         27.98         38.77        12.45 o                         
  -9  11   6          4.38          0.71         8.24 o                         
  -8  11   6         13.67         18.75         5.71 o                         
  -7  11   6         36.60         27.99         6.46 o                         
  -6  11   6        672.33        639.22        25.34 o                         
  -5  11   6        404.25        369.44        10.65 o                         
  -4  11   6        179.13        168.06         5.43 o                         
  -3  11   6         18.54         18.70         2.93 o                         
  -2  11   6         49.83         42.14         4.71 o                         
  -1  11   6         58.25         67.74         5.46 o                         
   0  11   6       1306.38       1264.51        23.72 o                         
   1  11   6         35.75         37.49         4.19 o                         
   2  11   6        192.46        192.30         7.68 o                         
   3  11   6        107.81        109.28         8.55 o                         
   4  11   6        129.79        139.72         6.72 o                         
   5  11   6          7.61         11.97         3.57 o                         
   6  11   6       1047.95        993.70        22.77 o                         
   7  11   6         10.00          8.54         5.16 o                         
   8  11   6         36.40         34.88         9.29 o                         
   9  11   6         65.48         67.82        34.66 o                         
 -10  12   6         66.47         56.25        15.41 o                         
  -9  12   6        141.40        152.34        41.07 o                         
  -8  12   6        108.23        122.37        16.04 o                         
  -7  12   6        117.79        112.45        16.79 o                         
  -6  12   6        298.62        228.62        10.68 o                         
  -5  12   6          3.42          1.46         2.66 o                         
  -4  12   6        217.10        183.59         5.80 o                         
  -3  12   6        232.57        193.67         6.60 o                         
  -2  12   6        376.58        366.10         9.50 o                         
  -1  12   6         42.42         39.14         4.33 o                         
   0  12   6         38.31         40.19         4.35 o                         
   1  12   6        905.04        857.19        18.18 o                         
   2  12   6         82.52         84.65         5.37 o                         
   3  12   6        159.19        143.05        11.35 o                         
   4  12   6          1.33          7.29         3.02 o                         
   5  12   6        175.64        171.95        10.52 o                         
   6  12   6         39.08         38.97         5.32 o                         
   7  12   6          9.32         23.77         8.12 o                         
   8  12   6         34.44         47.58        10.21 o                         
   9  12   6        131.96        158.75        21.77 o                         
 -10  13   6          1.63         -5.00        12.08 o                         
  -9  13   6         14.20          9.79        11.58 o                         
  -8  13   6        115.33         96.14        13.36 o                         
  -7  13   6         79.05         78.88        13.22 o                         
  -6  13   6        122.47        125.83        29.30 o                         
  -5  13   6        168.63        151.24        10.05 o                         
  -4  13   6         18.02         15.49         3.66 o                         
  -3  13   6       1225.09       1089.41        18.11 o                         
  -2  13   6        358.43        300.42         9.95 o                         
  -1  13   6        127.71        112.55         6.83 o                         
   0  13   6        222.37        219.58         8.84 o                         
   1  13   6         59.28         58.74         5.59 o                         
   2  13   6        337.47        307.46        14.02 o                         
   3  13   6         82.07         87.59         5.61 o                         
   4  13   6          1.43         -3.26         3.26 o                         
   5  13   6        279.61        259.30        10.73 o                         
   6  13   6         43.66         54.90         9.16 o                         
   7  13   6        262.15        248.28        16.75 o                         
   8  13   6         24.56         40.20        13.69 o                         
   9  13   6         34.67          7.70        18.24 o                         
 -10  14   6          0.37         24.66        20.01 o                         
  -9  14   6          0.89         -6.10        10.97 o                         
  -8  14   6        137.99        147.78        16.93 o                         
  -7  14   6         20.43         13.85         9.06 o                         
  -6  14   6         21.40          6.77         9.22 o                         
  -5  14   6        542.72        497.29        14.19 o                         
  -4  14   6        133.86        138.61         7.09 o                         
  -3  14   6         36.61         44.50         4.20 o                         
  -2  14   6        677.85        572.93        14.92 o                         
  -1  14   6        126.09        123.49         7.61 o                         
   0  14   6        168.75        137.91         7.96 o                         
   1  14   6        145.06        141.03         8.67 o                         
   2  14   6        652.69        633.95        17.03 o                         
   3  14   6         15.77         20.71         3.93 o                         
   4  14   6          2.55          1.14         3.04 o                         
   5  14   6          0.00          0.94         6.40 o                         
   6  14   6        244.02        215.36        15.50 o                         
   7  14   6         17.06         29.43         9.67 o                         
   8  14   6         32.57         23.47        14.55 o                         
  -9  15   6         84.79         86.44        16.21 o                         
  -8  15   6         15.61         24.20        28.23 o                         
  -7  15   6         31.06         29.07        10.03 o                         
  -6  15   6         19.43          3.95         8.90 o                         
  -5  15   6         19.00         19.20         5.56 o                         
  -4  15   6          6.71          4.53         2.56 o                         
  -3  15   6        114.55        110.97         7.99 o                         
  -2  15   6         55.06         59.05         5.73 o                         
  -1  15   6         13.86          3.62         4.13 o                         
   0  15   6         12.49         14.45         4.13 o                         
   1  15   6        110.52         93.38         7.91 o                         
   2  15   6          8.03          4.84         4.95 o                         
   3  15   6        101.45         85.57         5.58 o                         
   4  15   6        222.89        251.21        15.77 o                         
   5  15   6         70.04         87.55        10.68 o                         
   6  15   6          0.34         -8.08         8.96 o                         
   7  15   6        190.20        188.80        31.07 o                         
   8  15   6        211.76        192.29        21.96 o                         
  -9  16   6         48.30         55.65        16.56 o                         
  -8  16   6         48.31         49.55        14.40 o                         
  -7  16   6         49.21         56.94        13.63 o                         
  -6  16   6         99.11         90.37        13.98 o                         
  -5  16   6         35.96         42.33         6.97 o                         
  -4  16   6         39.43         39.89         6.90 o                         
  -3  16   6         22.68         22.21         6.26 o                         
  -2  16   6          2.92          8.28         4.33 o                         
  -1  16   6         27.98         44.85         9.64 o                         
   0  16   6         43.01         51.97         6.70 o                         
   1  16   6        349.60        367.04        14.04 o                         
   2  16   6         35.02         32.38         5.70 o                         
   3  16   6          5.81          2.77         6.12 o                         
   4  16   6          2.86          3.97         7.56 o                         
   5  16   6          7.81         -1.75         7.83 o                         
   6  16   6        159.78        151.64        14.09 o                         
   7  16   6          0.36          5.16        11.18 o                         
  -8  17   6        208.80        252.95        37.16 o                         
  -7  17   6          2.09          0.37        10.03 o                         
  -6  17   6        199.07        220.71        20.18 o                         
  -5  17   6         22.39         13.14         6.66 o                         
  -4  17   6          4.32         14.46         7.55 o                         
  -3  17   6         29.70         30.14         4.33 o                         
  -2  17   6          3.63          8.09         4.35 o                         
  -1  17   6         19.55         11.49         6.06 o                         
   0  17   6         63.53         83.92         7.96 o                         
   1  17   6        101.52        124.60        10.31 o                         
   2  17   6         18.18         10.15         7.07 o                         
   3  17   6         47.59         50.57         8.83 o                         
   4  17   6          2.32          9.51         7.46 o                         
   5  17   6         24.54         28.47         9.25 o                         
   6  17   6          8.98         14.05        12.52 o                         
   7  17   6         77.75        107.26        22.87 o                         
  -8  18   6         12.56         14.58        16.26 o                         
  -7  18   6          4.38         -3.86        14.47 o                         
  -6  18   6         48.44         37.27        11.49 o                         
  -5  18   6         77.91        115.55        15.26 o                         
  -4  18   6        144.12        143.71        12.33 o                         
  -3  18   6          1.93          9.25         6.51 o                         
  -2  18   6        128.16        113.78         9.54 o                         
  -1  18   6        156.39        168.87        10.00 o                         
   0  18   6        354.69        345.83        14.35 o                         
   1  18   6        121.23        165.60        10.47 o                         
   2  18   6          7.84          2.01         6.43 o                         
   3  18   6          0.51         -9.10         9.10 o                         
   4  18   6         89.48        110.23        12.55 o                         
   5  18   6          2.69         -6.11        16.62 o                         
   6  18   6         37.57         39.65        12.72 o                         
  -7  19   6         77.82        113.32        22.19 o                         
  -6  19   6          9.19         19.72        12.02 o                         
  -5  19   6         47.73         12.00        15.01 o                         
  -4  19   6         39.36         48.54        11.95 o                         
  -3  19   6         89.13         96.55        11.13 o                         
  -2  19   6         59.44         69.85        11.16 o                         
  -1  19   6         46.73         53.35         6.95 o                         
   0  19   6          3.33          4.83         5.71 o                         
   1  19   6         22.64         25.19        12.86 o                         
   2  19   6        177.31        206.71        15.43 o                         
   3  19   6          0.61          3.96         8.57 o                         
   4  19   6         68.76         81.07        13.30 o                         
   5  19   6         16.40         13.82        10.94 o                         
  -6  20   6         30.80         22.32        14.70 o                         
  -5  20   6         47.50         52.66        14.33 o                         
  -4  20   6          0.84         23.76        10.21 o                         
  -3  20   6          0.09         -2.01         8.00 o                         
  -2  20   6         18.16         20.49         9.51 o                         
  -1  20   6          2.69         -0.85         7.99 o                         
   0  20   6         42.14         44.35         9.22 o                         
   1  20   6          4.41          0.98         9.87 o                         
   2  20   6          1.08          3.13         8.60 o                         
   3  20   6         27.91         48.28        10.89 o                         
   4  20   6        376.60        455.60        27.87 o                         
  -5  21   6          3.66         21.35        16.77 o                         
  -4  21   6        242.95        271.60        23.18 o                         
  -3  21   6         21.10         22.36        15.71 o                         
  -2  21   6        191.96        246.15        29.98 o                         
  -1  21   6         10.05         -1.42        12.00 o                         
   0  21   6          5.17          7.49        12.49 o                         
   1  21   6         24.64         14.04         9.96 o                         
   2  21   6          8.68         23.79        14.73 o                         
   3  21   6          6.98         16.71        15.26 o                         
  -3  22   6        331.02        430.56        29.15 o                         
  -2  22   6         21.73         19.75        14.99 o                         
  -1  22   6         45.39         72.63        16.79 o                         
   0  22   6         31.59         37.16        16.44 o                         
   1  22   6         21.35         11.43        22.15 o                         
   2  22   6          3.10         13.61        12.97 o                         
 -11   0   7        289.75        340.85        29.30 o                         
  -9   0   7         62.68         61.76         6.05 o                         
  -7   0   7        143.87        165.12        10.60 o                         
  -5   0   7       1364.06       1317.93        25.03 o                         
  -3   0   7       1814.41       2040.00        34.72 o                         
  -1   0   7       3155.85       3206.44        50.96 o                         
   1   0   7        145.58        156.75         9.10 o                         
   3   0   7        180.94        190.68        18.38 o                         
   5   0   7        143.10        146.14        18.58 o                         
   7   0   7       1044.95       1038.14        69.86 o                         
   9   0   7         94.09        110.92        16.62 o                         
 -12   1   7         24.41         12.67        26.44 o                         
 -11   1   7          9.25         15.57         9.47 o                         
 -10   1   7          1.96         -6.82         6.82 o                         
  -9   1   7          0.26          5.18         4.19 o                         
  -8   1   7         50.89         38.28         4.03 o                         
  -7   1   7          0.06         -0.39         2.47 o                         
  -6   1   7        709.14        722.36        15.35 o                         
  -5   1   7          1.95          4.92         1.71 o                         
  -4   1   7          7.43          4.38         1.48 o                         
  -3   1   7          8.99          8.90         1.92 o                         
  -2   1   7         29.25         34.40         2.66 o                         
  -1   1   7         78.05         80.77         4.18 o                         
   0   1   7        746.83        756.88        14.91 o                         
   1   1   7       1282.62       1355.88        23.17 o                         
   2   1   7        303.35        308.35        16.45 o                         
   3   1   7        108.08        111.27         6.74 o                         
   4   1   7        146.44        157.09         7.52 o                         
   5   1   7        870.72        861.48        20.98 o                         
   6   1   7       1522.01       1493.42        32.08 o                         
   7   1   7        149.39        157.71        15.88 o                         
   8   1   7        119.99        124.54        10.23 o                         
   9   1   7          0.09         -6.13         6.93 o                         
  10   1   7        283.47        296.72        17.05 o                         
 -12   2   7        125.27        118.26        15.86 o                         
 -11   2   7         11.32         11.65         8.80 o                         
 -10   2   7          0.96          0.42        10.88 o                         
  -9   2   7         32.46         28.67         5.95 o                         
  -8   2   7        655.30        595.71        10.94 o                         
  -7   2   7         86.81         77.69         4.34 o                         
  -6   2   7        101.90        117.68         7.80 o                         
  -5   2   7         78.98         71.26         5.51 o                         
  -4   2   7        133.79        132.59         4.67 o                         
  -3   2   7          4.65          6.67         1.53 o                         
  -2   2   7         73.49         72.40         3.93 o                         
  -1   2   7         31.87         43.33         3.22 o                         
   0   2   7         89.44        121.15         5.29 o                         
   1   2   7       1731.21       1747.20        32.52 o                         
   2   2   7       1017.73       1008.38        19.48 o                         
   3   2   7         85.81         73.66         5.86 o                         
   4   2   7        623.03        651.83        24.65 o                         
   5   2   7         53.06         62.97         5.94 o                         
   6   2   7          0.49         -0.74         3.77 o                         
   7   2   7         12.99         26.78         5.74 o                         
   8   2   7         36.25         31.08         7.07 o                         
   9   2   7        231.98        239.27        14.43 o                         
  10   2   7          0.58         10.41         8.28 o                         
 -12   3   7         20.72         22.02        12.77 o                         
 -11   3   7         91.07         83.27        13.01 o                         
 -10   3   7         74.74         97.43        11.73 o                         
  -9   3   7          1.22          8.61         5.21 o                         
  -8   3   7        413.03        384.89        19.18 o                         
  -7   3   7        784.89        713.51        13.29 o                         
  -6   3   7         41.21         40.96         3.04 o                         
  -5   3   7         12.83         11.88         2.26 o                         
  -4   3   7       1778.38       1756.62        26.46 o                         
  -3   3   7          9.02          9.64         2.13 o                         
  -2   3   7        543.34        532.72        10.21 o                         
  -1   3   7          1.35         -1.06         1.31 o                         
   0   3   7       1432.82       1474.05        24.15 o                         
   1   3   7          4.12          5.51         2.03 o                         
   2   3   7         54.48         65.78         6.34 o                         
   3   3   7        848.34        915.82        18.95 o                         
   4   3   7         60.09         56.61         5.61 o                         
   5   3   7        214.31        216.56         9.54 o                         
   6   3   7        381.82        369.36        16.89 o                         
   7   3   7         88.22         76.48        10.42 o                         
   8   3   7        782.20        741.21        21.05 o                         
   9   3   7         96.92         85.37        11.76 o                         
  10   3   7         87.19         98.02        12.43 o                         
 -12   4   7         96.89        108.33        17.34 o                         
 -11   4   7         67.64         62.42         9.81 o                         
 -10   4   7        115.83        129.80        10.74 o                         
  -9   4   7          2.32          4.43         5.34 o                         
  -8   4   7        434.99        407.68        14.72 o                         
  -7   4   7        106.56        108.70        10.74 o                         
  -6   4   7       1522.08       1446.85        20.17 o                         
  -5   4   7          1.03          1.93         1.69 o                         
  -4   4   7          7.86          0.78         2.29 o                         
  -3   4   7          8.32          6.79         2.18 o                         
  -2   4   7       1773.82       1811.18        26.31 o                         
  -1   4   7          3.57          1.51         1.64 o                         
   0   4   7       1830.48       1900.67        29.54 o                         
   1   4   7        435.12        398.81        18.54 o                         
   2   4   7          5.90          0.91         2.22 o                         
   3   4   7        493.19        501.90        17.78 o                         
   4   4   7         29.72         38.06         7.27 o                         
   5   4   7        227.69        233.34        14.81 o                         
   6   4   7         84.12         71.78         7.09 o                         
   7   4   7        138.60        143.41         9.99 o                         
   8   4   7         13.19         27.46         9.51 o                         
   9   4   7         19.91         29.74         8.69 o                         
  10   4   7         93.05         97.82        15.97 o                         
 -12   5   7         21.19         27.78        12.06 o                         
 -11   5   7          0.14         -6.82        12.14 o                         
 -10   5   7         32.07         41.20         8.56 o                         
  -9   5   7          6.92          8.08         5.61 o                         
  -8   5   7        636.77        662.01        28.63 o                         
  -7   5   7         29.06         50.78         7.07 o                         
  -6   5   7       2034.76       1997.84        37.71 o                         
  -5   5   7        161.66        166.69         5.18 o                         
  -4   5   7          0.05          1.39         1.69 o                         
  -3   5   7          2.79         -1.42         2.04 o                         
  -2   5   7        171.18        178.48         5.67 o                         
  -1   5   7          5.94          9.43         2.22 o                         
   0   5   7        112.37        116.45         5.37 o                         
   1   5   7       3680.32       3790.30        52.89 o                         
   2   5   7         33.82         58.09         5.04 o                         
   3   5   7        386.49        433.99        13.36 o                         
   4   5   7         14.77         21.84         7.51 o                         
   5   5   7         44.70         62.28         6.30 o                         
   6   5   7         82.17         86.96         8.16 o                         
   7   5   7          1.29          2.60         5.40 o                         
   8   5   7         58.48         59.00         8.16 o                         
   9   5   7         52.21         58.14         8.82 o                         
  10   5   7          2.86         -3.41         9.13 o                         
 -12   6   7          1.86          1.09        11.61 o                         
 -11   6   7          0.03         -2.59         7.78 o                         
 -10   6   7        103.18         98.45         9.97 o                         
  -9   6   7        110.32        123.99        10.64 o                         
  -8   6   7        579.50        569.83        18.12 o                         
  -7   6   7        110.12        100.04         8.35 o                         
  -6   6   7        130.61        120.05        11.26 o                         
  -5   6   7        312.92        289.89         6.75 o                         
  -4   6   7          0.85          0.83         1.90 o                         
  -3   6   7        867.18        841.30        14.18 o                         
  -2   6   7          1.82          4.92         2.33 o                         
  -1   6   7         40.43         51.53         4.31 o                         
   0   6   7        983.58       1082.26        19.85 o                         
   1   6   7        143.72        124.27         5.95 o                         
   2   6   7       1051.01       1153.10        27.10 o                         
   3   6   7        539.05        572.72        14.40 o                         
   4   6   7        705.41        680.86        16.59 o                         
   5   6   7         61.10         38.58         5.56 o                         
   6   6   7        442.41        402.60        14.23 o                         
   7   6   7        206.06        205.19        11.50 o                         
   8   6   7        120.13        123.41        10.23 o                         
   9   6   7         85.72         88.84         9.75 o                         
  10   6   7          2.82         11.07         9.21 o                         
 -12   7   7         55.82         50.67        33.77 o                         
 -11   7   7         33.48         34.95        12.28 o                         
 -10   7   7         11.87         16.62         7.19 o                         
  -9   7   7          4.19         -4.26         5.28 o                         
  -8   7   7         55.17         71.56         9.42 o                         
  -7   7   7          6.26          6.80         3.88 o                         
  -6   7   7          6.61          4.42         3.41 o                         
  -5   7   7         33.82         31.82         2.74 o                         
  -4   7   7          6.12          5.89         2.27 o                         
  -3   7   7        471.30        448.05         9.63 o                         
  -2   7   7        214.03        245.48         7.28 o                         
  -1   7   7         67.16         64.28         4.76 o                         
   0   7   7          7.58          5.08         2.32 o                         
   1   7   7         10.87         13.34         3.63 o                         
   2   7   7        204.99        209.95        10.81 o                         
   3   7   7         16.27         13.56         3.89 o                         
   4   7   7        454.82        509.51        14.16 o                         
   5   7   7        330.04        296.70        11.25 o                         
   6   7   7        206.86        164.88         9.65 o                         
   7   7   7         53.85         60.88         7.36 o                         
   8   7   7         12.00          2.94         6.14 o                         
   9   7   7        226.75        223.37        13.96 o                         
  10   7   7         84.25         83.24        11.84 o                         
 -11   8   7         33.03         50.23        11.59 o                         
 -10   8   7         39.82         60.17         9.04 o                         
  -9   8   7        125.80        136.60        12.49 o                         
  -8   8   7         29.12         17.77         5.54 o                         
  -7   8   7         25.91         21.05         4.77 o                         
  -6   8   7          0.27         -0.01         5.31 o                         
  -5   8   7         49.90         59.49         4.02 o                         
  -4   8   7        527.58        516.78        10.49 o                         
  -3   8   7        231.59        235.50         6.93 o                         
  -2   8   7          0.00          0.42         2.46 o                         
  -1   8   7        379.88        349.92        36.80 o                         
   0   8   7          0.58          2.46         2.27 o                         
   1   8   7        292.96        303.98        11.91 o                         
   2   8   7         14.50         22.80         4.37 o                         
   3   8   7          0.02          0.32         3.40 o                         
   4   8   7         15.46         28.78         4.51 o                         
   5   8   7         38.52         25.85         4.89 o                         
   6   8   7          9.55         11.08         6.06 o                         
   7   8   7        371.22        375.32        14.12 o                         
   8   8   7         81.43         75.79        11.19 o                         
   9   8   7        140.29        146.45        12.16 o                         
  10   8   7          0.81         14.55        14.85 o                         
 -11   9   7        132.28        123.91        17.43 o                         
 -10   9   7         16.90         17.44         7.03 o                         
  -9   9   7          8.64         13.43         6.38 o                         
  -8   9   7        201.68        219.36        12.49 o                         
  -7   9   7        411.30        382.03        14.13 o                         
  -6   9   7        640.45        587.55        17.22 o                         
  -5   9   7        296.78        272.38         6.81 o                         
  -4   9   7        223.99        193.19         7.52 o                         
  -3   9   7         32.65         51.14         5.31 o                         
  -2   9   7        427.89        400.22        10.94 o                         
  -1   9   7         24.10         27.91         3.65 o                         
   0   9   7        618.12        641.97        14.70 o                         
   1   9   7        312.89        325.24        10.11 o                         
   2   9   7          0.02         -2.40         2.40 o                         
   3   9   7          3.02          1.31         3.06 o                         
   4   9   7          7.24          3.16         3.30 o                         
   5   9   7          0.67         -3.60         3.63 o                         
   6   9   7        412.47        394.97        21.77 o                         
   7   9   7         19.10         21.18         6.08 o                         
   8   9   7        168.44        161.58        11.61 o                         
   9   9   7        230.38        223.82        22.43 o                         
 -11  10   7         44.60         57.04        14.83 o                         
 -10  10   7          2.78          2.66         9.69 o                         
  -9  10   7          0.28          1.59         5.92 o                         
  -8  10   7          0.02          2.75         5.15 o                         
  -7  10   7         83.77         85.95         8.19 o                         
  -6  10   7          9.90         10.87         4.28 o                         
  -5  10   7        401.93        398.44         8.66 o                         
  -4  10   7        102.10         94.78         4.99 o                         
  -3  10   7       1099.61       1085.81        20.46 o                         
  -2  10   7        469.99        435.95        12.55 o                         
  -1  10   7         26.10         29.72         3.89 o                         
   0  10   7         99.29        104.73         7.30 o                         
   1  10   7         65.95         72.77         8.41 o                         
   2  10   7       1574.80       1472.46        26.74 o                         
   3  10   7        162.67        169.94         8.45 o                         
   4  10   7          0.05          1.58         5.52 o                         
   5  10   7        290.61        298.57        13.58 o                         
   6  10   7         19.90         29.86         5.98 o                         
   7  10   7         37.31         35.48         6.78 o                         
   8  10   7          4.81          6.86         6.66 o                         
   9  10   7        221.72        266.63        22.63 o                         
 -11  11   7        183.99        223.37        25.32 o                         
 -10  11   7          0.76        -14.29        15.72 o                         
  -9  11   7          4.53          3.33         8.79 o                         
  -8  11   7          1.09         -2.88         5.73 o                         
  -7  11   7         37.15         37.20         6.34 o                         
  -6  11   7         56.45         44.77         6.29 o                         
  -5  11   7        549.50        529.70         9.93 o                         
  -4  11   7          0.13         -2.18         2.18 o                         
  -3  11   7        250.91        222.81        12.13 o                         
  -2  11   7         64.35         69.38         6.76 o                         
  -1  11   7       1401.87       1341.19        24.67 o                         
   0  11   7       1400.96       1312.72        24.42 o                         
   1  11   7        265.49        252.91        11.76 o                         
   2  11   7        374.72        346.94        19.91 o                         
   3  11   7          1.38          4.08         3.32 o                         
   4  11   7         58.07         55.16         7.26 o                         
   5  11   7        248.59        233.00        10.45 o                         
   6  11   7         56.90         71.97         7.14 o                         
   7  11   7        250.63        290.95        17.17 o                         
   8  11   7        254.89        277.74        31.70 o                         
   9  11   7        371.71        401.27        28.79 o                         
 -10  12   7        148.50        160.80        19.64 o                         
  -9  12   7         36.80         61.78        12.57 o                         
  -8  12   7         39.59         45.94        12.00 o                         
  -7  12   7          8.79         10.43         5.35 o                         
  -6  12   7        124.34        123.77         7.52 o                         
  -5  12   7        721.09        689.55        16.65 o                         
  -4  12   7        175.31        163.95        10.79 o                         
  -3  12   7        319.19        316.25        10.46 o                         
  -2  12   7        182.90        191.81         8.61 o                         
  -1  12   7        106.22        111.82         7.24 o                         
   0  12   7        167.89        183.37         9.14 o                         
   1  12   7          1.66          3.14         3.23 o                         
   2  12   7       1552.54       1491.66        34.23 o                         
   3  12   7         30.98         33.59         4.64 o                         
   4  12   7        273.21        250.29        12.33 o                         
   5  12   7          8.14          4.90         6.60 o                         
   6  12   7         39.37         33.75         5.88 o                         
   7  12   7         12.03         19.17         8.88 o                         
   8  12   7         54.11         86.32        14.00 o                         
   9  12   7        394.71        312.63        39.66 o                         
 -10  13   7         85.08        139.88        19.58 o                         
  -9  13   7         59.50         84.74        15.41 o                         
  -8  13   7          8.64         -0.43         8.65 o                         
  -7  13   7         12.35          7.50        10.18 o                         
  -6  13   7        442.88        416.28        25.78 o                         
  -5  13   7        350.63        325.80         9.33 o                         
  -4  13   7         57.64         50.05         4.35 o                         
  -3  13   7         10.63         10.71         3.35 o                         
  -2  13   7        104.00        117.52         7.48 o                         
  -1  13   7        270.06        264.51        11.30 o                         
   0  13   7        337.74        373.53        15.21 o                         
   1  13   7         61.30         63.79         6.40 o                         
   2  13   7         79.48         76.80         6.55 o                         
   3  13   7        102.17        119.41         7.53 o                         
   4  13   7          6.18          5.90         4.11 o                         
   5  13   7         31.48         31.38         5.23 o                         
   6  13   7         22.26         21.90         8.29 o                         
   7  13   7          1.13         -2.45         8.86 o                         
   8  13   7          0.41         -7.17        10.76 o                         
 -10  14   7          0.02          8.14        14.77 o                         
  -9  14   7         10.39         30.37        20.72 o                         
  -8  14   7         17.33          8.07        10.79 o                         
  -7  14   7          0.49         13.10         8.86 o                         
  -6  14   7        263.04        249.89        16.72 o                         
  -5  14   7         45.05         46.08         4.78 o                         
  -4  14   7          7.36          1.32         2.90 o                         
  -3  14   7        172.21        134.97        15.01 o                         
  -2  14   7        372.51        364.77        11.76 o                         
  -1  14   7         67.49         67.36         9.70 o                         
   0  14   7        108.67        114.01         8.40 o                         
   1  14   7        152.70        131.67         8.26 o                         
   2  14   7          3.18          7.74         3.94 o                         
   3  14   7         44.23         46.41         5.26 o                         
   4  14   7         74.03         76.64         6.69 o                         
   5  14   7         94.09         89.48         9.49 o                         
   6  14   7         36.33         35.23         9.86 o                         
   7  14   7         97.31        127.73        15.41 o                         
   8  14   7        162.40        175.30        25.89 o                         
  -9  15   7         27.55         59.67        18.58 o                         
  -8  15   7          6.38         13.28        11.49 o                         
  -7  15   7          0.46         13.06        17.87 o                         
  -6  15   7        334.57        375.64        41.45 o                         
  -5  15   7          5.66         10.54         3.39 o                         
  -4  15   7         54.50         37.65         4.64 o                         
  -3  15   7        191.77        174.94         9.18 o                         
  -2  15   7         44.61         36.90         5.13 o                         
  -1  15   7         56.78         58.90         7.51 o                         
   0  15   7         83.35         77.39         6.79 o                         
   1  15   7          2.30          0.44         3.96 o                         
   2  15   7        160.49        155.57         8.84 o                         
   3  15   7         65.58         60.95         6.34 o                         
   4  15   7        797.33        811.07        26.34 o                         
   5  15   7        241.50        247.55        16.50 o                         
   6  15   7          3.38         -4.56         8.51 o                         
   7  15   7         41.23         65.30        13.06 o                         
  -9  16   7          0.22         13.51        13.47 o                         
  -8  16   7         62.05         86.00        20.90 o                         
  -7  16   7        181.69        260.67        40.56 o                         
  -6  16   7        162.13        189.31        19.53 o                         
  -5  16   7          5.85         -6.14         9.65 o                         
  -4  16   7          0.82         -1.91         6.09 o                         
  -3  16   7          2.83          2.40         4.02 o                         
  -2  16   7          9.53          5.21         6.96 o                         
  -1  16   7         57.82         64.99         6.58 o                         
   0  16   7        171.45        186.88        10.50 o                         
   1  16   7          3.27          1.63         4.46 o                         
   2  16   7        146.98        157.74        11.54 o                         
   3  16   7         45.03         61.28        12.43 o                         
   4  16   7          2.52         -1.38         7.07 o                         
   5  16   7          8.73         11.71         9.05 o                         
   6  16   7         25.34          1.38        12.45 o                         
   7  16   7         72.63         55.58        13.20 o                         
  -8  17   7         12.07         26.13        15.06 o                         
  -7  17   7         17.40         13.99        12.01 o                         
  -6  17   7        173.97        159.95        18.56 o                         
  -5  17   7          0.21         -6.61         6.61 o                         
  -4  17   7        171.19        170.91        15.35 o                         
  -3  17   7          5.32         10.20         4.85 o                         
  -2  17   7          6.19          2.96         4.57 o                         
  -1  17   7        153.57        152.04         9.76 o                         
   0  17   7         28.54         28.13         5.49 o                         
   1  17   7         72.82         75.85         7.32 o                         
   2  17   7          0.15         -4.64         4.64 o                         
   3  17   7        329.25        364.58        19.27 o                         
   4  17   7         59.37         47.32        10.91 o                         
   5  17   7        188.48        185.01        20.35 o                         
   6  17   7         77.06         55.56        25.91 o                         
  -7  18   7         27.66         30.11        14.49 o                         
  -6  18   7        172.34        166.73        20.26 o                         
  -5  18   7        271.65        299.55        28.59 o                         
  -4  18   7         23.87         23.49         8.26 o                         
  -3  18   7          9.66         14.15         7.63 o                         
  -2  18   7          3.52          6.40         4.89 o                         
  -1  18   7        163.39        191.99        11.80 o                         
   0  18   7          8.86          4.61         8.87 o                         
   1  18   7          0.65          3.48         5.32 o                         
   2  18   7         50.75         44.48         9.34 o                         
   3  18   7        106.38        133.73        12.89 o                         
   4  18   7        163.03        138.18        14.11 o                         
   5  18   7        133.87        131.05        14.91 o                         
   6  18   7         12.38          1.17        13.77 o                         
  -7  19   7         19.23          7.50        21.80 o                         
  -6  19   7         65.88        117.01        17.42 o                         
  -5  19   7         13.76         18.94        15.37 o                         
  -4  19   7         26.73         24.88         8.66 o                         
  -3  19   7          6.98          6.21         7.72 o                         
  -2  19   7          2.67         -1.67         7.28 o                         
  -1  19   7         44.43         35.20         8.58 o                         
   0  19   7         82.76         94.90        12.08 o                         
   1  19   7         56.62         85.27        10.75 o                         
   2  19   7         92.12         97.21        11.91 o                         
   3  19   7         90.78        107.06        13.07 o                         
   4  19   7         27.29         30.43        11.07 o                         
   5  19   7         12.72          3.15        20.40 o                         
  -6  20   7          0.51         14.65        20.01 o                         
  -5  20   7          0.03          4.50        12.70 o                         
  -4  20   7         47.40         28.74        18.94 o                         
  -3  20   7          0.42          8.61         8.61 o                         
  -2  20   7         14.46         26.65        14.86 o                         
  -1  20   7         21.84         12.40         8.63 o                         
   0  20   7         38.20         43.46        16.26 o                         
   1  20   7          0.56          1.45         8.87 o                         
   2  20   7         72.18         88.90        11.94 o                         
   3  20   7         43.76         36.59        12.28 o                         
   4  20   7        183.34        174.21        17.02 o                         
  -4  21   7        257.40        272.41        23.09 o                         
  -3  21   7        132.28        154.15        19.82 o                         
  -2  21   7         18.87         24.41        12.49 o                         
  -1  21   7         78.56        128.28        25.01 o                         
   0  21   7          5.33          1.07        19.30 o                         
   1  21   7          5.02          5.82        10.12 o                         
   2  21   7         10.58         16.96        11.84 o                         
  -2  22   7        224.88        264.46        24.92 o                         
  -1  22   7        267.74        353.30        26.50 o                         
   0  22   7         19.53         48.95        22.87 o                         
 -12   0   8        295.05        444.48        37.88 o                         
 -10   0   8         22.16         15.58         5.95 o                         
  -8   0   8         11.88         19.74         4.05 o                         
  -6   0   8       1358.20       1375.48        26.91 o                         
  -4   0   8       2293.10       2365.16        40.36 o                         
  -2   0   8        477.29        520.15        22.49 o                         
   0   0   8       2417.84       2485.59        52.42 o                         
   2   0   8       1048.45       1095.16        29.94 o                         
   4   0   8         43.99         40.18         7.37 o                         
   6   0   8         15.46         13.69         6.69 o                         
   8   0   8         75.55         70.48        16.62 o                         
  10   0   8         49.04         39.51        30.37 o                         
 -12   1   8         23.57         52.88        14.15 o                         
 -11   1   8          3.32          8.60         9.59 o                         
 -10   1   8          2.84          3.63         6.06 o                         
  -9   1   8         45.01         36.05         4.79 o                         
  -8   1   8         20.99         12.84         4.24 o                         
  -7   1   8        251.60        221.61         6.93 o                         
  -6   1   8        470.73        457.19        11.81 o                         
  -5   1   8        299.33        299.08         7.96 o                         
  -4   1   8        444.60        435.06        10.45 o                         
  -3   1   8        482.01        494.01        10.12 o                         
  -2   1   8       2940.58       3117.06        43.82 o                         
  -1   1   8        225.61        264.10         8.12 o                         
   0   1   8        861.07        878.98        19.79 o                         
   1   1   8         18.51         15.02         2.74 o                         
   2   1   8         92.71         98.88         6.50 o                         
   3   1   8         27.81         27.89         4.39 o                         
   4   1   8         21.37         21.01         4.13 o                         
   5   1   8        134.20        132.27         9.03 o                         
   6   1   8         17.60         17.63         5.25 o                         
   7   1   8        398.07        403.64        21.46 o                         
   8   1   8         12.20          4.87        14.37 o                         
   9   1   8        102.28         92.77        10.21 o                         
  10   1   8        124.00        145.42        12.88 o                         
 -12   2   8        415.34        514.52        39.31 o                         
 -11   2   8         30.13         19.47         9.98 o                         
 -10   2   8         25.27         12.18         5.15 o                         
  -9   2   8         12.81         19.77         7.17 o                         
  -8   2   8        170.31        151.00         6.25 o                         
  -7   2   8        447.14        428.61        10.21 o                         
  -6   2   8       1177.44       1098.13        17.61 o                         
  -5   2   8        120.83        125.78         5.14 o                         
  -4   2   8          3.83          7.91         2.07 o                         
  -3   2   8         18.66         23.21         2.69 o                         
  -2   2   8         16.22         16.51         3.35 o                         
  -1   2   8         25.17         31.62         3.45 o                         
   0   2   8         71.77         69.00         8.77 o                         
   1   2   8        984.97       1072.14        20.32 o                         
   2   2   8        473.46        480.99        12.72 o                         
   3   2   8         85.13        101.59         8.05 o                         
   4   2   8        125.01        136.37         8.81 o                         
   5   2   8         85.72         92.59         8.11 o                         
   6   2   8         95.46         96.55         8.23 o                         
   7   2   8        212.07        220.16        12.83 o                         
   8   2   8        357.09        342.94        15.63 o                         
   9   2   8          2.97          5.54         7.63 o                         
  10   2   8         41.75         39.71        12.16 o                         
 -12   3   8          4.52          2.23        12.53 o                         
 -11   3   8         36.79         44.46        10.83 o                         
 -10   3   8        298.17        248.32        16.77 o                         
  -9   3   8          6.11          2.05         7.50 o                         
  -8   3   8        133.56        112.12        20.70 o                         
  -7   3   8         57.37         50.97         4.45 o                         
  -6   3   8         21.42         23.89        11.43 o                         
  -5   3   8        178.48        173.97         5.82 o                         
  -4   3   8        523.86        530.64        10.65 o                         
  -3   3   8        699.48        728.04        13.05 o                         
  -2   3   8         53.23         31.43         3.33 o                         
  -1   3   8          1.42          1.00         1.90 o                         
   0   3   8       1525.99       1536.29        25.75 o                         
   1   3   8        608.03        591.95        15.73 o                         
   2   3   8        222.60        249.74        20.32 o                         
   3   3   8        169.50        169.18         7.74 o                         
   4   3   8         36.75         56.58         8.56 o                         
   5   3   8        177.09        190.84        10.52 o                         
   6   3   8          0.40          0.44         4.87 o                         
   7   3   8        111.24        113.02         9.41 o                         
   8   3   8          3.34          8.23         6.50 o                         
   9   3   8         34.92         57.55         9.18 o                         
  10   3   8          7.62         -6.84         9.05 o                         
 -12   4   8          0.23          0.48        10.74 o                         
 -11   4   8          7.76          7.28         8.10 o                         
 -10   4   8          0.29          3.47         5.98 o                         
  -9   4   8          6.20          5.72         5.13 o                         
  -8   4   8         41.90         53.48         7.98 o                         
  -7   4   8        234.42        216.51        10.42 o                         
  -6   4   8        733.41        739.09        12.93 o                         
  -5   4   8        273.27        281.32         8.74 o                         
  -4   4   8        931.93        877.24        20.03 o                         
  -3   4   8       1230.49       1297.51        19.62 o                         
  -2   4   8        258.02        289.19         8.64 o                         
  -1   4   8        354.87        387.93        10.33 o                         
   0   4   8          6.69          6.73         3.71 o                         
   1   4   8        820.42        777.38        16.66 o                         
   2   4   8       1968.10       2028.62        46.07 o                         
   3   4   8         72.64         74.54         6.06 o                         
   4   4   8        645.59        681.38        17.21 o                         
   5   4   8         51.40         60.72         7.78 o                         
   6   4   8         65.20         77.65         7.79 o                         
   7   4   8          1.77          4.34         5.03 o                         
   8   4   8        104.06        111.65        10.09 o                         
   9   4   8         62.55         79.75        22.28 o                         
  10   4   8          1.02         -7.18         9.57 o                         
 -12   5   8        100.48         99.20        16.12 o                         
 -11   5   8          0.02         -4.66         8.76 o                         
 -10   5   8         56.87         60.70         8.61 o                         
  -9   5   8        168.72        167.90        20.03 o                         
  -8   5   8        139.58        134.40        10.14 o                         
  -7   5   8        905.06        834.95        21.83 o                         
  -6   5   8        421.52        407.86         8.58 o                         
  -5   5   8         44.59         38.33         4.54 o                         
  -4   5   8          9.90          7.20         2.45 o                         
  -3   5   8        660.67        708.74        13.07 o                         
  -2   5   8          1.58          1.60         2.00 o                         
  -1   5   8        146.82        162.07         6.58 o                         
   0   5   8        322.75        289.86         9.18 o                         
   1   5   8         75.82         71.67        12.17 o                         
   2   5   8         72.50         78.39         6.86 o                         
   3   5   8        145.29        129.52         8.36 o                         
   4   5   8        217.89        223.64        11.38 o                         
   5   5   8         34.09         42.30         5.52 o                         
   6   5   8         47.95         44.94         6.30 o                         
   7   5   8        307.56        302.64        19.35 o                         
   8   5   8        138.64        144.64        11.31 o                         
   9   5   8        298.71        267.20        16.29 o                         
  10   5   8          0.01         -4.05         9.75 o                         
 -12   6   8          0.45          5.64        12.21 o                         
 -11   6   8         21.56         36.73        11.29 o                         
 -10   6   8        256.97        305.37        15.70 o                         
  -9   6   8         23.31         27.14         6.58 o                         
  -8   6   8        123.96         99.59         9.15 o                         
  -7   6   8         87.85         85.18         7.91 o                         
  -6   6   8         25.37         28.39         2.38 o                         
  -5   6   8        699.55        654.46        13.59 o                         
  -4   6   8        330.73        319.32         8.07 o                         
  -3   6   8        254.53        252.52         8.61 o                         
  -2   6   8        321.76        316.75         9.40 o                         
  -1   6   8         21.66         15.03         2.94 o                         
   0   6   8         79.87         91.63         6.19 o                         
   1   6   8        783.87        757.79        19.07 o                         
   2   6   8          6.09          5.94         3.35 o                         
   3   6   8        842.00        810.14        18.48 o                         
   4   6   8        661.66        670.65        17.14 o                         
   5   6   8        117.07        104.01         7.91 o                         
   6   6   8         52.26         60.38         7.18 o                         
   7   6   8         63.67         76.17         7.90 o                         
   8   6   8        223.70        222.15        13.48 o                         
   9   6   8          3.79          3.97         9.77 o                         
  10   6   8          4.57          6.63        10.38 o                         
 -11   7   8          2.58          9.06        10.37 o                         
 -10   7   8          0.02          3.79         7.15 o                         
  -9   7   8          3.63          4.06         5.66 o                         
  -8   7   8         78.96         91.06         9.28 o                         
  -7   7   8        431.89        419.41        15.81 o                         
  -6   7   8       1513.81       1500.79        31.73 o                         
  -5   7   8        808.74        817.10        21.06 o                         
  -4   7   8         24.81         24.37         3.14 o                         
  -3   7   8        345.22        322.93         9.59 o                         
  -2   7   8         58.22         70.73         6.45 o                         
  -1   7   8         51.59         50.41         7.43 o                         
   0   7   8         97.30         90.60         8.98 o                         
   1   7   8        313.72        300.22        12.07 o                         
   2   7   8        402.44        384.64        11.67 o                         
   3   7   8        185.01        188.66         8.34 o                         
   4   7   8          2.62          3.85         3.45 o                         
   5   7   8        612.52        566.86        16.33 o                         
   6   7   8        176.88        212.16        11.19 o                         
   7   7   8          5.54         21.61         5.57 o                         
   8   7   8          8.20          5.47         6.87 o                         
   9   7   8         19.26          8.11        13.45 o                         
 -11   8   8          2.17         10.92         8.88 o                         
 -10   8   8          3.56          7.49         7.07 o                         
  -9   8   8         22.65         20.58         6.36 o                         
  -8   8   8         97.64        110.87        10.89 o                         
  -7   8   8         10.49         18.01         4.93 o                         
  -6   8   8        126.46        134.81        11.14 o                         
  -5   8   8        373.08        341.90         9.31 o                         
  -4   8   8       2894.81       2783.87        36.55 o                         
  -3   8   8         24.03         23.02         3.42 o                         
  -2   8   8        321.58        305.84        10.71 o                         
  -1   8   8          5.69          5.38         2.62 o                         
   0   8   8        285.57        289.44         9.54 o                         
   1   8   8         24.82         34.26         4.35 o                         
   2   8   8        537.03        546.37        14.34 o                         
   3   8   8         21.04         28.53         4.44 o                         
   4   8   8         77.42         76.58         7.65 o                         
   5   8   8         49.87         43.25         6.50 o                         
   6   8   8         31.47         27.29         5.82 o                         
   7   8   8        242.06        243.12        12.73 o                         
   8   8   8         22.01         18.86         7.50 o                         
   9   8   8         81.26         96.09        11.01 o                         
 -11   9   8        116.71        141.88        47.51 o                         
 -10   9   8         12.21         10.48         7.82 o                         
  -9   9   8          0.10         -4.32         5.35 o                         
  -8   9   8        151.99        163.21        16.28 o                         
  -7   9   8          5.29          3.25         4.69 o                         
  -6   9   8        358.08        321.50        20.45 o                         
  -5   9   8         25.39         28.19         4.52 o                         
  -4   9   8          0.61          0.06         2.47 o                         
  -3   9   8        784.18        752.88        16.39 o                         
  -2   9   8        381.20        341.13        10.91 o                         
  -1   9   8         85.14         83.50         7.46 o                         
   0   9   8        223.63        223.76        10.99 o                         
   1   9   8        629.74        588.70        14.93 o                         
   2   9   8          6.33         13.24         3.83 o                         
   3   9   8         12.26          9.75         3.46 o                         
   4   9   8         72.48         61.27         6.86 o                         
   5   9   8         35.65         51.59         9.55 o                         
   6   9   8         35.05         31.27         6.08 o                         
   7   9   8        104.53         91.19         8.98 o                         
   8   9   8        281.08        288.15        16.04 o                         
   9   9   8         38.08         46.52        12.48 o                         
 -11  10   8          7.29         16.96        13.82 o                         
 -10  10   8          3.61          8.55        17.51 o                         
  -9  10   8        105.93        127.78        10.88 o                         
  -8  10   8         12.51         15.98         8.23 o                         
  -7  10   8          2.35          3.48         6.97 o                         
  -6  10   8         11.93         16.24         4.76 o                         
  -5  10   8         28.32         23.61         4.75 o                         
  -4  10   8          0.01         -1.62         2.51 o                         
  -3  10   8        821.92        759.95        16.80 o                         
  -2  10   8        350.47        295.36         9.94 o                         
  -1  10   8         23.22         30.50         7.01 o                         
   0  10   8        202.10        176.62        10.23 o                         
   1  10   8        161.22        162.35         8.33 o                         
   2  10   8          5.13          1.37         3.14 o                         
   3  10   8         11.09         10.50         3.81 o                         
   4  10   8         89.66         79.87         7.11 o                         
   5  10   8         80.17         84.05         7.92 o                         
   6  10   8         75.28         89.64         8.77 o                         
   7  10   8          7.65         -3.60         6.65 o                         
   8  10   8         95.62         94.76        10.62 o                         
   9  10   8        113.12        130.06        15.79 o                         
 -10  11   8        165.45        190.77        21.60 o                         
  -9  11   8          0.94         -8.03         8.03 o                         
  -8  11   8         51.37         61.71         7.63 o                         
  -7  11   8          7.37          4.68         8.35 o                         
  -6  11   8         69.91         79.71         7.18 o                         
  -5  11   8        139.82        131.23         8.93 o                         
  -4  11   8        293.17        295.71         9.95 o                         
  -3  11   8         30.85         52.59         4.99 o                         
  -2  11   8          1.12         -1.90         2.79 o                         
  -1  11   8          0.52         -1.11         3.01 o                         
   0  11   8        170.90        199.75        12.32 o                         
   1  11   8        247.69        261.30         9.92 o                         
   2  11   8         67.69         66.60         6.21 o                         
   3  11   8         94.96        109.40        11.45 o                         
   4  11   8         71.62         75.24         6.81 o                         
   5  11   8         19.76         18.19         5.18 o                         
   6  11   8          9.83         12.84         7.36 o                         
   7  11   8        188.45        177.48        17.09 o                         
   8  11   8         31.76         28.04        13.89 o                         
 -10  12   8         90.22         88.82        15.92 o                         
  -9  12   8          5.14          6.25        10.86 o                         
  -8  12   8          4.90         11.83         6.07 o                         
  -7  12   8         12.46          8.38         5.28 o                         
  -6  12   8          0.25          7.74         4.74 o                         
  -5  12   8          9.31          8.75         3.93 o                         
  -4  12   8        109.94         93.26         6.47 o                         
  -3  12   8          4.34         12.05         3.35 o                         
  -2  12   8        102.49        114.19        10.40 o                         
  -1  12   8        830.53        773.13        48.24 o                         
   0  12   8        879.10        819.17        18.84 o                         
   1  12   8          1.95         -2.79         3.36 o                         
   2  12   8        111.38        117.47         7.79 o                         
   3  12   8          4.27          1.07         3.89 o                         
   4  12   8        113.70        106.99         7.81 o                         
   5  12   8         20.38         18.78         6.25 o                         
   6  12   8          0.20         -3.26         6.79 o                         
   7  12   8          3.58          7.32         8.94 o                         
   8  12   8        732.94        772.38        34.85 o                         
 -10  13   8         22.11         36.83        14.65 o                         
  -9  13   8         69.81         73.25        16.08 o                         
  -8  13   8         21.10         26.03        11.39 o                         
  -7  13   8          0.82         -4.05         4.84 o                         
  -6  13   8         35.43         31.60         5.60 o                         
  -5  13   8          8.01         13.14         4.41 o                         
  -4  13   8        216.76        187.27         8.70 o                         
  -3  13   8         30.00         23.83         4.44 o                         
  -2  13   8         73.41         62.69         5.96 o                         
  -1  13   8         83.02         83.09        10.99 o                         
   0  13   8        533.12        475.59        13.85 o                         
   1  13   8        726.96        658.71        16.95 o                         
   2  13   8        361.87        365.10        16.61 o                         
   3  13   8        253.43        273.08        11.79 o                         
   4  13   8          0.37         -2.13         4.42 o                         
   5  13   8          9.76          3.04         4.88 o                         
   6  13   8        108.05        105.08        15.66 o                         
   7  13   8         34.14         24.05        17.05 o                         
   8  13   8         34.06         36.08        12.56 o                         
  -9  14   8         14.01         46.85        13.87 o                         
  -8  14   8         45.15         86.56        31.62 o                         
  -7  14   8         15.90         28.45         9.32 o                         
  -6  14   8          0.01          3.42         4.75 o                         
  -5  14   8          0.95         -1.53         3.86 o                         
  -4  14   8         35.05         46.51         5.24 o                         
  -3  14   8         88.22         93.84         7.27 o                         
  -2  14   8         28.50         30.33         5.05 o                         
  -1  14   8         87.12         96.58         7.70 o                         
   0  14   8        182.72        194.89         9.63 o                         
   1  14   8         63.65         46.11         5.95 o                         
   2  14   8         34.24         32.90         5.33 o                         
   3  14   8        213.00        196.93        11.91 o                         
   4  14   8          5.36          7.62         5.35 o                         
   5  14   8         87.21        101.99        11.74 o                         
   6  14   8        217.69        209.04        21.47 o                         
   7  14   8        154.57        142.27        31.27 o                         
  -9  15   8         34.93         60.15        15.86 o                         
  -8  15   8         19.96         41.51        14.02 o                         
  -7  15   8         79.47         87.43        35.02 o                         
  -6  15   8         10.81          4.94         8.93 o                         
  -5  15   8         36.20         44.71         6.02 o                         
  -4  15   8        158.79        149.57         8.61 o                         
  -3  15   8         34.45         27.83         7.22 o                         
  -2  15   8          9.40         10.63         5.23 o                         
  -1  15   8          0.11         -4.38         4.38 o                         
   0  15   8         30.67         23.12         5.65 o                         
   1  15   8         79.23         82.84         7.67 o                         
   2  15   8         81.17         75.37         7.14 o                         
   3  15   8         58.93         70.90         7.25 o                         
   4  15   8        441.96        399.96        15.23 o                         
   5  15   8         23.24         32.98         9.58 o                         
   6  15   8         37.29         32.14        12.16 o                         
   7  15   8         39.54         41.45        12.10 o                         
  -8  16   8         97.79         62.17        35.73 o                         
  -7  16   8         96.89         97.43        34.84 o                         
  -6  16   8         15.21          7.85        10.86 o                         
  -5  16   8        364.06        396.92        16.60 o                         
  -4  16   8          0.76          2.42         6.34 o                         
  -3  16   8        129.00        146.87         8.83 o                         
  -2  16   8         63.97         62.50         6.68 o                         
  -1  16   8          0.07          4.68         4.76 o                         
   0  16   8         31.14         41.43         7.09 o                         
   1  16   8          2.88          2.02         4.96 o                         
   2  16   8        573.23        542.85        22.01 o                         
   3  16   8        112.61        102.24         8.24 o                         
   4  16   8         52.41         49.84         9.87 o                         
   5  16   8         23.49         21.50         9.97 o                         
   6  16   8         64.64         50.20        33.23 o                         
  -8  17   8        309.68        314.32        38.77 o                         
  -7  17   8        135.90        184.28        22.01 o                         
  -6  17   8         33.59         33.79        11.49 o                         
  -5  17   8        119.11        105.67        20.72 o                         
  -4  17   8         39.49         33.83         8.70 o                         
  -3  17   8        216.00        219.86        10.62 o                         
  -2  17   8         23.09         27.18         5.82 o                         
  -1  17   8         36.62         37.25         6.45 o                         
   0  17   8          3.27          0.07         5.10 o                         
   1  17   8         74.00         88.58        10.67 o                         
   2  17   8        277.79        324.94        13.04 o                         
   3  17   8         55.87         51.67        10.07 o                         
   4  17   8          1.00         -8.46         8.46 o                         
   5  17   8        122.28        147.01        15.77 o                         
   6  17   8         67.96         68.86        19.60 o                         
  -7  18   8        189.68        169.02        33.23 o                         
  -6  18   8        137.01        136.65        17.68 o                         
  -5  18   8         16.92         22.17        11.65 o                         
  -4  18   8         35.75         12.43         8.01 o                         
  -3  18   8         22.57         20.68         8.13 o                         
  -2  18   8          0.00         -5.41         5.41 o                         
  -1  18   8          1.26         -0.71         5.95 o                         
   0  18   8         58.79         66.27         7.53 o                         
   1  18   8          4.06          1.84         5.67 o                         
   2  18   8         76.29         80.10        11.74 o                         
   3  18   8        128.02        145.99        14.32 o                         
   4  18   8         38.92         51.28        11.25 o                         
   5  18   8        142.36        154.16        17.10 o                         
  -6  19   8          4.06          0.92        12.82 o                         
  -5  19   8          2.17         15.20        11.84 o                         
  -4  19   8         13.78         19.95         9.92 o                         
  -3  19   8          1.74          8.07         8.40 o                         
  -2  19   8          7.96          7.70         8.76 o                         
  -1  19   8         14.14         25.07         9.18 o                         
   0  19   8        145.99        159.25        12.01 o                         
   1  19   8        308.11        352.71        22.67 o                         
   2  19   8         16.81         31.76        10.70 o                         
   3  19   8        269.69        293.67        23.94 o                         
   4  19   8        136.99        133.50        16.27 o                         
  -5  20   8         12.57         24.28        13.38 o                         
  -4  20   8         44.73         55.95        13.98 o                         
  -3  20   8         15.26         14.41        18.84 o                         
  -2  20   8         20.11         11.94        18.58 o                         
  -1  20   8        156.26        169.34        16.85 o                         
   0  20   8        218.94        231.41        16.60 o                         
   1  20   8        100.99        137.13        14.16 o                         
   2  20   8         51.64         48.24        13.63 o                         
   3  20   8        213.98        310.84        30.73 o                         
  -3  21   8         63.34         75.66        12.13 o                         
  -2  21   8         14.10          9.89        21.98 o                         
  -1  21   8          0.00         -9.29        19.65 o                         
   0  21   8          6.00         -2.23        13.22 o                         
   1  21   8          0.07        -18.58        18.58 o                         
 -11   0   9          1.49         10.72        12.86 o                         
  -9   0   9         54.39         58.86         7.93 o                         
  -7   0   9        851.83        819.63        24.26 o                         
  -5   0   9         32.14         19.58         4.55 o                         
  -3   0   9        356.49        361.89        23.23 o                         
  -1   0   9         10.04          8.99         3.93 o                         
   1   0   9        766.32        746.10        33.23 o                         
   3   0   9         19.23         24.71         5.56 o                         
   5   0   9        305.16        306.18        17.81 o                         
   7   0   9          0.03          4.79         7.96 o                         
   9   0   9          1.62          9.68        11.24 o                         
 -12   1   9        235.66        367.93        56.10 o                         
 -11   1   9         40.94         50.19        11.98 o                         
 -10   1   9         27.12         34.70         6.71 o                         
  -9   1   9         17.46         25.26         6.24 o                         
  -8   1   9        509.59        477.29        11.00 o                         
  -7   1   9          3.34         -2.46         2.46 o                         
  -6   1   9        134.04        130.92         5.91 o                         
  -5   1   9        475.58        498.22        12.27 o                         
  -4   1   9       1171.34       1213.45        22.02 o                         
  -3   1   9        107.60        121.48         5.70 o                         
  -2   1   9          5.29         15.28         2.72 o                         
  -1   1   9        587.67        577.73        13.48 o                         
   0   1   9        141.86        146.53         6.56 o                         
   1   1   9        346.22        357.52        10.89 o                         
   2   1   9        195.81        177.33         8.24 o                         
   3   1   9        196.44        191.32         8.79 o                         
   4   1   9        295.04        317.02        13.05 o                         
   5   1   9          2.24          5.06         4.15 o                         
   6   1   9          4.15          4.35         4.57 o                         
   7   1   9          1.82          5.54         6.60 o                         
   8   1   9         29.17         16.28         6.95 o                         
   9   1   9        170.69        155.46        12.38 o                         
  10   1   9         54.05         52.76        13.35 o                         
 -12   2   9        509.48        544.76        30.60 o                         
 -11   2   9          5.75         13.46         9.92 o                         
 -10   2   9          5.73          5.04         5.32 o                         
  -9   2   9         51.33         44.51         5.64 o                         
  -8   2   9         18.57         16.76         3.08 o                         
  -7   2   9         76.61         79.94         7.03 o                         
  -6   2   9        736.37        696.30        13.41 o                         
  -5   2   9        827.09        790.61        16.13 o                         
  -4   2   9        162.00        167.83         6.66 o                         
  -3   2   9        224.17        260.44        10.63 o                         
  -2   2   9         13.32         15.19         2.86 o                         
  -1   2   9        112.91        114.21         8.87 o                         
   0   2   9          2.40          1.22         2.22 o                         
   1   2   9         63.35         70.17         7.99 o                         
   2   2   9          3.46          4.77         3.56 o                         
   3   2   9        331.46        350.96        11.91 o                         
   4   2   9        148.69        161.14         9.40 o                         
   5   2   9        264.17        242.99        11.03 o                         
   6   2   9         22.85         24.47         5.72 o                         
   7   2   9        620.64        558.65        28.45 o                         
   8   2   9        222.48        228.43        14.25 o                         
   9   2   9        141.02        122.19        12.07 o                         
  10   2   9         52.77         48.99        11.50 o                         
 -12   3   9          1.04         13.96        11.87 o                         
 -11   3   9         55.07         63.10        13.94 o                         
 -10   3   9         65.30         52.03         9.00 o                         
  -9   3   9          2.66          8.28         5.10 o                         
  -8   3   9        368.48        306.86         9.33 o                         
  -7   3   9         15.98         18.72         3.12 o                         
  -6   3   9         58.27         52.36         4.70 o                         
  -5   3   9        281.14        257.55         8.38 o                         
  -4   3   9         10.16          7.92         2.39 o                         
  -3   3   9        336.02        346.60        11.41 o                         
  -2   3   9         17.50         19.38         3.74 o                         
  -1   3   9        542.91        603.40        13.95 o                         
   0   3   9         75.50        126.07         6.22 o                         
   1   3   9        124.62        140.74         9.34 o                         
   2   3   9        229.40        230.48        13.93 o                         
   3   3   9         36.84         92.85         7.23 o                         
   4   3   9        391.79        399.19        13.10 o                         
   5   3   9        268.52        281.85        11.70 o                         
   6   3   9         25.65         36.34         6.05 o                         
   7   3   9        331.71        306.14        14.52 o                         
   8   3   9         63.36         42.30         7.74 o                         
   9   3   9          0.12         -7.68         8.41 o                         
 -12   4   9        205.28        220.73        21.83 o                         
 -11   4   9         10.35         13.56         8.09 o                         
 -10   4   9         37.75         34.86         9.67 o                         
  -9   4   9         24.55         23.97         7.57 o                         
  -8   4   9        121.74        104.04        13.04 o                         
  -7   4   9        120.15        115.02         5.65 o                         
  -6   4   9         47.54         39.21         3.70 o                         
  -5   4   9         39.83         36.82         3.64 o                         
  -4   4   9        779.70        760.21        14.01 o                         
  -3   4   9          5.76          3.13         2.31 o                         
  -2   4   9        590.06        524.44        12.70 o                         
  -1   4   9          0.15         -0.91         2.05 o                         
   0   4   9        108.70        121.53         7.67 o                         
   1   4   9        552.29        593.36        14.83 o                         
   2   4   9        745.04        735.07        17.67 o                         
   3   4   9        137.52        132.68        13.15 o                         
   4   4   9          9.80         12.82         4.21 o                         
   5   4   9         72.19         74.76         7.32 o                         
   6   4   9        127.25        125.61        11.16 o                         
   7   4   9        370.98        383.27        15.37 o                         
   8   4   9         18.00         15.56         8.14 o                         
   9   4   9        141.58        121.13        12.61 o                         
 -12   5   9        327.79        427.57        27.12 o                         
 -11   5   9        185.81        176.36        18.32 o                         
 -10   5   9         14.34         15.06         7.11 o                         
  -9   5   9         96.50        114.22        14.62 o                         
  -8   5   9        154.52        147.39        10.64 o                         
  -7   5   9        316.74        311.48        12.72 o                         
  -6   5   9        378.55        362.40        22.29 o                         
  -5   5   9         21.05         24.34         3.05 o                         
  -4   5   9        556.10        530.82        14.37 o                         
  -3   5   9         22.01         17.84         3.50 o                         
  -2   5   9        200.46        214.50        18.46 o                         
  -1   5   9        156.49        139.39         7.48 o                         
   0   5   9        117.48        103.02         9.28 o                         
   1   5   9        483.85        489.81        14.03 o                         
   2   5   9        421.91        417.48        12.64 o                         
   3   5   9        244.02        238.35        10.62 o                         
   4   5   9         11.67         13.19         4.05 o                         
   5   5   9         44.61         37.17         8.98 o                         
   6   5   9        301.95        293.86        28.43 o                         
   7   5   9         78.97         75.78         8.86 o                         
   8   5   9         66.03         58.64         8.61 o                         
   9   5   9         74.49         45.61        14.37 o                         
 -11   6   9         28.03         15.20        16.26 o                         
 -10   6   9         46.62         38.54         8.14 o                         
  -9   6   9          8.28         12.92         5.94 o                         
  -8   6   9          0.28          2.29         4.70 o                         
  -7   6   9         23.04         17.35         6.53 o                         
  -6   6   9        468.80        474.17        10.14 o                         
  -5   6   9       1014.22        915.34        17.35 o                         
  -4   6   9         27.70         20.88         3.05 o                         
  -3   6   9         10.35         12.40         2.95 o                         
  -2   6   9        328.14        326.30        16.66 o                         
  -1   6   9        172.76        152.79         8.56 o                         
   0   6   9         55.39         76.66         6.61 o                         
   1   6   9         42.73         47.01         4.96 o                         
   2   6   9        883.92        878.75        24.64 o                         
   3   6   9         90.78         99.52         7.36 o                         
   4   6   9         73.61         81.58        11.38 o                         
   5   6   9          7.46          5.99         5.03 o                         
   6   6   9          1.56          7.00         5.12 o                         
   7   6   9          0.65         -1.62         5.74 o                         
   8   6   9         59.13         75.98        11.77 o                         
   9   6   9         47.88         49.13        10.62 o                         
 -11   7   9          0.62          3.88         9.90 o                         
 -10   7   9         12.99          3.15         7.37 o                         
  -9   7   9          9.79          8.11         6.26 o                         
  -8   7   9          0.22          0.21         5.07 o                         
  -7   7   9         21.49         22.13         5.18 o                         
  -6   7   9       1080.69       1024.71        18.34 o                         
  -5   7   9        106.84        109.05         6.47 o                         
  -4   7   9        810.95        782.70        16.11 o                         
  -3   7   9          1.14          0.44         2.49 o                         
  -2   7   9          4.66          2.88         2.49 o                         
  -1   7   9        154.80        161.09         7.49 o                         
   0   7   9         79.55         82.82         6.42 o                         
   1   7   9          1.32         -0.09         2.78 o                         
   2   7   9        748.10        761.25        21.56 o                         
   3   7   9          1.19         -1.21         3.24 o                         
   4   7   9        182.73        200.64         9.83 o                         
   5   7   9         30.41         31.27         6.24 o                         
   6   7   9         45.38         34.72         6.30 o                         
   7   7   9         31.47         15.82         6.46 o                         
   8   7   9        183.84        185.52        24.85 o                         
   9   7   9         31.21         25.79        10.33 o                         
 -11   8   9         11.53          9.70         9.45 o                         
 -10   8   9        279.38        379.08        60.39 o                         
  -9   8   9         45.88         43.60         8.59 o                         
  -8   8   9          3.25          7.75         5.31 o                         
  -7   8   9        107.22         84.97         8.63 o                         
  -6   8   9         18.94         21.72         3.04 o                         
  -5   8   9       1609.08       1467.19        22.46 o                         
  -4   8   9       1900.28       1784.04        30.03 o                         
  -3   8   9         84.34        100.36         7.31 o                         
  -2   8   9         82.71         89.39         8.60 o                         
  -1   8   9          9.51          3.73         4.16 o                         
   0   8   9        936.73        948.29        20.04 o                         
   1   8   9        172.83        166.57         8.03 o                         
   2   8   9        757.86        759.59        18.16 o                         
   3   8   9         97.22        100.85         8.11 o                         
   4   8   9         18.35         20.75         4.89 o                         
   5   8   9         88.69         97.32         9.48 o                         
   6   8   9          0.04         -2.93         5.34 o                         
   7   8   9          2.35          1.33         6.07 o                         
   8   8   9         18.21         12.44        11.35 o                         
   9   8   9        106.22        131.07        12.58 o                         
 -11   9   9         17.15         28.67        14.11 o                         
 -10   9   9         62.64         67.47        10.93 o                         
  -9   9   9         22.81         16.78         7.78 o                         
  -8   9   9         18.64          7.06         6.17 o                         
  -7   9   9          6.19          5.04         4.70 o                         
  -6   9   9         14.64         16.53         2.94 o                         
  -5   9   9         13.52         14.22         3.49 o                         
  -4   9   9        152.32        155.24         7.47 o                         
  -3   9   9        552.74        541.81        17.13 o                         
  -2   9   9        767.94        773.49        17.36 o                         
  -1   9   9         41.11         45.52         5.89 o                         
   0   9   9         70.44         80.44         6.69 o                         
   1   9   9         85.11         79.24         6.78 o                         
   2   9   9        244.99        215.15         9.84 o                         
   3   9   9          4.95          8.15         4.77 o                         
   4   9   9        208.85        212.88        10.90 o                         
   5   9   9        146.27        161.29        10.46 o                         
   6   9   9        151.27        170.76        15.16 o                         
   7   9   9        169.42        173.73        16.73 o                         
   8   9   9        147.09        175.04        13.54 o                         
   9   9   9          0.27          7.53        14.77 o                         
 -11  10   9        108.05         97.19        27.16 o                         
 -10  10   9         11.62         12.09        11.84 o                         
  -9  10   9         58.34         53.34         9.58 o                         
  -8  10   9         43.72         41.23         8.07 o                         
  -7  10   9          1.06          3.94         8.00 o                         
  -6  10   9         48.57         48.63         3.56 o                         
  -5  10   9         10.00          7.20         3.03 o                         
  -4  10   9         33.49         29.53         4.29 o                         
  -3  10   9        161.27        146.83         7.83 o                         
  -2  10   9        178.12        162.67         7.92 o                         
  -1  10   9        411.02        382.16        12.13 o                         
   0  10   9         19.99         28.95         4.44 o                         
   1  10   9         82.68         86.52         7.08 o                         
   2  10   9          5.69          9.19         3.69 o                         
   3  10   9        200.81        190.28        12.98 o                         
   4  10   9         67.96         70.68         7.62 o                         
   5  10   9         99.15         98.96        13.09 o                         
   6  10   9          1.51          4.31         6.34 o                         
   7  10   9          0.50         -1.95         7.78 o                         
   8  10   9          8.80         -3.32         9.93 o                         
 -10  11   9         92.27         93.41        15.67 o                         
  -9  11   9          4.27          1.51         8.23 o                         
  -8  11   9         34.84         34.30        15.37 o                         
  -7  11   9         10.76         14.77         5.56 o                         
  -6  11   9         94.38        101.27        10.98 o                         
  -5  11   9         14.88         10.09         3.96 o                         
  -4  11   9         54.80         53.99         5.32 o                         
  -3  11   9         35.06         37.56         6.56 o                         
  -2  11   9       1028.12       1001.01        21.24 o                         
  -1  11   9          4.81         11.34         3.69 o                         
   0  11   9         25.57         21.76         5.55 o                         
   1  11   9        573.69        557.99        19.06 o                         
   2  11   9         49.57         55.37         5.81 o                         
   3  11   9        274.15        267.70        16.92 o                         
   4  11   9        110.80        109.85         9.22 o                         
   5  11   9          5.12          3.38         8.61 o                         
   6  11   9         17.93         12.16         6.09 o                         
   7  11   9          9.18         22.18         7.75 o                         
   8  11   9          8.84         14.87        12.08 o                         
 -10  12   9        114.40        122.34        17.60 o                         
  -9  12   9          4.44          9.07        11.70 o                         
  -8  12   9         46.93         57.86         8.20 o                         
  -7  12   9          8.28          8.55         5.47 o                         
  -6  12   9         29.31         20.54         4.95 o                         
  -5  12   9        207.71        211.45         8.21 o                         
  -4  12   9          3.34          4.50         3.48 o                         
  -3  12   9         34.74         24.84         4.38 o                         
  -2  12   9        605.17        524.53        20.70 o                         
  -1  12   9        134.06        124.67         7.87 o                         
   0  12   9         34.88         41.57         6.50 o                         
   1  12   9          6.45          0.98         8.53 o                         
   2  12   9        283.45        290.67        11.42 o                         
   3  12   9         43.10         55.94         6.22 o                         
   4  12   9        303.53        318.99        15.21 o                         
   5  12   9          6.97          4.71         5.48 o                         
   6  12   9         65.12         77.96         8.44 o                         
   7  12   9         69.77         67.72        28.94 o                         
   8  12   9          0.00        -19.67        20.88 o                         
 -10  13   9         97.17        174.38        48.60 o                         
  -9  13   9         26.82          1.30        13.43 o                         
  -8  13   9          2.60         -1.65        15.01 o                         
  -7  13   9          9.01          9.66         5.91 o                         
  -6  13   9          0.02          9.61         5.19 o                         
  -5  13   9         25.72         25.49         5.99 o                         
  -4  13   9       1022.41        949.17        22.58 o                         
  -3  13   9        196.69        196.77         9.40 o                         
  -2  13   9         51.52         59.72         6.46 o                         
  -1  13   9         11.09          9.63         4.29 o                         
   0  13   9        102.70         99.92         7.67 o                         
   1  13   9        114.28         93.88         9.75 o                         
   2  13   9          6.57          6.59         5.94 o                         
   3  13   9          0.26         -4.19         4.19 o                         
   4  13   9         19.00         14.24         6.51 o                         
   5  13   9          0.02         -3.92         5.64 o                         
   6  13   9         46.73         57.18        11.05 o                         
   7  13   9          8.19         16.89        10.78 o                         
  -9  14   9          4.20          1.43        13.43 o                         
  -8  14   9         95.54        104.10        15.97 o                         
  -7  14   9          4.60         -5.50         9.69 o                         
  -6  14   9         93.89         84.80         8.26 o                         
  -5  14   9        413.48        406.58        22.06 o                         
  -4  14   9         53.84         40.83         5.38 o                         
  -3  14   9         53.21         46.91         5.73 o                         
  -2  14   9         11.48         20.59         4.79 o                         
  -1  14   9         72.09         71.24         7.00 o                         
   0  14   9         33.38         38.03         7.99 o                         
   1  14   9        289.69        259.01        13.97 o                         
   2  14   9         40.87         45.55         6.67 o                         
   3  14   9         68.56         55.77        10.79 o                         
   4  14   9          8.34         34.63         8.36 o                         
   5  14   9         21.32         28.35         9.06 o                         
   6  14   9        120.06        135.85        15.24 o                         
   7  14   9          5.06          8.73        11.68 o                         
  -9  15   9         43.11         27.85        14.47 o                         
  -8  15   9         12.22         14.09        15.66 o                         
  -7  15   9         43.56         42.78        12.23 o                         
  -6  15   9         49.02         74.20        17.87 o                         
  -5  15   9        304.80        319.45        12.13 o                         
  -4  15   9          0.02         -0.17         4.89 o                         
  -3  15   9        344.17        347.13        12.50 o                         
  -2  15   9        122.70         96.33         8.15 o                         
  -1  15   9         61.61         68.77         7.24 o                         
   0  15   9         79.55         76.61         7.73 o                         
   1  15   9          0.33         -1.33         4.99 o                         
   2  15   9         35.46         28.11         6.76 o                         
   3  15   9        141.14        119.83         8.79 o                         
   4  15   9        114.72        110.68        13.41 o                         
   5  15   9          0.50         -8.16         8.16 o                         
   6  15   9         56.18         70.78        13.30 o                         
  -8  16   9         75.77         79.88        23.23 o                         
  -7  16   9         64.04         79.42        14.40 o                         
  -6  16   9          2.44         10.93         9.86 o                         
  -5  16   9        172.66        235.70        16.24 o                         
  -4  16   9         59.16         73.95         7.96 o                         
  -3  16   9         38.66         25.69         5.72 o                         
  -2  16   9        124.01        102.02         8.28 o                         
  -1  16   9         37.03         34.65         5.85 o                         
   0  16   9        111.77        121.29        10.46 o                         
   1  16   9          6.51          9.98         5.59 o                         
   2  16   9         47.19         41.85         8.60 o                         
   3  16   9          0.71          5.73         6.40 o                         
   4  16   9        106.01         95.02        12.89 o                         
   5  16   9        111.93        130.78        14.51 o                         
   6  16   9        104.65         89.37        18.71 o                         
  -7  17   9         75.77         96.42        16.81 o                         
  -6  17   9        102.79        110.51        17.85 o                         
  -5  17   9        119.90        119.15        15.63 o                         
  -4  17   9         15.94         16.92         7.69 o                         
  -3  17   9         67.26         69.25         7.66 o                         
  -2  17   9         12.53         13.72         5.85 o                         
  -1  17   9          1.35          3.59         5.67 o                         
   0  17   9          5.42          5.15         5.57 o                         
   1  17   9         10.67          1.26         5.86 o                         
   2  17   9         28.54         34.08         7.25 o                         
   3  17   9         32.39         45.84        10.39 o                         
   4  17   9          5.81         11.05        14.65 o                         
   5  17   9          6.22         14.46        13.01 o                         
  -7  18   9         50.32         64.75        16.74 o                         
  -6  18   9          8.83          9.02        12.33 o                         
  -5  18   9         62.71         69.68        17.87 o                         
  -4  18   9         52.17         54.10         9.73 o                         
  -3  18   9        107.13        120.51        12.90 o                         
  -2  18   9          6.18          3.11         5.88 o                         
  -1  18   9         42.97         56.15         7.84 o                         
   0  18   9         89.61         87.23         9.24 o                         
   1  18   9         26.63         31.57        10.16 o                         
   2  18   9          5.43          4.20         9.08 o                         
   3  18   9          3.90         15.65        10.30 o                         
   4  18   9          0.02          5.57        10.08 o                         
  -6  19   9          0.02          6.43        18.22 o                         
  -5  19   9          0.03        -11.70        11.70 o                         
  -4  19   9         31.47         46.98        12.41 o                         
  -3  19   9         29.25         59.39        12.25 o                         
  -2  19   9          5.02         -6.27         8.06 o                         
  -1  19   9        214.17        205.29        19.95 o                         
   0  19   9          3.44          4.62         7.53 o                         
   1  19   9          6.81          9.62         9.61 o                         
   2  19   9         10.24          7.80         9.87 o                         
   3  19   9          0.99          2.22        11.14 o                         
  -4  20   9        113.76        119.79        17.49 o                         
  -3  20   9        124.28        134.18        14.73 o                         
  -2  20   9        109.37        129.95        16.56 o                         
  -1  20   9        423.79        533.68        32.15 o                         
   0  20   9         21.25         34.98        13.01 o                         
   1  20   9          3.83         -2.10        16.97 o                         
   2  20   9          0.89         -2.19        13.55 o                         
  -2  21   9         16.76         27.16        21.08 o                         
  -1  21   9         47.07         80.11        16.47 o                         
   0  21   9        229.44        206.27        23.49 o                         
 -12   0  10        106.05         68.61        36.80 o                         
 -10   0  10         90.31         85.40        16.79 o                         
  -8   0  10        219.44        216.45        12.70 o                         
  -6   0  10          6.10         -1.62         4.12 o                         
  -4   0  10        353.78        355.54        14.83 o                         
  -2   0  10        133.06        124.86         8.83 o                         
   0   0  10         23.05         43.95         8.58 o                         
   2   0  10        121.45        138.18        12.63 o                         
   4   0  10        215.20        213.60        14.49 o                         
   6   0  10        164.60        182.55        29.64 o                         
   8   0  10         24.37         14.47        10.11 o                         
 -12   1  10         94.90        130.83        19.18 o                         
 -11   1  10          1.77         -0.99        10.36 o                         
 -10   1  10        188.72        212.18        16.35 o                         
  -9   1  10        176.67        169.36         8.59 o                         
  -8   1  10         84.53         74.70         7.38 o                         
  -7   1  10         91.41         81.46         6.55 o                         
  -6   1  10       1321.05       1255.79        23.29 o                         
  -5   1  10         12.22          9.44         3.31 o                         
  -4   1  10         41.82         32.07         4.72 o                         
  -3   1  10        133.06        141.33        10.52 o                         
  -2   1  10          4.54          1.34         2.11 o                         
  -1   1  10        593.59        631.13        15.23 o                         
   0   1  10        567.21        585.47        20.95 o                         
   1   1  10          1.07          0.85         2.75 o                         
   2   1  10        242.80        257.42         9.99 o                         
   3   1  10        448.87        438.56        20.11 o                         
   4   1  10        184.70        196.30        11.05 o                         
   5   1  10        158.80        181.74        10.83 o                         
   6   1  10         11.52         16.83         7.05 o                         
   7   1  10         22.27         18.15         6.80 o                         
   8   1  10         10.98          7.39         7.94 o                         
   9   1  10          3.74         -6.60         8.76 o                         
 -12   2  10          0.00          2.63        12.63 o                         
 -11   2  10         58.15         55.98        12.71 o                         
 -10   2  10         56.87         43.97        14.47 o                         
  -9   2  10          4.00          3.36         5.18 o                         
  -8   2  10         39.35         41.67         4.88 o                         
  -7   2  10        330.15        294.40         8.74 o                         
  -6   2  10        108.37         91.71         7.44 o                         
  -5   2  10         36.01         45.00         4.78 o                         
  -4   2  10        210.78        195.77         8.87 o                         
  -3   2  10         33.24         47.87         4.70 o                         
  -2   2  10        322.17        334.73        22.64 o                         
  -1   2  10        481.35        470.34        13.00 o                         
   0   2  10        646.46        627.21        15.26 o                         
   1   2  10         32.14         28.39         4.12 o                         
   2   2  10        219.81        226.27         9.53 o                         
   3   2  10        183.65        193.21         9.39 o                         
   4   2  10         26.37         34.88         5.39 o                         
   5   2  10          4.80          3.79         4.30 o                         
   6   2  10         69.19         80.86         9.89 o                         
   7   2  10        826.88        811.01        22.95 o                         
   8   2  10         11.50          4.06         7.52 o                         
   9   2  10          5.37         -6.35         9.85 o                         
 -12   3  10        166.62        158.67        18.51 o                         
 -11   3  10          0.89         -6.70         9.05 o                         
 -10   3  10          0.81         -1.22         6.03 o                         
  -9   3  10         28.80         37.36         7.80 o                         
  -8   3  10          2.66         11.23         6.45 o                         
  -7   3  10         10.23          7.86         3.10 o                         
  -6   3  10        165.00        168.42        12.79 o                         
  -5   3  10         48.16         45.64         4.72 o                         
  -4   3  10        110.42        101.89         7.48 o                         
  -3   3  10         11.22         14.62         3.35 o                         
  -2   3  10         79.95         57.86         5.36 o                         
  -1   3  10         52.28         63.33         6.57 o                         
   0   3  10        323.23        302.26        10.13 o                         
   1   3  10        156.99        181.10         8.45 o                         
   2   3  10       1648.49       1592.95        29.50 o                         
   3   3  10         85.06         84.08         7.13 o                         
   4   3  10         37.83         35.12         5.44 o                         
   5   3  10         40.80         45.75         6.47 o                         
   6   3  10         62.88         78.13         8.39 o                         
   7   3  10         44.32         41.17         7.54 o                         
   8   3  10          4.71          5.04         7.42 o                         
   9   3  10        186.44        161.43        14.36 o                         
 -11   4  10         14.76          5.82         9.82 o                         
 -10   4  10         36.51         57.05         8.65 o                         
  -9   4  10          8.09         12.92         5.77 o                         
  -8   4  10        258.32        233.07         8.24 o                         
  -7   4  10        132.13        123.30         8.79 o                         
  -6   4  10        871.58        779.62        14.90 o                         
  -5   4  10        935.11        888.78        18.38 o                         
  -4   4  10          3.33         -1.98         2.58 o                         
  -3   4  10        538.10        491.49        15.27 o                         
  -2   4  10        375.35        373.87        12.95 o                         
  -1   4  10        112.31        122.06         7.04 o                         
   0   4  10        679.62        673.29        16.12 o                         
   1   4  10          9.25          6.40         3.18 o                         
   2   4  10       1958.25       1949.76        34.12 o                         
   3   4  10          0.40          1.89         3.29 o                         
   4   4  10        163.02        179.41        10.45 o                         
   5   4  10         42.96         39.86         6.48 o                         
   6   4  10          4.22          4.59         5.48 o                         
   7   4  10        100.99         98.96         9.67 o                         
   8   4  10          4.91         -2.49         7.49 o                         
   9   4  10        216.83        190.86        14.71 o                         
 -11   5  10         63.11         89.57        13.22 o                         
 -10   5  10         10.94         16.13         7.65 o                         
  -9   5  10          4.97          7.08         6.67 o                         
  -8   5  10        110.91         93.06         8.66 o                         
  -7   5  10         32.71         35.68         3.69 o                         
  -6   5  10        229.87        218.23         7.54 o                         
  -5   5  10        352.48        329.20        10.41 o                         
  -4   5  10       1194.22       1221.73        23.03 o                         
  -3   5  10        254.80        243.22        11.32 o                         
  -2   5  10         82.94         84.08         6.21 o                         
  -1   5  10         16.31         11.96         3.82 o                         
   0   5  10         70.59         69.47         9.84 o                         
   1   5  10        443.72        443.05        13.22 o                         
   2   5  10         35.96         41.34         5.09 o                         
   3   5  10        162.96        161.27         9.98 o                         
   4   5  10        462.95        488.33        15.49 o                         
   5   5  10        195.83        207.40        13.12 o                         
   6   5  10        117.87        110.15        16.02 o                         
   7   5  10         14.86          9.83         8.30 o                         
   8   5  10        115.92         87.00        10.57 o                         
   9   5  10          1.77         -8.71         9.87 o                         
 -11   6  10          2.07         -8.16         8.16 o                         
 -10   6  10          0.60          8.61         9.47 o                         
  -9   6  10          3.67          5.75         7.20 o                         
  -8   6  10          0.44         -4.18         8.75 o                         
  -7   6  10         42.74         46.42         3.85 o                         
  -6   6  10        737.03        728.89        16.43 o                         
  -5   6  10        351.88        346.53         9.56 o                         
  -4   6  10         55.25         64.86         5.65 o                         
  -3   6  10         28.52         25.43         6.42 o                         
  -2   6  10        171.81        182.59         7.88 o                         
  -1   6  10          5.00          5.95         3.07 o                         
   0   6  10         82.30         77.04         7.22 o                         
   1   6  10        460.43        458.89        17.85 o                         
   2   6  10        159.11        177.53         9.31 o                         
   3   6  10          0.81         -1.46         3.53 o                         
   4   6  10          0.92          5.23         4.90 o                         
   5   6  10        429.99        463.76        28.99 o                         
   6   6  10        253.29        227.18        13.25 o                         
   7   6  10         41.13         37.23         7.71 o                         
   8   6  10         50.69         63.86         9.67 o                         
   9   6  10          0.25         -9.27         9.27 o                         
 -11   7  10         35.21         50.98        16.44 o                         
 -10   7  10        104.65        113.56        15.77 o                         
  -9   7  10         19.02         27.45         7.26 o                         
  -8   7  10        235.21        209.53        12.76 o                         
  -7   7  10        191.07        198.01        33.03 o                         
  -6   7  10         30.15         33.49         4.20 o                         
  -5   7  10         14.28          7.94         3.08 o                         
  -4   7  10          1.82          4.06         3.10 o                         
  -3   7  10       1104.86       1100.80        21.94 o                         
  -2   7  10         22.50         11.74         3.26 o                         
  -1   7  10       1235.91       1257.99        24.31 o                         
   0   7  10         95.11        102.81         7.37 o                         
   1   7  10         36.44         42.61         5.88 o                         
   2   7  10        293.59        280.85        14.76 o                         
   3   7  10         38.51         70.49         6.63 o                         
   4   7  10        291.01        285.63        12.03 o                         
   5   7  10        106.08        105.01         8.95 o                         
   6   7  10          1.05          4.73         6.08 o                         
   7   7  10        208.89        182.38        12.82 o                         
   8   7  10         14.92          5.23        13.05 o                         
 -11   8  10          0.49         -9.99         9.99 o                         
 -10   8  10        138.35        108.54        16.87 o                         
  -9   8  10          4.89          9.44         7.03 o                         
  -8   8  10         38.73         39.79         7.22 o                         
  -7   8  10         20.76         22.43         5.80 o                         
  -6   8  10          9.25         11.36         3.62 o                         
  -5   8  10        164.06        158.41         7.60 o                         
  -4   8  10        198.30        193.25         8.39 o                         
  -3   8  10        213.45        179.26         8.29 o                         
  -2   8  10         28.16         21.91         4.15 o                         
  -1   8  10         44.17         50.10         5.72 o                         
   0   8  10         60.41         52.92         5.78 o                         
   1   8  10         33.88         39.30         5.13 o                         
   2   8  10         16.18         26.08         5.93 o                         
   3   8  10        126.62        124.97         8.93 o                         
   4   8  10        116.39        140.49        10.89 o                         
   5   8  10         14.32         16.78         5.95 o                         
   6   8  10         77.90         66.13         9.41 o                         
   7   8  10         70.89         70.80        10.93 o                         
   8   8  10         49.92         57.45        10.63 o                         
 -11   9  10          7.37        -17.51        17.51 o                         
 -10   9  10         71.42         68.81        11.29 o                         
  -9   9  10          3.01         11.84         6.95 o                         
  -8   9  10        240.36        262.25        16.76 o                         
  -7   9  10        176.55        179.99        11.81 o                         
  -6   9  10        199.23        197.21        13.09 o                         
  -5   9  10         87.48         82.88         6.41 o                         
  -4   9  10        237.43        217.31         8.99 o                         
  -3   9  10         72.28         87.50         6.90 o                         
  -2   9  10       1081.61       1113.01        26.05 o                         
  -1   9  10        377.78        368.27        12.11 o                         
   0   9  10        672.01        640.26        16.41 o                         
   1   9  10          2.45          2.55         3.44 o                         
   2   9  10        157.02        130.48         9.04 o                         
   3   9  10        274.16        259.06        11.72 o                         
   4   9  10         55.72         61.37         7.03 o                         
   5   9  10         21.33         24.10         6.30 o                         
   6   9  10          5.49         -0.38         5.88 o                         
   7   9  10        121.85        129.63        11.72 o                         
   8   9  10        113.25        100.71        12.17 o                         
 -10  10  10         64.65         77.58        15.92 o                         
  -9  10  10          0.05         -2.61         6.86 o                         
  -8  10  10         73.40         80.67         9.43 o                         
  -7  10  10         55.20         56.84        13.15 o                         
  -6  10  10          2.66         -5.02         5.02 o                         
  -5  10  10          9.74          6.89         3.97 o                         
  -4  10  10          5.37          0.70         3.73 o                         
  -3  10  10          0.32         -0.92         3.27 o                         
  -2  10  10          2.06         -1.04         3.28 o                         
  -1  10  10        769.32        763.63        21.97 o                         
   0  10  10        862.36        808.76        19.29 o                         
   1  10  10        474.31        484.72        14.71 o                         
   2  10  10         16.22         18.96         4.59 o                         
   3  10  10        135.69        151.03        10.16 o                         
   4  10  10        148.10        149.41        16.45 o                         
   5  10  10          1.27         -1.44         6.03 o                         
   6  10  10         72.42         61.11         8.15 o                         
   7  10  10          0.28          1.14         9.11 o                         
   8  10  10        167.98        186.10        17.96 o                         
 -10  11  10         25.98         37.47        14.25 o                         
  -9  11  10        278.20        334.79        25.35 o                         
  -8  11  10         15.21         19.57         7.25 o                         
  -7  11  10         32.64         29.89         8.20 o                         
  -6  11  10         49.33         64.82        13.78 o                         
  -5  11  10          1.31          0.92         4.00 o                         
  -4  11  10        322.21        337.40        12.75 o                         
  -3  11  10         75.90         75.30         7.93 o                         
  -2  11  10         88.50        100.12         7.61 o                         
  -1  11  10        298.21        321.30        11.68 o                         
   0  11  10          1.08          1.05         3.65 o                         
   1  11  10        107.70        101.04         8.16 o                         
   2  11  10        134.52        128.82         8.78 o                         
   3  11  10         25.16         24.26         5.73 o                         
   4  11  10         42.38         34.12         6.48 o                         
   5  11  10         88.50         72.65         8.07 o                         
   6  11  10          8.52         -6.55         6.55 o                         
   7  11  10         22.51         15.68        14.98 o                         
 -10  12  10         70.74        130.05        22.54 o                         
  -9  12  10         18.62         11.10        15.25 o                         
  -8  12  10          6.09         15.15         6.89 o                         
  -7  12  10         60.43         67.23        12.22 o                         
  -6  12  10          0.20          2.25         5.66 o                         
  -5  12  10          0.06         -1.79         4.95 o                         
  -4  12  10        229.94        219.87        10.74 o                         
  -3  12  10         83.22         88.91         7.27 o                         
  -2  12  10        253.22        228.33        10.15 o                         
  -1  12  10          0.47          0.02         5.47 o                         
   0  12  10        137.12        150.44         9.26 o                         
   1  12  10          9.60          8.63         5.72 o                         
   2  12  10        140.76        122.35        12.09 o                         
   3  12  10          5.74          9.30         5.19 o                         
   4  12  10          1.92         13.61         5.40 o                         
   5  12  10         14.82          5.88         6.30 o                         
   6  12  10         95.93        116.28        12.58 o                         
   7  12  10          4.47          6.75        18.03 o                         
  -9  13  10          0.17         -9.43        20.72 o                         
  -8  13  10         11.00          9.82        10.73 o                         
  -7  13  10        111.44        125.96        15.79 o                         
  -6  13  10        149.11        145.74        12.32 o                         
  -5  13  10         34.87         33.41         5.37 o                         
  -4  13  10         44.59         46.16         5.90 o                         
  -3  13  10          7.88          3.69         4.45 o                         
  -2  13  10          2.10          7.45         4.60 o                         
  -1  13  10          1.66         -4.54         4.78 o                         
   0  13  10         20.71         22.76         5.61 o                         
   1  13  10        322.56        342.44        27.00 o                         
   2  13  10        103.05        109.66        16.56 o                         
   3  13  10         59.53         50.30         6.71 o                         
   4  13  10         32.05         26.80         6.22 o                         
   5  13  10          0.01          6.47         6.16 o                         
   6  13  10        131.45        129.18        24.30 o                         
   7  13  10          0.26         -7.62        11.20 o                         
  -9  14  10          9.10          3.11        13.42 o                         
  -8  14  10        384.48        390.65        27.51 o                         
  -7  14  10          0.08         -9.45         9.45 o                         
  -6  14  10        136.20        125.83        10.76 o                         
  -5  14  10         26.51         17.03         5.24 o                         
  -4  14  10        269.38        281.81        12.07 o                         
  -3  14  10         33.19         40.55         6.52 o                         
  -2  14  10         54.37         64.72         7.09 o                         
  -1  14  10         86.01         80.13         7.56 o                         
   0  14  10        173.13        167.97        13.04 o                         
   1  14  10        124.58        140.30         9.71 o                         
   2  14  10          5.77         13.18         6.13 o                         
   3  14  10         83.62        100.18        11.61 o                         
   4  14  10        284.91        328.74        14.07 o                         
   5  14  10          0.40          6.33         8.78 o                         
   6  14  10         18.04         13.03        11.44 o                         
  -8  15  10          0.11        -12.16        12.16 o                         
  -7  15  10         50.88         53.73        14.11 o                         
  -6  15  10         87.90         80.40        13.99 o                         
  -5  15  10         28.75         34.40         8.01 o                         
  -4  15  10          0.00          1.81         6.35 o                         
  -3  15  10         15.23          8.79         5.72 o                         
  -2  15  10         66.49         52.18         6.53 o                         
  -1  15  10        142.83        137.59        21.97 o                         
   0  15  10         61.66         68.40        12.42 o                         
   1  15  10          2.55         16.16         5.60 o                         
   2  15  10        278.30        299.83        13.01 o                         
   3  15  10          8.29          5.24         6.33 o                         
   4  15  10          5.92          8.64         9.25 o                         
   5  15  10          9.57         16.37        10.19 o                         
   6  15  10         31.87         39.65        15.53 o                         
  -8  16  10          0.76        -23.44        24.66 o                         
  -7  16  10          9.97          4.21        12.28 o                         
  -6  16  10        118.97        113.81        16.74 o                         
  -5  16  10         40.80         39.05        11.68 o                         
  -4  16  10         31.03         40.72         6.72 o                         
  -3  16  10         24.26         16.60         8.88 o                         
  -2  16  10          9.42         16.71         6.21 o                         
  -1  16  10         25.39         20.85         6.26 o                         
   0  16  10         50.65         48.61         7.27 o                         
   1  16  10          3.04          8.97         5.76 o                         
   2  16  10          4.41          5.88         7.63 o                         
   3  16  10         93.04        105.24        13.10 o                         
   4  16  10        192.38        192.56        18.28 o                         
   5  16  10         54.86         38.95        16.85 o                         
  -7  17  10         62.64         83.83        19.12 o                         
  -6  17  10         19.44         19.38        15.37 o                         
  -5  17  10          0.48        -10.13        10.13 o                         
  -4  17  10         23.34         21.27         8.50 o                         
  -3  17  10         55.00         84.70        12.51 o                         
  -2  17  10        123.33        155.16        18.33 o                         
  -1  17  10        136.04        152.84        12.48 o                         
   0  17  10         13.08         26.54        11.35 o                         
   1  17  10          7.83         -3.31         6.22 o                         
   2  17  10          0.95         -1.85         8.14 o                         
   3  17  10         23.25         21.13        10.43 o                         
   4  17  10        120.82        136.30        16.12 o                         
  -6  18  10          5.39          9.35        12.53 o                         
  -5  18  10        212.33        214.19        28.59 o                         
  -4  18  10          4.61          2.96         9.56 o                         
  -3  18  10          2.45          9.14        10.58 o                         
  -2  18  10          0.33         -0.38         6.66 o                         
  -1  18  10        102.81        113.04        10.16 o                         
   0  18  10        144.75        175.00        16.47 o                         
   1  18  10          8.48          9.58         8.85 o                         
   2  18  10        146.11        145.40        15.11 o                         
   3  18  10         20.86         23.62        11.61 o                         
  -5  19  10        131.33        128.79        20.60 o                         
  -4  19  10        352.72        382.90        41.45 o                         
  -3  19  10          5.47         15.01        15.72 o                         
  -2  19  10        199.19        210.63        19.82 o                         
  -1  19  10         36.37         41.10         9.47 o                         
   0  19  10        197.55        234.83        71.82 o                         
   1  19  10         36.06         38.81        13.30 o                         
   2  19  10         62.91         53.76        15.79 o                         
  -3  20  10        141.75        164.80        18.51 o                         
  -2  20  10         47.44         48.13        21.20 o                         
  -1  20  10        228.40        257.80        25.64 o                         
   0  20  10          0.04         11.73        12.87 o                         
   1  20  10          7.74         15.60        21.00 o                         
 -11   0  11        189.41        252.59        29.30 o                         
  -9   0  11         25.47         14.41         8.75 o                         
  -7   0  11        599.80        529.96        22.67 o                         
  -5   0  11        114.71        130.07        13.58 o                         
  -3   0  11          9.14          8.58         5.36 o                         
  -1   0  11       1330.43       1389.15        69.68 o                         
   1   0  11        187.96        188.05        16.06 o                         
   3   0  11          0.38          2.60         6.79 o                         
   5   0  11         71.96         69.14        11.49 o                         
   7   0  11        254.39        282.20        29.66 o                         
   9   0  11          5.69         14.29        20.01 o                         
 -11   1  11         28.69         28.26        13.76 o                         
 -10   1  11          3.54          1.99         8.58 o                         
  -9   1  11         10.80         12.28         4.59 o                         
  -8   1  11         28.33         17.83         4.85 o                         
  -7   1  11         10.01          6.54         3.30 o                         
  -6   1  11       2078.86       2033.36        33.88 o                         
  -5   1  11        129.71        138.88         8.67 o                         
  -4   1  11         48.20         54.64         5.80 o                         
  -3   1  11         14.54         20.75         3.53 o                         
  -2   1  11         69.78         83.06         6.47 o                         
  -1   1  11         70.24         70.00         5.98 o                         
   0   1  11         35.41         33.53         4.53 o                         
   1   1  11        267.10        277.29        11.76 o                         
   2   1  11        119.40        102.72        12.94 o                         
   3   1  11         39.82         38.02         5.60 o                         
   4   1  11          5.67         15.52         4.89 o                         
   5   1  11         15.24         14.83         8.21 o                         
   6   1  11          3.99         -1.98         5.90 o                         
   7   1  11          5.10          0.59         6.70 o                         
   8   1  11          1.19          8.45         8.12 o                         
   9   1  11          7.62          4.16        10.49 o                         
 -11   2  11         59.54         81.86        17.15 o                         
 -10   2  11        175.17        203.78        19.75 o                         
  -9   2  11        111.73        120.96         8.12 o                         
  -8   2  11         16.07         10.52         4.22 o                         
  -7   2  11         14.88         24.05         4.12 o                         
  -6   2  11          0.21          3.32         3.61 o                         
  -5   2  11        340.31        353.02        10.97 o                         
  -4   2  11        790.63        799.83        17.62 o                         
  -3   2  11         40.45         41.56         4.70 o                         
  -2   2  11        107.10         86.47         6.74 o                         
  -1   2  11        113.43        123.93        10.08 o                         
   0   2  11        212.05        185.56         8.28 o                         
   1   2  11         13.96         15.39         3.65 o                         
   2   2  11        118.18        122.96        10.33 o                         
   3   2  11         64.29         65.14         7.10 o                         
   4   2  11         56.42         65.78         7.13 o                         
   5   2  11        115.82        104.13        10.42 o                         
   6   2  11         14.25         20.34         6.47 o                         
   7   2  11         57.02         56.98         8.68 o                         
   8   2  11         84.53         63.48        10.24 o                         
   9   2  11          1.13          7.79        10.82 o                         
 -11   3  11        146.90        180.06        26.44 o                         
 -10   3  11         67.90         77.62        12.99 o                         
  -9   3  11          2.02         -3.09         8.03 o                         
  -8   3  11          2.85          4.73         3.88 o                         
  -7   3  11          4.40          7.34         3.63 o                         
  -6   3  11          1.27          3.04         3.26 o                         
  -5   3  11        193.05        200.64         8.35 o                         
  -4   3  11         52.53         39.32         4.76 o                         
  -3   3  11         40.31         42.57         4.74 o                         
  -2   3  11        872.26        909.48        20.82 o                         
  -1   3  11        165.09        158.24         9.12 o                         
   0   3  11         12.91         12.95         4.15 o                         
   1   3  11         49.14         42.98         5.32 o                         
   2   3  11        314.82        318.22        13.72 o                         
   3   3  11        269.29        286.72        11.95 o                         
   4   3  11        245.91        236.85        11.36 o                         
   5   3  11         16.53         16.38         5.76 o                         
   6   3  11         11.76         11.89         6.24 o                         
   7   3  11         59.28         46.27         8.50 o                         
   8   3  11         63.57         60.00        13.05 o                         
 -11   4  11         17.65         34.57        12.61 o                         
 -10   4  11         87.59        108.55        10.83 o                         
  -9   4  11         25.90         10.33         6.14 o                         
  -8   4  11          0.07          0.99         6.04 o                         
  -7   4  11          7.04          5.05         3.43 o                         
  -6   4  11          7.93          7.10         4.13 o                         
  -5   4  11          4.99          4.24         3.80 o                         
  -4   4  11        168.23        176.36         9.06 o                         
  -3   4  11        230.34        235.82         9.24 o                         
  -2   4  11       1546.34       1439.62        30.58 o                         
  -1   4  11        110.70        107.68         9.04 o                         
   0   4  11        124.29        124.37         7.67 o                         
   1   4  11         49.98         57.15         8.10 o                         
   2   4  11       1262.08       1249.78        35.22 o                         
   3   4  11         10.17          6.52         3.72 o                         
   4   4  11          0.01          3.72         4.76 o                         
   5   4  11          0.02          8.74         5.41 o                         
   6   4  11          0.70         -2.04         8.19 o                         
   7   4  11          5.65          1.17         6.69 o                         
   8   4  11        353.02        314.59        18.75 o                         
 -11   5  11         14.69         24.97        22.15 o                         
 -10   5  11        117.21        144.91        12.24 o                         
  -9   5  11         45.70         58.15        13.62 o                         
  -8   5  11         16.45         24.10         6.11 o                         
  -7   5  11          6.10         19.96         4.88 o                         
  -6   5  11         30.94         28.03         4.36 o                         
  -5   5  11         64.84         64.94         5.85 o                         
  -4   5  11        566.01        553.43        14.51 o                         
  -3   5  11        448.71        421.12        12.51 o                         
  -2   5  11        483.28        478.77        13.47 o                         
  -1   5  11        234.57        236.67        10.42 o                         
   0   5  11        102.39         93.80         7.02 o                         
   1   5  11        458.83        424.07        13.61 o                         
   2   5  11        922.76        886.68        21.09 o                         
   3   5  11        200.17        191.51        10.59 o                         
   4   5  11        184.04        178.49        11.71 o                         
   5   5  11         35.62         17.44         5.94 o                         
   6   5  11        140.34        146.09        12.44 o                         
   7   5  11        231.44        217.50        14.53 o                         
   8   5  11         90.70        100.06        12.24 o                         
 -11   6  11         50.86         70.30        30.73 o                         
 -10   6  11          2.43          1.18         7.27 o                         
  -9   6  11         13.08          8.64         6.67 o                         
  -8   6  11          5.15          8.64         5.34 o                         
  -7   6  11         66.90         61.69         5.73 o                         
  -6   6  11        639.32        637.99        19.02 o                         
  -5   6  11          0.00         -1.31         2.98 o                         
  -4   6  11        351.21        359.16        11.57 o                         
  -3   6  11         33.03         34.79         4.61 o                         
  -2   6  11         69.16         65.84         6.01 o                         
  -1   6  11        271.35        265.16        10.15 o                         
   0   6  11        593.90        571.75        15.67 o                         
   1   6  11         33.34         44.19         5.55 o                         
   2   6  11        360.09        351.57        12.60 o                         
   3   6  11         42.97         38.30         5.95 o                         
   4   6  11          0.10         -0.20         4.83 o                         
   5   6  11          1.94         12.93         6.20 o                         
   6   6  11        367.81        361.59        15.68 o                         
   7   6  11        158.19        170.32        13.01 o                         
   8   6  11        165.59        146.07        13.37 o                         
 -11   7  11         49.54         46.73         9.74 o                         
 -10   7  11          0.21          0.87         7.86 o                         
  -9   7  11          4.07         11.24         6.52 o                         
  -8   7  11        173.28        193.36        12.95 o                         
  -7   7  11         21.57         21.09         4.21 o                         
  -6   7  11         52.29         51.00         5.16 o                         
  -5   7  11         86.22         89.89        10.01 o                         
  -4   7  11        893.59        873.68        19.51 o                         
  -3   7  11          6.45          0.78         3.70 o                         
  -2   7  11       1291.27       1324.30        25.73 o                         
  -1   7  11         10.38         14.95         4.14 o                         
   0   7  11        227.89        220.49        14.25 o                         
   1   7  11         86.27         89.33         7.71 o                         
   2   7  11         18.17         15.54         5.83 o                         
   3   7  11        261.37        233.12        11.38 o                         
   4   7  11         10.38         19.94         5.48 o                         
   5   7  11         84.42         75.86         8.46 o                         
   6   7  11        206.15        193.20        15.15 o                         
   7   7  11          6.81         10.72         7.77 o                         
   8   7  11          0.19         -8.69         8.69 o                         
 -11   8  11          5.63         15.01        16.44 o                         
 -10   8  11         83.53        100.94        14.27 o                         
  -9   8  11          0.17         -0.79         7.20 o                         
  -8   8  11         45.06         29.95         8.90 o                         
  -7   8  11         70.23         59.79         5.21 o                         
  -6   8  11        248.03        236.52        10.66 o                         
  -5   8  11         61.00         61.04         5.90 o                         
  -4   8  11         38.63         36.29         6.34 o                         
  -3   8  11        608.53        610.42        18.64 o                         
  -2   8  11         67.60        100.20         7.52 o                         
  -1   8  11        401.39        402.54        12.86 o                         
   0   8  11        160.41        173.65         9.84 o                         
   1   8  11          7.93          6.32         3.82 o                         
   2   8  11         82.08         90.55        11.30 o                         
   3   8  11          5.71          7.62         4.70 o                         
   4   8  11         40.22         55.20        10.73 o                         
   5   8  11        124.85        123.62        10.29 o                         
   6   8  11         65.94         63.25         8.66 o                         
   7   8  11          5.54          2.78         9.41 o                         
   8   8  11         11.31         -9.45         9.45 o                         
 -10   9  11          5.84         -4.24        13.40 o                         
  -9   9  11         66.63         67.45        11.33 o                         
  -8   9  11         11.90         17.22        12.15 o                         
  -7   9  11         63.61         65.63         9.61 o                         
  -6   9  11          7.22          6.61         4.64 o                         
  -5   9  11        242.01        256.67        13.62 o                         
  -4   9  11         55.86         65.09         6.14 o                         
  -3   9  11        559.03        516.95        14.74 o                         
  -2   9  11        126.33        111.83         9.63 o                         
  -1   9  11        194.77        178.91         9.03 o                         
   0   9  11         16.62         19.71         4.32 o                         
   1   9  11         12.05          9.20         4.36 o                         
   2   9  11         15.09         29.68         5.40 o                         
   3   9  11          0.04         -4.61         4.61 o                         
   4   9  11        164.64        166.28        15.98 o                         
   5   9  11        145.06        129.70        11.35 o                         
   6   9  11         10.04          3.36         8.05 o                         
   7   9  11         54.77         58.22         9.84 o                         
 -10  10  11        149.12        189.48        32.50 o                         
  -9  10  11        236.91        248.44        26.31 o                         
  -8  10  11          0.02         -6.34         6.34 o                         
  -7  10  11        176.45        179.80        14.42 o                         
  -6  10  11        311.06        336.09        12.65 o                         
  -5  10  11         94.25        102.89        11.86 o                         
  -4  10  11          5.53          6.31         3.90 o                         
  -3  10  11        323.59        306.91        18.72 o                         
  -2  10  11          9.36          9.66         4.26 o                         
  -1  10  11         15.79         15.78         4.46 o                         
   0  10  11        142.15        142.82         9.57 o                         
   1  10  11         10.65          6.84         6.70 o                         
   2  10  11          0.06          1.44         4.29 o                         
   3  10  11          1.17          7.49         8.50 o                         
   4  10  11        212.11        239.05        13.32 o                         
   5  10  11        109.64        107.07         9.89 o                         
   6  10  11          5.41         -2.73         6.93 o                         
   7  10  11         95.19         89.81        14.54 o                         
 -10  11  11          4.00         26.40        17.24 o                         
  -9  11  11         18.17         42.10        14.65 o                         
  -8  11  11        122.27        120.10        14.06 o                         
  -7  11  11          9.97         18.24         6.50 o                         
  -6  11  11         25.31         26.23         9.38 o                         
  -5  11  11         14.27         14.62         4.76 o                         
  -4  11  11         51.78         67.70         7.86 o                         
  -3  11  11        487.73        464.89        14.44 o                         
  -2  11  11          2.47         -0.53         3.91 o                         
  -1  11  11        369.76        375.91        13.29 o                         
   0  11  11        378.81        363.02        13.06 o                         
   1  11  11        109.42         99.79         8.25 o                         
   2  11  11         27.37         19.22         5.72 o                         
   3  11  11          0.09         -2.05         4.93 o                         
   4  11  11        103.64         89.66         9.27 o                         
   5  11  11         23.74         29.05         7.84 o                         
   6  11  11         79.93         88.48        13.14 o                         
   7  11  11          1.07          6.63        12.33 o                         
  -9  12  11          0.61        -15.37        15.37 o                         
  -8  12  11        109.97        135.56        11.96 o                         
  -7  12  11          0.49          1.84         6.41 o                         
  -6  12  11          7.29          5.90         5.77 o                         
  -5  12  11          1.19         -0.70         4.92 o                         
  -4  12  11        380.48        343.25        12.79 o                         
  -3  12  11         28.87         32.64         6.59 o                         
  -2  12  11          1.40          2.94         4.22 o                         
  -1  12  11          3.68         12.44         4.75 o                         
   0  12  11         61.88         66.67         9.70 o                         
   1  12  11        252.27        254.90        15.79 o                         
   2  12  11         53.95         49.61         8.10 o                         
   3  12  11          0.01         -4.77         4.77 o                         
   4  12  11          0.01          0.45         5.51 o                         
   5  12  11         41.27         36.55         7.95 o                         
   6  12  11         72.87         55.06        12.32 o                         
  -9  13  11          2.40         -4.20        14.49 o                         
  -8  13  11          0.38         10.59        11.65 o                         
  -7  13  11         72.68        107.60        13.91 o                         
  -6  13  11        125.72        124.96        10.83 o                         
  -5  13  11         81.41         81.79         8.04 o                         
  -4  13  11         12.69         12.82         5.85 o                         
  -3  13  11         11.30          1.19         4.44 o                         
  -2  13  11          1.67         -0.98         4.31 o                         
  -1  13  11         28.61         38.24         8.00 o                         
   0  13  11          0.00          3.35         4.98 o                         
   1  13  11         25.33         26.51         7.14 o                         
   2  13  11         25.45         29.72         6.30 o                         
   3  13  11         62.62         59.27         7.70 o                         
   4  13  11         68.60         63.85         7.95 o                         
   5  13  11         44.59         25.79         8.66 o                         
   6  13  11          1.52         -0.19        14.62 o                         
  -8  14  11         12.75          5.42        12.45 o                         
  -7  14  11          0.51         14.97        11.65 o                         
  -6  14  11         27.73         37.51         9.01 o                         
  -5  14  11          0.78          0.42         6.00 o                         
  -4  14  11         29.99         24.75         5.48 o                         
  -3  14  11         27.45         29.99         5.90 o                         
  -2  14  11        183.58        159.58        10.60 o                         
  -1  14  11         93.29         82.95         8.06 o                         
   0  14  11          0.28          4.98         5.50 o                         
   1  14  11         16.50         14.50         7.11 o                         
   2  14  11         40.81         50.59         7.43 o                         
   3  14  11        103.71        122.22        18.77 o                         
   4  14  11        107.97        121.61        15.04 o                         
   5  14  11         20.14         24.69        13.73 o                         
  -8  15  11         10.24        -12.79        12.79 o                         
  -7  15  11         73.14        117.56        22.51 o                         
  -6  15  11          0.90         -0.17         9.45 o                         
  -5  15  11         46.79         41.87         7.34 o                         
  -4  15  11         27.05         33.50         6.23 o                         
  -3  15  11          9.78         16.11         6.60 o                         
  -2  15  11         62.43         67.46         7.49 o                         
  -1  15  11         21.93         19.29         6.58 o                         
   0  15  11         72.47         67.99         7.96 o                         
   1  15  11         30.42         25.82         6.73 o                         
   2  15  11        232.61        229.05        12.96 o                         
   3  15  11         65.99         70.94         8.96 o                         
   4  15  11          0.20          7.79         9.82 o                         
   5  15  11          3.69         -0.59        14.85 o                         
  -7  16  11          1.68        -12.51        12.51 o                         
  -6  16  11          6.02         26.84        14.25 o                         
  -5  16  11         33.17         48.17        13.22 o                         
  -4  16  11         22.33         28.63         7.25 o                         
  -3  16  11         17.05         14.00         8.29 o                         
  -2  16  11         95.85        120.56         9.56 o                         
  -1  16  11          5.71          4.46        10.00 o                         
   0  16  11         13.51         17.75         6.91 o                         
   1  16  11          1.04         -2.14         7.68 o                         
   2  16  11        348.32        360.34        15.30 o                         
   3  16  11          8.93         12.97        10.92 o                         
   4  16  11         60.54         75.63        13.97 o                         
  -6  17  11         59.57         73.36        31.44 o                         
  -5  17  11        148.97        170.72        19.92 o                         
  -4  17  11         32.43         46.86        11.44 o                         
  -3  17  11        196.08        209.06        12.45 o                         
  -2  17  11          7.44         17.31         9.73 o                         
  -1  17  11         21.89         41.44         7.93 o                         
   0  17  11         82.89         92.89        16.97 o                         
   1  17  11         49.39         67.33         9.05 o                         
   2  17  11        118.65        126.35        13.73 o                         
   3  17  11         10.63          4.84        10.28 o                         
  -5  18  11         10.11         19.69        13.21 o                         
  -4  18  11        403.42        513.80        39.31 o                         
  -3  18  11        155.55        149.67        16.91 o                         
  -2  18  11         34.66         29.30         8.66 o                         
  -1  18  11         41.21         48.75         9.96 o                         
   0  18  11         21.50         18.25         9.17 o                         
   1  18  11         31.97         28.56        13.37 o                         
   2  18  11         55.97         61.57        18.84 o                         
  -4  19  11         31.87         28.23        19.65 o                         
  -3  19  11        112.15        124.99        14.55 o                         
  -2  19  11         27.39         26.79        10.87 o                         
  -1  19  11         49.74         71.02        10.73 o                         
   0  19  11          6.81         -2.14        10.08 o                         
   1  19  11          5.07         16.99        11.32 o                         
 -10   0  12         13.66         11.43        13.22 o                         
  -8   0  12         79.51         77.45        10.17 o                         
  -6   0  12        119.98        149.11        13.02 o                         
  -4   0  12        280.76        313.52        20.90 o                         
  -2   0  12        119.29        118.22        13.94 o                         
   0   0  12         20.18         23.46         5.68 o                         
   2   0  12       1939.07       1833.63        91.12 o                         
   4   0  12        131.10        147.58        21.08 o                         
   6   0  12         33.37         26.81        10.23 o                         
   8   0  12          0.99        -15.07        24.12 o                         
 -11   1  12          0.02          6.43        15.72 o                         
 -10   1  12          8.77         10.30         9.47 o                         
  -9   1  12          2.43          4.91         4.79 o                         
  -8   1  12          0.45          5.15         4.28 o                         
  -7   1  12          9.90         19.83         6.14 o                         
  -6   1  12        465.16        467.26        13.75 o                         
  -5   1  12        611.63        566.97        41.61 o                         
  -4   1  12         66.85         89.03         6.79 o                         
  -3   1  12          4.85          9.70         3.36 o                         
  -2   1  12         59.81         64.98         7.58 o                         
  -1   1  12         24.08         21.28         3.91 o                         
   0   1  12        370.68        375.38        12.53 o                         
   1   1  12        349.67        374.80        13.00 o                         
   2   1  12        209.47        198.60        10.47 o                         
   3   1  12         45.62         61.84         7.13 o                         
   4   1  12         50.79         68.96        17.15 o                         
   5   1  12        158.54        165.40        14.24 o                         
   6   1  12          7.70          6.70         6.31 o                         
   7   1  12         95.50         92.84        10.96 o                         
   8   1  12         44.44         51.00        14.88 o                         
 -11   2  12        117.92        147.76        17.43 o                         
 -10   2  12         14.75         19.65         8.74 o                         
  -9   2  12         15.64         15.13         6.24 o                         
  -8   2  12          0.32         -0.18         4.53 o                         
  -7   2  12          7.19          7.49         4.48 o                         
  -6   2  12        473.75        448.83        13.36 o                         
  -5   2  12         98.24        109.77         7.76 o                         
  -4   2  12        514.81        504.93        14.02 o                         
  -3   2  12         19.18          9.72         3.53 o                         
  -2   2  12          4.64          3.52         2.76 o                         
  -1   2  12          0.74          5.85         3.26 o                         
   0   2  12        265.50        274.86        10.74 o                         
   1   2  12        121.26        135.68         9.36 o                         
   2   2  12          7.92          4.62         4.03 o                         
   3   2  12        103.89        105.86         9.22 o                         
   4   2  12        103.67         93.41        14.03 o                         
   5   2  12         15.31         17.84         6.44 o                         
   6   2  12         19.94         22.39         7.54 o                         
   7   2  12         29.38         40.13        11.35 o                         
   8   2  12         70.72         65.35        11.99 o                         
 -11   3  12         23.36         25.55        11.88 o                         
 -10   3  12         83.12        109.20        10.76 o                         
  -9   3  12         49.90         68.93         8.72 o                         
  -8   3  12         10.25          9.68         4.57 o                         
  -7   3  12        106.57         93.79         7.36 o                         
  -6   3  12          1.16          1.47         3.50 o                         
  -5   3  12        168.41        157.46         8.62 o                         
  -4   3  12       1482.87       1404.85        31.10 o                         
  -3   3  12          7.94         11.35         3.85 o                         
  -2   3  12        508.84        445.85        13.30 o                         
  -1   3  12         31.55         24.24         4.38 o                         
   0   3  12          0.58          8.29         3.83 o                         
   1   3  12         32.00         28.29         4.99 o                         
   2   3  12         20.15         25.27         4.89 o                         
   3   3  12         92.81         92.83         8.57 o                         
   4   3  12         29.94         33.53         7.47 o                         
   5   3  12          1.32         -0.12         5.52 o                         
   6   3  12          5.43          7.06         8.97 o                         
   7   3  12          0.24         11.32         7.51 o                         
   8   3  12        138.58        122.12        12.66 o                         
 -11   4  12        312.81        327.99        32.16 o                         
 -10   4  12         24.78         17.04         7.73 o                         
  -9   4  12        336.88        329.27        15.82 o                         
  -8   4  12         15.14         15.81         4.86 o                         
  -7   4  12        158.42        176.09        16.55 o                         
  -6   4  12         16.48         13.81         4.49 o                         
  -5   4  12         73.50         79.58         6.70 o                         
  -4   4  12        330.40        323.29        13.10 o                         
  -3   4  12        356.86        296.83        10.80 o                         
  -2   4  12         65.43         81.85         6.83 o                         
  -1   4  12         11.20          9.07         3.55 o                         
   0   4  12        379.15        385.10        12.94 o                         
   1   4  12          0.79          1.55         3.48 o                         
   2   4  12         91.56         92.51         8.23 o                         
   3   4  12        241.52        231.80        13.48 o                         
   4   4  12        132.43        154.07        11.58 o                         
   5   4  12         15.21         17.50         6.57 o                         
   6   4  12          0.05          2.32         8.41 o                         
   7   4  12        182.31        164.20        13.38 o                         
   8   4  12         75.26         64.92        11.51 o                         
 -11   5  12         44.71         59.71        14.09 o                         
 -10   5  12         46.23         67.41         9.78 o                         
  -9   5  12        158.09        178.62        13.55 o                         
  -8   5  12         22.76         27.02         6.77 o                         
  -7   5  12          2.61         12.10         4.43 o                         
  -6   5  12        308.08        316.30        13.14 o                         
  -5   5  12         17.45         21.80         4.51 o                         
  -4   5  12        429.03        411.69        15.29 o                         
  -3   5  12        315.53        281.87        10.76 o                         
  -2   5  12        204.31        168.73        11.54 o                         
  -1   5  12         58.38         66.04         6.47 o                         
   0   5  12        518.77        511.36        15.25 o                         
   1   5  12         64.85         67.83         6.98 o                         
   2   5  12        697.93        723.22        19.29 o                         
   3   5  12         69.89         71.82         7.86 o                         
   4   5  12          2.03          2.55         5.33 o                         
   5   5  12         12.63          9.17         6.88 o                         
   6   5  12          1.09          0.61         6.48 o
[truncated: 104,412 more chars]
