# Supplementary material for: Synthesis and crystal structures of N-H, N-phenyl and N-benzyl-2-(4-hexyl­oxyphen­yl)benzimidazoles
Source: Acta Crystallogr E Crystallogr Commun. 2021 May 14;77(Pt 6):618–22. doi: 10.1107/S2056989021004898 (PMC8183436; doi:10.1107/S2056989021004898)
Supplement: Supplementary file 6 [file e-77-00618-2sup6.mol]

  ACD/Labs04262122432D

  0  0  0  0  0  0  0  0  0  0999 V3000
M  V30 BEGIN CTAB
M  V30 COUNTS 28 31 0 0 0
M  V30 BEGIN ATOM
M  V30 1 C 11.8514 -11.0626 0 0
M  V30 2 C 11.8532 -12.3926 0 0
M  V30 3 C 10.6986 -10.3991 0 0
M  V30 4 C 10.7022 -13.0591 0 0
M  V30 5 C 9.5477 -11.0657 0 0
M  V30 6 C 9.5495 -12.3957 0 0
M  V30 7 N 13.1157 -10.6499 0 0
M  V30 8 C 13.8989 -11.7248 0 0
M  V30 9 N 13.1186 -12.8019 0 0
M  V30 10 C 15.2289 -11.723 0 0
M  V30 11 C 15.8924 -10.5703 0 0
M  V30 12 C 15.8955 -12.8739 0 0
M  V30 13 C 17.2224 -10.5685 0 0
M  V30 14 C 17.2255 -12.8721 0 0
M  V30 15 C 17.8889 -11.7194 0 0
M  V30 16 O 19.2189 -11.7176 0 0
M  V30 17 C 20.2724 -12.3774 0 0
M  V30 18 C 21.4455 -11.7507 0 0
M  V30 19 C 22.5748 -12.4534 0 0
M  V30 20 C 23.7479 -11.8267 0 0
M  V30 21 C 24.8771 -12.5293 0 0
M  V30 22 C 26.0502 -11.9027 0 0
M  V30 23 C 13.5313 -14.0662 0 0
M  V30 24 C 14.8326 -14.341 0 0
M  V30 25 C 12.6427 -15.0559 0 0
M  V30 26 C 15.2453 -15.6054 0 0
M  V30 27 C 13.0553 -16.3202 0 0
M  V30 28 C 14.3566 -16.595 0 0
M  V30 END ATOM
M  V30 BEGIN BOND
M  V30 1 2 3 1
M  V30 2 2 4 2
M  V30 3 1 5 3
M  V30 4 1 6 4
M  V30 5 2 6 5
M  V30 6 1 7 1
M  V30 7 1 2 1
M  V30 8 2 8 7
M  V30 9 1 9 2
M  V30 10 1 9 8
M  V30 11 1 11 10
M  V30 12 2 12 10
M  V30 13 2 13 11
M  V30 14 1 14 12
M  V30 15 1 15 13
M  V30 16 2 15 14
M  V30 17 1 8 10
M  V30 18 1 15 16
M  V30 19 1 16 17
M  V30 20 1 17 18
M  V30 21 1 18 19
M  V30 22 1 19 20
M  V30 23 1 20 21
M  V30 24 1 21 22
M  V30 25 1 24 23
M  V30 26 2 25 23
M  V30 27 2 26 24
M  V30 28 1 27 25
M  V30 29 1 28 26
M  V30 30 2 28 27
M  V30 31 1 9 23
M  V30 END BOND
M  V30 END CTAB
M  END
