# Supplementary material for: Synthesis and crystal structures of N-H, N-phenyl and N-benzyl-2-(4-hexyl­oxyphen­yl)benzimidazoles
Source: Acta Crystallogr E Crystallogr Commun. 2021 May 14;77(Pt 6):618–22. doi: 10.1107/S2056989021004898 (PMC8183436; doi:10.1107/S2056989021004898)
Supplement: Supplementary file 7 [file e-77-00618-2sup9.cml]

<?xml version="1.0" encoding="UTF-8"?>
<cml convention="cmlDict:cmllite" xmlns="http://www.xml-cml.org/schema" xmlns:cmlDict="http://www.xml-cml.org/dictionary/cml/" xmlns:nameDict="http://www.xml-cml.org/dictionary/cml/name/">
  <molecule id="m1">
    <name dictRef="nameDict:unknown">2-(4-Hexyloxyphenyl)-1-phenyl-1H-benzimidazole</name>
    <atomArray>
      <atom id="a1" elementType="C">
        <label value="1" dictRef="cmlDict:locant"/>
      </atom>
      <atom id="a2" elementType="C">
        <label value="2" dictRef="cmlDict:locant"/>
      </atom>
      <atom id="a3" elementType="C">
        <label value="3" dictRef="cmlDict:locant"/>
      </atom>
      <atom id="a4" elementType="C">
        <label value="4" dictRef="cmlDict:locant"/>
      </atom>
      <atom id="a5" elementType="C">
        <label value="5" dictRef="cmlDict:locant"/>
      </atom>
      <atom id="a6" elementType="C">
        <label value="6" dictRef="cmlDict:locant"/>
      </atom>
      <atom id="a49" elementType="H"/>
      <atom id="a50" elementType="H"/>
      <atom id="a51" elementType="H"/>
      <atom id="a52" elementType="H"/>
      <atom id="a53" elementType="H"/>
      <atom id="a54" elementType="H"/>
      <atom id="a55" elementType="H"/>
      <atom id="a56" elementType="H"/>
      <atom id="a57" elementType="H"/>
      <atom id="a58" elementType="H"/>
      <atom id="a59" elementType="H"/>
      <atom id="a60" elementType="H"/>
      <atom id="a61" elementType="H"/>
      <atom id="a7" elementType="O" hydrogenCount="0">
        <label value="O" dictRef="cmlDict:locant"/>
      </atom>
      <atom id="a8" elementType="C" hydrogenCount="0">
        <label value="1" dictRef="cmlDict:locant"/>
      </atom>
      <atom id="a9" elementType="C">
        <label value="2" dictRef="cmlDict:locant"/>
      </atom>
      <atom id="a10" elementType="C">
        <label value="3" dictRef="cmlDict:locant"/>
      </atom>
      <atom id="a11" elementType="C" hydrogenCount="0">
        <label value="4" dictRef="cmlDict:locant"/>
      </atom>
      <atom id="a12" elementType="C">
        <label value="5" dictRef="cmlDict:locant"/>
      </atom>
      <atom id="a13" elementType="C">
        <label value="6" dictRef="cmlDict:locant"/>
      </atom>
      <atom id="a62" elementType="H"/>
      <atom id="a63" elementType="H"/>
      <atom id="a64" elementType="H"/>
      <atom id="a65" elementType="H"/>
      <atom id="a14" elementType="C" hydrogenCount="0">
        <label value="1" dictRef="cmlDict:locant"/>
      </atom>
      <atom id="a15" elementType="C">
        <label value="2" dictRef="cmlDict:locant"/>
      </atom>
      <atom id="a16" elementType="C">
        <label value="3" dictRef="cmlDict:locant"/>
      </atom>
      <atom id="a17" elementType="C">
        <label value="4" dictRef="cmlDict:locant"/>
      </atom>
      <atom id="a18" elementType="C">
        <label value="5" dictRef="cmlDict:locant"/>
      </atom>
      <atom id="a19" elementType="C">
        <label value="6" dictRef="cmlDict:locant"/>
      </atom>
      <atom id="a66" elementType="H"/>
      <atom id="a67" elementType="H"/>
      <atom id="a68" elementType="H"/>
      <atom id="a69" elementType="H"/>
      <atom id="a70" elementType="H"/>
      <atom id="a40" elementType="N" hydrogenCount="0">
        <label value="1" dictRef="cmlDict:locant"/>
        <label value="N" dictRef="cmlDict:locant"/>
      </atom>
      <atom id="a41" elementType="C" hydrogenCount="0">
        <label value="2" dictRef="cmlDict:locant"/>
      </atom>
      <atom id="a42" elementType="N" hydrogenCount="0">
        <label value="3" dictRef="cmlDict:locant"/>
        <label value="N'" dictRef="cmlDict:locant"/>
      </atom>
      <atom id="a43" elementType="C" hydrogenCount="0">
        <label value="3a" dictRef="cmlDict:locant"/>
      </atom>
      <atom id="a44" elementType="C">
        <label value="4" dictRef="cmlDict:locant"/>
      </atom>
      <atom id="a45" elementType="C">
        <label value="5" dictRef="cmlDict:locant"/>
      </atom>
      <atom id="a46" elementType="C">
        <label value="6" dictRef="cmlDict:locant"/>
      </atom>
      <atom id="a47" elementType="C">
        <label value="7" dictRef="cmlDict:locant"/>
      </atom>
      <atom id="a48" elementType="C" hydrogenCount="0">
        <label value="7a" dictRef="cmlDict:locant"/>
      </atom>
      <atom id="a71" elementType="H"/>
      <atom id="a72" elementType="H"/>
      <atom id="a73" elementType="H"/>
      <atom id="a74" elementType="H"/>
    </atomArray>
    <bondArray>
      <bond id="a1_a2" atomRefs2="a1 a2" order="S"/>
      <bond id="a2_a3" atomRefs2="a2 a3" order="S"/>
      <bond id="a3_a4" atomRefs2="a3 a4" order="S"/>
      <bond id="a4_a5" atomRefs2="a4 a5" order="S"/>
      <bond id="a5_a6" atomRefs2="a5 a6" order="S"/>
      <bond id="a1_a49" atomRefs2="a1 a49" order="S"/>
      <bond id="a1_a50" atomRefs2="a1 a50" order="S"/>
      <bond id="a2_a51" atomRefs2="a2 a51" order="S"/>
      <bond id="a2_a52" atomRefs2="a2 a52" order="S"/>
      <bond id="a3_a53" atomRefs2="a3 a53" order="S"/>
      <bond id="a3_a54" atomRefs2="a3 a54" order="S"/>
      <bond id="a4_a55" atomRefs2="a4 a55" order="S"/>
      <bond id="a4_a56" atomRefs2="a4 a56" order="S"/>
      <bond id="a5_a57" atomRefs2="a5 a57" order="S"/>
      <bond id="a5_a58" atomRefs2="a5 a58" order="S"/>
      <bond id="a6_a59" atomRefs2="a6 a59" order="S"/>
      <bond id="a6_a60" atomRefs2="a6 a60" order="S"/>
      <bond id="a6_a61" atomRefs2="a6 a61" order="S"/>
      <bond id="a1_a7" atomRefs2="a1 a7" order="S"/>
      <bond id="a8_a9" atomRefs2="a8 a9" order="D"/>
      <bond id="a9_a10" atomRefs2="a9 a10" order="S"/>
      <bond id="a10_a11" atomRefs2="a10 a11" order="D"/>
      <bond id="a11_a12" atomRefs2="a11 a12" order="S"/>
      <bond id="a12_a13" atomRefs2="a12 a13" order="D"/>
      <bond id="a13_a8" atomRefs2="a13 a8" order="S"/>
      <bond id="a9_a62" atomRefs2="a9 a62" order="S"/>
      <bond id="a10_a63" atomRefs2="a10 a63" order="S"/>
      <bond id="a12_a64" atomRefs2="a12 a64" order="S"/>
      <bond id="a13_a65" atomRefs2="a13 a65" order="S"/>
      <bond id="a7_a11" atomRefs2="a7 a11" order="S"/>
      <bond id="a14_a15" atomRefs2="a14 a15" order="D"/>
      <bond id="a15_a16" atomRefs2="a15 a16" order="S"/>
      <bond id="a16_a17" atomRefs2="a16 a17" order="D"/>
      <bond id="a17_a18" atomRefs2="a17 a18" order="S"/>
      <bond id="a18_a19" atomRefs2="a18 a19" order="D"/>
      <bond id="a19_a14" atomRefs2="a19 a14" order="S"/>
      <bond id="a15_a66" atomRefs2="a15 a66" order="S"/>
      <bond id="a16_a67" atomRefs2="a16 a67" order="S"/>
      <bond id="a17_a68" atomRefs2="a17 a68" order="S"/>
      <bond id="a18_a69" atomRefs2="a18 a69" order="S"/>
      <bond id="a19_a70" atomRefs2="a19 a70" order="S"/>
      <bond id="a40_a41" atomRefs2="a40 a41" order="S"/>
      <bond id="a41_a42" atomRefs2="a41 a42" order="D"/>
      <bond id="a42_a43" atomRefs2="a42 a43" order="S"/>
      <bond id="a43_a48" atomRefs2="a43 a48" order="D"/>
      <bond id="a48_a40" atomRefs2="a48 a40" order="S"/>
      <bond id="a47_a46" atomRefs2="a47 a46" order="D"/>
      <bond id="a46_a45" atomRefs2="a46 a45" order="S"/>
      <bond id="a45_a44" atomRefs2="a45 a44" order="D"/>
      <bond id="a48_a47" atomRefs2="a48 a47" order="S"/>
      <bond id="a44_a43" atomRefs2="a44 a43" order="S"/>
      <bond id="a44_a71" atomRefs2="a44 a71" order="S"/>
      <bond id="a45_a72" atomRefs2="a45 a72" order="S"/>
      <bond id="a46_a73" atomRefs2="a46 a73" order="S"/>
      <bond id="a47_a74" atomRefs2="a47 a74" order="S"/>
      <bond id="a14_a40" atomRefs2="a14 a40" order="S"/>
      <bond id="a8_a41" atomRefs2="a8 a41" order="S"/>
    </bondArray>
  </molecule>
</cml>
