# Supplementary material for: Synthesis and crystal structures of N-H, N-phenyl and N-benzyl-2-(4-hexyl­oxyphen­yl)benzimidazoles
Source: Acta Crystallogr E Crystallogr Commun. 2021 May 14;77(Pt 6):618–22. doi: 10.1107/S2056989021004898 (PMC8183436; doi:10.1107/S2056989021004898)
Supplement: Supplementary file 9 [file e-77-00618-1sup4.hkl]

data_1                                                                          
_shelx_title ' ds123a_a.res in Pbca'                                            
_shelx_refln_list_code          4                                               
_shelx_F_calc_maximum      275.92                                               
_exptl_crystal_F_000      1264.00                                               
_reflns_d_resolution_high  0.8393                                               
                                                                                
loop_                                                                           
 _space_group_symop_operation_xyz                                               
 'x, y, z'                                                                      
 '-x+1/2, -y, z+1/2'                                                            
 '-x, y+1/2, -z+1/2'                                                            
 'x+1/2, -y+1/2, -z'                                                            
 '-x, -y, -z'                                                                   
 'x-1/2, y, -z-1/2'                                                             
 'x, -y-1/2, z-1/2'                                                             
 '-x-1/2, y-1/2, z'                                                             
                                                                                
_cell_length_a     9.3802                                                       
_cell_length_b     9.4076                                                       
_cell_length_c    37.2345                                                       
_cell_angle_alpha  90.000                                                       
_cell_angle_beta   90.000                                                       
_cell_angle_gamma  90.000                                                       
                                                                                
_shelx_F_squared_multiplier     1.000                                           
                                                                                
loop_                                                                           
 _refln_index_h                                                                 
 _refln_index_k                                                                 
 _refln_index_l                                                                 
 _refln_F_squared_calc                                                          
 _refln_F_squared_meas                                                          
 _refln_F_squared_sigma                                                         
 _refln_observed_status                                                         
   2   0   0       4496.86       4697.29       217.51 o                         
   4   0   0        231.78        201.65        22.56 o                         
   6   0   0         38.49         29.55        15.74 o                         
   8   0   0      11990.10      10781.96       583.90 o                         
  10   0   0        161.89        197.85        59.59 o                         
   2   1   0       9153.12       9255.66       297.93 o                         
   4   1   0        144.88        252.15        15.06 o                         
   6   1   0       1697.12       1892.76        63.91 o                         
   8   1   0        204.58        532.51        38.98 o                         
  10   1   0         85.03        135.00        42.44 o                         
   0   2   0      19584.34      23781.32      1592.82 o                         
   2   2   0        942.69       1092.89        37.77 o                         
   4   2   0        170.75        526.38        39.00 o                         
   6   2   0         12.65        104.28        12.89 o                         
   8   2   0       1019.46       1112.03        62.17 o                         
  10   2   0        395.60        422.77        48.81 o                         
   2   3   0        937.13       1167.22        38.72 o                         
   4   3   0          0.13        639.56        54.72 o                         
   6   3   0        637.30        761.50        32.16 o                         
   8   3   0       1370.91       1536.17        78.27 o                         
  10   3   0         45.39         87.38        31.31 o                         
   0   4   0       1568.31       2633.13       125.88 o                         
   2   4   0        793.22        993.21        35.07 o                         
   4   4   0        837.67       1044.65        37.77 o                         
   6   4   0       1206.42       1048.53        45.97 o                         
   8   4   0         91.25        139.08        43.68 o                         
  10   4   0         38.84         54.09        31.38 o                         
   2   5   0       1234.17       1444.54        48.88 o                         
   4   5   0        874.97       1159.00        48.14 o                         
   6   5   0        613.74        650.28        40.15 o                         
   8   5   0          6.56         20.69        22.61 o                         
  10   5   0         16.22         67.99        31.54 o                         
   0   6   0       2555.68       2239.59       109.67 o                         
   2   6   0        189.77        270.12        22.80 o                         
   4   6   0         79.22        143.82        17.63 o                         
   6   6   0       1043.41       1055.04        67.15 o                         
   8   6   0        565.44        610.43        56.15 o                         
   2   7   0        217.46        209.67        17.81 o                         
   4   7   0        363.46        354.49        28.21 o                         
   6   7   0        328.49        460.19        59.85 o                         
   8   7   0        391.79        403.20        52.71 o                         
   0   8   0       1142.98       1090.69        95.11 o                         
   2   8   0       1752.88       1581.06        64.85 o                         
   4   8   0         16.22        130.28        37.79 o                         
   6   8   0         47.77         81.57        30.56 o                         
   2   9   0        202.27        400.33        47.42 o                         
   4   9   0        286.56        290.59        64.66 o                         
   6   9   0        927.78        827.91        65.67 o                         
   0  10   0          2.74        171.33        40.30 o                         
   2  10   0        345.05        331.01        40.75 o                         
   4  10   0         15.45         -7.41        44.50 o                         
   2  11   0        345.76        348.80       114.30 o                         
   1   1   1        168.55        166.20        11.94 o                         
   2   1   1        220.09        300.67        15.05 o                         
   3   1   1       1840.85       1443.57        33.19 o                         
   4   1   1        304.60        469.02        17.20 o                         
   5   1   1         10.52         37.89         7.73 o                         
   6   1   1        410.04        745.97        35.62 o                         
   7   1   1        233.69        417.97        33.13 o                         
   8   1   1       1900.93       1741.99        66.71 o                         
   9   1   1         68.44        190.38        25.34 o                         
  10   1   1        153.08        155.14        25.56 o                         
  11   1   1         31.31         16.42        20.40 o                         
   0   2   1      28875.22      31263.99      1436.79 o                         
   1   2   1        306.78        326.93        12.55 o                         
   2   2   1       1627.45       1713.56        40.33 o                         
   3   2   1       2700.30       2574.54        57.59 o                         
   4   2   1       1332.34       1549.20        52.54 o                         
   5   2   1        411.27        540.66        24.22 o                         
   6   2   1        218.48        276.99        12.84 o                         
   7   2   1          8.76         60.29        18.54 o                         
   8   2   1         30.51        198.10        18.64 o                         
   9   2   1         68.67        115.52        21.63 o                         
  10   2   1        238.13        260.86        25.73 o                         
   1   3   1        134.12        244.59         8.97 o                         
   2   3   1       1356.73       1485.81        35.57 o                         
   3   3   1          4.88         52.10         9.22 o                         
   4   3   1       2337.37       2575.78        58.89 o                         
   5   3   1        666.91        737.24        21.37 o                         
   6   3   1         16.66        127.11        17.36 o                         
   7   3   1         15.12         40.74        12.95 o                         
   8   3   1       1321.54       1454.55        55.65 o                         
   9   3   1          7.61         36.35        17.09 o                         
  10   3   1        147.00        143.58        23.83 o                         
   0   4   1       6832.24       7886.94       258.79 o                         
   1   4   1        819.20        883.38        24.73 o                         
   2   4   1        401.98        608.49        20.31 o                         
   3   4   1         64.44        111.36        14.86 o                         
   4   4   1        475.29        772.86        34.52 o                         
   5   4   1        298.69        537.68        35.76 o                         
   6   4   1         29.82        238.66        28.96 o                         
   7   4   1        165.85        162.72        16.92 o                         
   8   4   1        283.23        273.69        25.67 o                         
   9   4   1         72.53        141.12        21.38 o                         
  10   4   1         47.80         13.35        20.29 o                         
   1   5   1          6.02        374.40        28.63 o                         
   2   5   1       1711.96       1986.24        45.84 o                         
   3   5   1         75.82        208.67        22.50 o                         
   4   5   1       1065.45       1143.67        30.54 o                         
   5   5   1         31.69         49.16        10.13 o                         
   6   5   1        283.48        362.00        21.33 o                         
   7   5   1          9.37         17.51        16.79 o                         
   8   5   1          0.14          7.22        16.62 o                         
   9   5   1          1.81         92.31        19.34 o                         
   0   6   1         74.07        688.94        49.97 o                         
   1   6   1          3.83        122.51        15.58 o                         
   2   6   1        108.65        189.32        10.32 o                         
   3   6   1         11.25        104.73        16.65 o                         
   4   6   1        239.73        303.37        15.69 o                         
   5   6   1         25.21        349.80        23.91 o                         
   6   6   1        747.24        914.00        39.70 o                         
   7   6   1        201.69        217.40        24.75 o                         
   8   6   1        417.62        506.16        37.51 o                         
   9   6   1         68.26         61.06        25.83 o                         
   1   7   1          6.60         99.83        19.68 o                         
   2   7   1         37.26         90.42        13.31 o                         
   3   7   1         36.19        138.04        15.45 o                         
   4   7   1        124.53        181.17        16.60 o                         
   5   7   1         48.64         78.73        16.63 o                         
   6   7   1        492.82        569.74        36.75 o                         
   7   7   1        187.93        225.64        30.95 o                         
   8   7   1        168.62        273.38        32.78 o                         
   0   8   1        344.40        513.39        43.89 o                         
   1   8   1        472.11        550.28        25.21 o                         
   2   8   1         74.02        376.60        30.32 o                         
   3   8   1        431.76        501.18        26.05 o                         
   4   8   1        437.98        562.40        32.63 o                         
   5   8   1          0.06         -4.13        14.36 o                         
   6   8   1        413.70        316.71        28.41 o                         
   7   8   1        181.31        117.86        24.74 o                         
   1   9   1         73.39         43.73        13.37 o                         
   2   9   1        982.28        962.27        37.47 o                         
   3   9   1         57.58        110.53        17.59 o                         
   4   9   1          1.99         17.92        17.56 o                         
   5   9   1        396.45        388.96        33.23 o                         
   6   9   1        218.21        329.24        35.06 o                         
   0  10   1        594.04        661.63        47.19 o                         
   1  10   1         43.79         62.60        15.89 o                         
   2  10   1         57.00        124.92        21.11 o                         
   3  10   1        243.21        303.72        30.84 o                         
   4  10   1         63.81         59.09        26.61 o                         
   5  10   1         47.63         57.63        25.27 o                         
   1  11   1          0.03         65.32        50.00 o                         
   2  11   1         56.61        113.44        52.07 o                         
   1   0   2        778.03        762.70        34.15 o                         
   2   0   2        182.17        189.06        10.14 o                         
   3   0   2        222.02        271.94        14.57 o                         
   4   0   2        388.40        563.79        25.08 o                         
   5   0   2        112.34        118.32        12.74 o                         
   6   0   2          9.44          5.55        10.02 o                         
   7   0   2          0.11        -12.08        14.11 o                         
   8   0   2        164.09        791.02       102.15 o                         
   9   0   2        298.47        296.93        34.51 o                         
  10   0   2         52.71         76.04        34.68 o                         
  11   0   2         42.00         35.95        31.84 o                         
   1   1   2        315.10        328.48        10.91 o                         
   2   1   2       5388.17       5355.45       112.91 o                         
   3   1   2         61.82        223.85        19.00 o                         
   4   1   2        569.08        672.63        19.25 o                         
   5   1   2         89.95        110.20         9.03 o                         
   6   1   2        668.52        829.21        23.31 o                         
   7   1   2       1084.86       1183.02        36.88 o                         
   8   1   2        353.11        655.41        38.31 o                         
   9   1   2          3.79        122.83        23.15 o                         
  10   1   2        177.56        210.10        29.04 o                         
  11   1   2         25.30         42.89        22.15 o                         
   0   2   2       1797.64       2921.47       136.39 o                         
   1   2   2       5071.86       5363.28       119.78 o                         
   2   2   2         79.34        173.20        11.05 o                         
   3   2   2        869.54       1118.54        42.40 o                         
   4   2   2       3365.11       3717.64        83.01 o                         
   5   2   2       2470.32       2761.14        63.04 o                         
   6   2   2         40.77         72.84         8.29 o                         
   7   2   2        380.65        419.78        22.30 o                         
   8   2   2        368.69        625.81        51.78 o                         
   9   2   2          1.70        311.96        57.09 o                         
  10   2   2        246.57        185.71        25.82 o                         
   1   3   2        110.10        378.54        23.18 o                         
   2   3   2          4.67         55.09         6.53 o                         
   3   3   2       2634.25       2910.41        65.35 o                         
   4   3   2        383.99        586.11        18.55 o                         
   5   3   2         33.98        126.61        15.41 o                         
   6   3   2          1.52         21.24        11.04 o                         
   7   3   2          1.39        114.28        15.58 o                         
   8   3   2        723.76        857.28        72.89 o                         
   9   3   2        160.12        207.15        27.65 o                         
  10   3   2        287.77        264.26        27.91 o                         
   0   4   2       2053.60       2419.52       217.27 o                         
   1   4   2         30.13        124.37         8.96 o                         
   2   4   2         12.99         84.50         7.36 o                         
   3   4   2        548.12        727.28        20.61 o                         
   4   4   2       2047.29       2141.47        50.01 o                         
   5   4   2       2746.94       2720.31        61.09 o                         
   6   4   2        300.18        322.62        16.65 o                         
   7   4   2        165.34        197.59        17.52 o                         
   8   4   2         49.27         62.47        17.89 o                         
   9   4   2        363.80        368.46        27.49 o                         
  10   4   2        153.41        121.27        24.43 o                         
   1   5   2       9823.41       9934.37       229.18 o                         
   2   5   2        504.04        644.67        20.54 o                         
   3   5   2        625.13        813.49        33.77 o                         
   4   5   2        189.39        353.91        24.83 o                         
   5   5   2        253.93        273.68        14.43 o                         
   6   5   2        582.68        613.36        28.62 o                         
   7   5   2         17.99         30.19        18.10 o                         
   8   5   2         19.85         49.27        22.18 o                         
   9   5   2        695.14        674.67        40.55 o                         
   0   6   2       4192.81       3963.25       132.64 o                         
   1   6   2       1062.14       1051.46        28.44 o                         
   2   6   2        442.29        491.50        16.58 o                         
   3   6   2        848.46        821.30        24.50 o                         
   4   6   2          6.55         28.43         9.67 o                         
   5   6   2       1923.98       1770.48        51.11 o                         
   6   6   2        910.98        971.21        41.54 o                         
   7   6   2         66.77         77.24        20.81 o                         
   8   6   2         83.94        163.90        26.65 o                         
   9   6   2         27.28         24.44        22.59 o                         
   1   7   2        752.26        758.03        26.33 o                         
   2   7   2        102.02        267.22        29.43 o                         
   3   7   2        346.83        376.99        18.10 o                         
   4   7   2        164.83        245.98        17.86 o                         
   5   7   2          4.92         18.15        13.70 o                         
   6   7   2        367.45        382.33        26.68 o                         
   7   7   2        257.93        203.96        24.72 o                         
   8   7   2        127.67        111.59        26.12 o                         
   0   8   2        394.40        383.97        26.58 o                         
   1   8   2          1.44        267.66        33.57 o                         
   2   8   2        850.70        880.42        33.71 o                         
   3   8   2         13.36        117.90        13.51 o                         
   4   8   2        867.19        784.98        42.14 o                         
   5   8   2         11.23         68.96        17.74 o                         
   6   8   2          0.23         49.77        18.72 o                         
   7   8   2          4.88         37.63        20.89 o                         
   1   9   2         18.73         26.75        14.41 o                         
   2   9   2        123.75        268.95        26.64 o                         
   3   9   2        274.56        296.65        22.16 o                         
   4   9   2         87.78         84.71        21.01 o                         
   5   9   2        134.67        130.28        23.41 o                         
   6   9   2         24.48         54.49        21.01 o                         
   0  10   2         77.26        246.67        46.33 o                         
   1  10   2        143.19        129.20        25.62 o                         
   2  10   2          3.17         44.36        19.98 o                         
   3  10   2        171.70        226.40        30.36 o                         
   4  10   2          3.66         15.69        24.12 o                         
   5  10   2         13.70         43.49        26.17 o                         
   1  11   2        151.14         46.17        76.49 o                         
   2  11   2         56.25        120.63        39.64 o                         
   1   1   3       1009.40        783.76        19.12 o                         
   2   1   3          2.91         67.51         7.10 o                         
   3   1   3       1643.61       1506.60        34.56 o                         
   4   1   3         34.67        173.73        23.36 o                         
   5   1   3          4.68         13.18         7.35 o                         
   6   1   3        119.35        230.23        14.79 o                         
   7   1   3       1267.01       1249.31        37.20 o                         
   8   1   3        576.67        738.98        42.59 o                         
   9   1   3       1159.69       1135.28        72.99 o                         
  10   1   3         63.90         44.05        20.38 o                         
  11   1   3          2.14         12.72        23.91 o                         
   0   2   3       1592.70       2624.55       135.03 o                         
   1   2   3        727.73        774.27        19.38 o                         
   2   2   3         37.67         41.93         4.45 o                         
   3   2   3          7.47         47.41         9.24 o                         
   4   2   3       1406.42       1888.35        50.18 o                         
   5   2   3       1957.57       2101.24        51.54 o                         
   6   2   3          2.06          6.03         6.94 o                         
   7   2   3        189.77        253.31        16.09 o                         
   8   2   3        528.34       1061.62        49.64 o                         
   9   2   3         22.47        305.55        60.78 o                         
  10   2   3         34.01         53.32        18.79 o                         
   1   3   3       2458.58       2778.26        66.98 o                         
   2   3   3        221.31        368.84        11.79 o                         
   3   3   3        766.46        954.15        26.50 o                         
   4   3   3        150.17        275.01        12.27 o                         
   5   3   3         64.86         81.86         8.59 o                         
   6   3   3         12.17         11.79         8.13 o                         
   7   3   3        764.47        756.04        31.22 o                         
   8   3   3         55.72        238.71        50.86 o                         
   9   3   3          0.92        110.19        30.49 o                         
  10   3   3         43.95        100.50        21.52 o                         
   0   4   3         95.32        521.22        44.57 o                         
   1   4   3        411.20        725.96        25.38 o                         
   2   4   3        295.77        412.63        14.48 o                         
   3   4   3        241.16        418.25        25.02 o                         
   4   4   3       1241.40       1567.41        37.44 o                         
   5   4   3        240.82        406.42        34.42 o                         
   6   4   3        133.49        178.13        12.86 o                         
   7   4   3        123.20        203.40        17.76 o                         
   8   4   3          0.93         36.50        15.18 o                         
   9   4   3        425.13        443.14        28.81 o                         
  10   4   3          0.05         37.23        21.52 o                         
   1   5   3        295.00        432.31        20.54 o                         
   2   5   3        833.18        956.15        26.19 o                         
   3   5   3       2088.93       2340.10        57.14 o                         
   4   5   3        120.92        144.68        11.49 o                         
   5   5   3        245.85        220.11        14.97 o                         
   6   5   3         27.78         93.31        13.60 o                         
   7   5   3         16.20        129.03        26.49 o                         
   8   5   3          0.63         -3.01        22.11 o                         
   9   5   3         32.81        119.25        21.53 o                         
   0   6   3        608.55        881.25        62.32 o                         
   1   6   3         75.98        233.70        20.27 o                         
   2   6   3          1.04         96.62        10.25 o                         
   3   6   3         12.72        197.88        16.69 o                         
   4   6   3         24.38         19.49        10.37 o                         
   5   6   3        112.62        345.91        24.44 o                         
   6   6   3        806.12        848.41        37.65 o                         
   7   6   3        325.74        305.33        37.35 o                         
   8   6   3        191.52        198.04        29.89 o                         
   9   6   3          0.82        -14.66        21.60 o                         
   1   7   3        393.63        584.45        22.51 o                         
   2   7   3       1508.34       1391.40        42.99 o                         
   3   7   3        681.94        748.45        26.96 o                         
   4   7   3         50.67         81.00        14.24 o                         
   5   7   3         10.06         85.62        17.81 o                         
   6   7   3         19.56        117.09        18.38 o                         
   7   7   3        116.35        145.32        22.30 o                         
   8   7   3         22.61         37.17        21.68 o                         
   0   8   3         55.97        150.68        20.69 o                         
   1   8   3       1934.85       1729.81        60.39 o                         
   2   8   3          2.17        159.70        23.11 o                         
   3   8   3        214.37        353.47        23.18 o                         
   4   8   3        232.08        314.78        22.98 o                         
   5   8   3        401.72        408.96        30.79 o                         
   6   8   3         18.71         25.84        18.35 o                         
   7   8   3        342.38        312.58        28.78 o                         
   1   9   3        239.64        192.77        17.15 o                         
   2   9   3        132.51        290.24        20.53 o                         
   3   9   3          0.63        173.59        26.41 o                         
   4   9   3         32.74         72.42        25.44 o                         
   5   9   3        191.94        186.93        25.72 o                         
   6   9   3          1.73         58.26        21.02 o                         
   0  10   3        381.78        330.85        40.64 o                         
   1  10   3          0.85         33.68        22.50 o                         
   2  10   3         29.66         85.49        21.09 o                         
   3  10   3        580.47        500.29        40.51 o                         
   4  10   3         29.94         19.03        26.05 o                         
   1  11   3          4.41         64.09        33.61 o                         
   2  11   3         22.17         86.11        37.57 o                         
   0   0   4       9059.76       8423.97       546.05 o                         
   1   0   4      15250.31      13535.66       393.20 o                         
   2   0   4        737.96        515.16        19.49 o                         
   3   0   4       7139.01       6472.29       212.49 o                         
   4   0   4         83.50         66.46        11.38 o                         
   5   0   4       4006.36       3993.39       143.40 o                         
   6   0   4         65.74         81.14        12.11 o                         
   7   0   4        354.36        348.25        26.69 o                         
   8   0   4       3372.01       2949.97       134.11 o                         
   9   0   4        155.70        330.92        45.14 o                         
  10   0   4         11.74         24.95        29.21 o                         
  11   0   4        132.86        227.59        49.77 o                         
   1   1   4      15140.80      14723.34       336.68 o                         
   2   1   4      12155.74      11545.57       249.98 o                         
   3   1   4        895.93       1131.00        30.42 o                         
   4   1   4       2230.18       2178.55        51.26 o                         
   5   1   4         12.98        137.00        18.66 o                         
   6   1   4        352.02        419.79        16.26 o                         
   7   1   4        350.13        515.31        32.51 o                         
   8   1   4         54.27        170.64        19.55 o                         
   9   1   4         44.91        156.63        21.81 o                         
  10   1   4         77.29        150.39        23.94 o                         
  11   1   4          0.46         -8.41        21.64 o                         
   0   2   4      76133.74      74528.80      3456.04 o                         
   1   2   4       3128.10       3660.77        85.17 o                         
   2   2   4         80.11        120.51         6.39 o                         
   3   2   4        204.16        243.05         9.37 o                         
   4   2   4       2127.66       2289.31        52.41 o                         
   5   2   4        704.27       1006.06        41.77 o                         
   6   2   4          0.32         -6.76         6.76 o                         
   7   2   4          7.35         40.54        11.07 o                         
   8   2   4       3480.65       3139.40       105.63 o                         
   9   2   4       2692.25       2490.51        91.74 o                         
  10   2   4         17.87         53.79        20.41 o                         
   1   3   4       1754.41       2218.03        54.14 o                         
   2   3   4          0.01         36.20         9.61 o                         
   3   3   4       1027.61       1243.62        29.36 o                         
   4   3   4        579.41        653.71        19.47 o                         
   5   3   4         62.79         96.28         8.76 o                         
   6   3   4         45.58         69.82         9.87 o                         
   7   3   4          0.19        168.83        18.54 o                         
   8   3   4         31.07        129.52        25.12 o                         
   9   3   4       1451.77       1281.53        56.41 o                         
  10   3   4        370.45        300.30        30.06 o                         
   0   4   4       3880.55       3792.56       126.00 o                         
   1   4   4       7164.40       7433.82       171.84 o                         
   2   4   4       1235.51       1241.19        32.13 o                         
   3   4   4         40.93         98.58         8.27 o                         
   4   4   4        145.10        406.72        24.84 o                         
   5   4   4        128.99        180.09        10.36 o                         
   6   4   4         41.37         69.45        10.42 o                         
   7   4   4        136.14        156.91        16.74 o                         
   8   4   4          0.03         49.31        23.83 o                         
   9   4   4        140.67        243.64        24.14 o                         
  10   4   4          2.87         44.28        21.01 o                         
   1   5   4        138.44        169.57        14.48 o                         
   2   5   4        565.39        646.77        20.35 o                         
   3   5   4        422.74        816.13        42.15 o                         
   4   5   4          6.79         17.92         7.44 o                         
   5   5   4         18.35         96.92        14.39 o                         
   6   5   4         38.84         70.13        13.03 o                         
   7   5   4        979.44        872.37        40.40 o                         
   8   5   4          3.52          3.05        20.77 o                         
   9   5   4         42.89         97.75        21.31 o                         
   0   6   4          0.88        117.41        15.54 o                         
   1   6   4        527.56        647.85        20.93 o                         
   2   6   4          1.73         66.97        12.33 o                         
   3   6   4        710.79        681.27        22.78 o                         
   4   6   4         33.86         69.84        10.86 o                         
   5   6   4        851.73        850.39        30.06 o                         
   6   6   4          2.31         98.87        21.49 o                         
   7   6   4         54.78         65.80        23.88 o                         
   8   6   4          1.84         75.42        22.86 o                         
   9   6   4         35.38         36.41        26.83 o                         
   1   7   4          2.80         45.44         9.90 o                         
   2   7   4        272.72        490.50        24.42 o                         
   3   7   4        145.47        302.90        20.42 o                         
   4   7   4         80.32         70.67        16.12 o                         
   5   7   4        804.04        714.84        37.85 o                         
   6   7   4         89.44        118.38        19.77 o                         
   7   7   4         87.16        114.01        23.65 o                         
   8   7   4        159.97        127.95        25.81 o                         
   0   8   4        373.64        369.90        26.66 o                         
   1   8   4        434.64        576.83        34.96 o                         
   2   8   4          0.16         62.32        11.31 o                         
   3   8   4        594.63        612.18        31.83 o                         
   4   8   4        175.84        194.83        26.80 o                         
   5   8   4          2.53         90.90        21.82 o                         
   6   8   4         22.76         65.30        21.62 o                         
   7   8   4        221.03        170.58        24.62 o                         
   1   9   4         31.83         71.89        14.60 o                         
   2   9   4       1343.36       1216.68        49.28 o                         
   3   9   4       1068.51        978.90        45.93 o                         
   4   9   4         14.39         46.17        19.09 o                         
   5   9   4        211.45        194.75        26.06 o                         
   6   9   4        298.93        243.08        27.54 o                         
   0  10   4          5.23         76.45        25.66 o                         
   1  10   4        262.46        226.23        28.61 o                         
   2  10   4        421.88        377.47        32.23 o                         
   3  10   4         12.44         28.87        24.74 o                         
   4  10   4         82.38         46.60        24.02 o                         
   1  11   4         13.48          0.31        45.59 o                         
   1   1   5       5216.95       4635.06       103.33 o                         
   2   1   5        349.04        416.92        11.61 o                         
   3   1   5       3100.00       2971.18        64.28 o                         
   4   1   5        919.20        869.66        28.28 o                         
   5   1   5       1047.11        985.65        25.95 o                         
   6   1   5         41.31         77.62         8.33 o                         
   7   1   5         34.24         82.83        15.90 o                         
   8   1   5        895.66        886.55        42.74 o                         
   9   1   5        621.78        566.76        31.23 o                         
  10   1   5         88.58         79.55        20.27 o                         
  11   1   5         59.41         54.68        27.21 o                         
   0   2   5      31240.11      30735.15      1406.42 o                         
   1   2   5       9131.60       8409.61       188.25 o                         
   2   2   5       1384.38       1275.68        29.38 o                         
   3   2   5        322.71        367.18        12.66 o                         
   4   2   5        254.25        634.08        80.13 o                         
   5   2   5        199.45        322.51        12.83 o                         
   6   2   5          4.09         36.98        10.30 o                         
   7   2   5        190.99        250.56        15.61 o                         
   8   2   5       1869.57       1741.98        74.73 o                         
   9   2   5        197.61        439.68        29.59 o                         
  10   2   5         22.36         53.49        19.71 o                         
   1   3   5      10498.63      10859.47       249.69 o                         
   2   3   5          1.46         10.69         5.37 o                         
   3   3   5          8.46         82.72        13.01 o                         
   4   3   5         15.41        152.19         9.93 o                         
   5   3   5         13.34         25.92         7.39 o                         
   6   3   5         16.44         30.38         8.99 o                         
   7   3   5        955.05        911.65        35.19 o                         
   8   3   5         36.29        149.51        22.17 o                         
   9   3   5         79.50        214.10        25.62 o                         
  10   3   5          2.46         10.56        20.44 o                         
   0   4   5       1201.56       1511.73        54.38 o                         
   1   4   5         26.19        132.99        11.29 o                         
   2   4   5       1369.54       1582.56        39.52 o                         
   3   4   5         75.88        141.55        10.15 o                         
   4   4   5       1212.84       1305.24        31.45 o                         
   5   4   5        286.99        289.12        13.24 o                         
   6   4   5        247.99        254.61        15.63 o                         
   7   4   5          0.80         51.69        14.51 o                         
   8   4   5          6.08        252.73        38.86 o                         
   9   4   5        273.80        286.07        24.22 o                         
  10   4   5        239.77        208.62        28.21 o                         
   1   5   5          4.50        102.78        12.25 o                         
   2   5   5         11.35         51.80         7.24 o                         
   3   5   5       1492.46       1552.45        39.87 o                         
   4   5   5          3.27         33.98         7.69 o                         
   5   5   5        881.38       1001.37        30.48 o                         
   6   5   5         35.29         98.95        13.70 o                         
   7   5   5         90.42        244.43        20.20 o                         
   8   5   5          1.70         24.37        18.50 o                         
   9   5   5         12.28         36.01        20.68 o                         
   0   6   5        472.65        552.28        28.99 o                         
   1   6   5       1095.22       1343.37        40.50 o                         
   2   6   5        518.60        611.50        21.31 o                         
   3   6   5        492.27        561.88        19.58 o                         
   4   6   5        519.43        630.83        22.46 o                         
   5   6   5        895.90        992.26        33.63 o                         
   6   6   5         11.33        107.91        16.71 o                         
   7   6   5        101.51         70.75        18.63 o                         
   8   6   5        241.36        251.26        29.95 o                         
   9   6   5          4.22         51.61        23.10 o                         
   1   7   5        150.44        184.13        13.24 o                         
   2   7   5        903.47        948.11        31.88 o                         
   3   7   5       1510.96       1520.30        45.02 o                         
   4   7   5         84.52         68.78        12.62 o                         
   5   7   5        804.22        932.46        41.17 o                         
   6   7   5        518.14        503.93        31.48 o                         
   7   7   5        609.33        594.53        40.70 o                         
   8   7   5        112.67        129.57        28.19 o                         
   0   8   5        340.16        370.04        28.13 o                         
   1   8   5        219.89        213.29        15.65 o                         
   2   8   5        133.45        196.54        16.02 o                         
   3   8   5         84.84        151.49        19.69 o                         
   4   8   5         76.27        134.96        18.85 o                         
   5   8   5        952.00        869.14        48.05 o                         
   6   8   5        371.90        357.30        27.46 o                         
   7   8   5          5.21         20.24        19.25 o                         
   1   9   5        246.28        275.51        21.37 o                         
   2   9   5        125.47        305.17        41.71 o                         
   3   9   5        339.02        510.40        34.13 o                         
   4   9   5        163.99        151.65        23.92 o                         
   5   9   5         15.48         23.32        22.77 o                         
   6   9   5          6.57         37.96        19.60 o                         
   0  10   5          1.79         36.22        30.75 o                         
   1  10   5        171.26        220.72        26.24 o                         
   2  10   5        154.28        151.42        26.36 o                         
   3  10   5          2.30         16.60        19.92 o                         
   4  10   5          0.02         26.27        28.82 o                         
   1  11   5         99.41         61.78        47.26 o                         
   0   0   6       1366.61       1160.60        55.13 o                         
   1   0   6      13591.31      11957.11       366.78 o                         
   2   0   6      12361.65      10560.85       324.93 o                         
   3   0   6        947.91        861.10        31.38 o                         
   4   0   6       1304.96       1277.29        46.48 o                         
   5   0   6        452.42        531.20        25.54 o                         
   6   0   6        447.58        446.78        23.61 o                         
   7   0   6         46.54         69.24        25.96 o                         
   8   0   6        203.52        304.87        47.23 o                         
   9   0   6       1005.63        993.83        61.56 o                         
  10   0   6         44.50         55.43        30.43 o                         
  11   0   6         20.22         55.50        35.35 o                         
   1   1   6       4318.51       4267.27        92.59 o                         
   2   1   6       3386.57       3332.07        83.31 o                         
   3   1   6         75.90         97.89         8.62 o                         
   4   1   6         10.67         77.33         8.14 o                         
   5   1   6        549.28        612.89        17.88 o                         
   6   1   6        218.90        271.23        12.34 o                         
   7   1   6         52.97         89.70        12.06 o                         
   8   1   6        156.64        208.43        21.19 o                         
   9   1   6          0.83        117.94        17.36 o                         
  10   1   6        134.69        173.26        23.03 o                         
  11   1   6          3.80         18.09        26.32 o                         
   0   2   6      12315.31      11544.51       434.36 o                         
   1   2   6        487.94        820.26        22.53 o                         
   2   2   6        287.83        312.24         9.62 o                         
   3   2   6       1481.04       1620.36        36.66 o                         
   4   2   6       8613.08       9187.88       207.34 o                         
   5   2   6        200.16        269.64        13.98 o                         
   6   2   6        487.59        612.46        19.76 o                         
   7   2   6        652.03        628.20        29.36 o                         
   8   2   6        311.35        544.66        38.82 o                         
   9   2   6       1294.20       1318.56        52.28 o                         
  10   2   6        301.13        281.65        31.09 o                         
   1   3   6          3.90        131.57        12.29 o                         
   2   3   6        218.22        260.03         9.76 o                         
   3   3   6         22.22         45.66         7.59 o                         
   4   3   6        368.64        498.38        16.20 o                         
   5   3   6         27.58         51.81         8.21 o                         
   6   3   6         57.25         91.79        10.39 o                         
   7   3   6        119.31        210.99        17.38 o                         
   8   3   6        915.81        769.18        36.00 o                         
   9   3   6        680.61        773.74        41.33 o                         
  10   3   6         17.73         29.22        26.75 o                         
   0   4   6       4040.87       3822.37       125.95 o                         
   1   4   6        285.95        424.75        14.01 o                         
   2   4   6          0.58         74.76         9.31 o                         
   3   4   6       2479.66       2436.58        59.31 o                         
   4   4   6       1100.05       1233.61        31.89 o                         
   5   4   6          0.10         29.21         8.30 o                         
   6   4   6        598.13        661.52        27.13 o                         
   7   4   6         89.98        146.61        18.92 o                         
   8   4   6       1769.36       1490.68        53.28 o                         
   9   4   6         57.52        110.87        19.05 o                         
  10   4   6          2.37         31.15        20.71 o                         
   1   5   6        890.03        855.92        23.06 o                         
   2   5   6        150.13        206.39        10.28 o                         
   3   5   6        359.09        506.29        30.35 o                         
   4   5   6         20.20         41.87         8.10 o                         
   5   5   6        804.05        838.11        26.25 o                         
   6   5   6         89.84        109.36        13.78 o                         
   7   5   6        407.89        447.74        27.31 o                         
   8   5   6        387.13        373.53        28.36 o                         
   9   5   6          0.35         22.38        20.04 o                         
   0   6   6        742.89        894.21        34.75 o                         
   1   6   6        149.75        217.06        12.17 o                         
   2   6   6        133.23        224.13        11.84 o                         
   3   6   6          2.29         41.69        11.95 o                         
   4   6   6       1409.48       1267.35        37.63 o                         
   5   6   6        933.13        841.50        31.58 o                         
   6   6   6        638.73        599.42        34.41 o                         
   7   6   6        128.83        113.67        21.64 o                         
   8   6   6         57.44         51.53        27.45 o                         
   9   6   6        263.38        235.55        31.44 o                         
   1   7   6        260.57        297.40        16.72 o                         
   2   7   6        291.19        329.27        17.50 o                         
   3   7   6        752.65        844.39        32.80 o                         
   4   7   6        127.78        122.76        14.83 o                         
   5   7   6        242.98        320.90        24.15 o                         
   6   7   6          0.88         54.40        16.07 o                         
   7   7   6          0.28         72.46        19.88 o                         
   8   7   6         13.56         64.44        22.33 o                         
   0   8   6         33.04         73.51        16.04 o                         
   1   8   6         14.01         47.89        11.05 o                         
   2   8   6         16.54         63.05        13.84 o                         
   3   8   6        254.96        269.85        21.83 o                         
   4   8   6          0.04         14.94        18.32 o                         
   5   8   6         15.38        108.55        20.71 o                         
   6   8   6         39.08         94.84        20.24 o                         
   7   8   6         24.16        -15.30        19.35 o                         
   1   9   6         27.60         42.40        14.99 o                         
   2   9   6        416.26        420.62        30.77 o                         
   3   9   6        833.01        764.91        39.35 o                         
   4   9   6         24.52         43.50        20.53 o                         
   5   9   6         30.28          8.67        19.17 o                         
   6   9   6          8.56         27.09        23.22 o                         
   0  10   6        134.43        120.10        28.34 o                         
   1  10   6          5.14         50.97        28.89 o                         
   2  10   6          4.59         67.49        29.20 o                         
   3  10   6          1.32        -18.68        18.68 o                         
   4  10   6        193.63        167.28        34.47 o                         
   1  11   6         10.94         45.63        33.64 o                         
   1   1   7      39490.89      33738.80       750.57 o                         
   2   1   7       5663.09       5031.37       110.11 o                         
   3   1   7        909.43        759.75        19.06 o                         
   4   1   7        173.34        187.06         9.68 o                         
   5   1   7        139.91        205.49         9.86 o                         
   6   1   7         12.11         45.45         7.37 o                         
   7   1   7        165.07        299.19        20.36 o                         
   8   1   7         19.69         90.99        14.48 o                         
   9   1   7        292.88        324.25        23.00 o                         
  10   1   7          2.08         27.76        20.43 o                         
   0   2   7       6306.01       5969.90       225.54 o                         
   1   2   7       2247.19       2302.22        55.98 o                         
   2   2   7       1975.03       1872.30        42.29 o                         
   3   2   7        786.71        784.70        19.68 o                         
   4   2   7       3973.90       4608.86       120.80 o                         
   5   2   7         30.15         67.27         9.62 o                         
   6   2   7          9.15         77.27         8.56 o                         
   7   2   7          4.24         63.58        12.95 o                         
   8   2   7        179.91        249.89        21.29 o                         
   9   2   7         16.96         85.43        17.37 o                         
  10   2   7          4.75         40.65        21.41 o                         
   1   3   7         30.36        115.36         8.70 o                         
   2   3   7        236.06        210.16         8.87 o                         
   3   3   7        953.03        934.25        24.89 o                         
   4   3   7         33.85         76.80         7.88 o                         
   5   3   7        254.28        252.84        11.80 o                         
   6   3   7        455.31        399.40        18.52 o                         
   7   3   7         11.58         59.07        13.45 o                         
   8   3   7          3.13         66.59        16.33 o                         
   9   3   7        167.33        221.81        22.63 o                         
  10   3   7          0.57         26.00        21.85 o                         
   0   4   7          2.18        208.25        15.10 o                         
   1   4   7         51.12        190.51        12.79 o                         
   2   4   7         24.18        101.59         9.06 o                         
   3   4   7        361.29        483.17        16.41 o                         
   4   4   7        841.09        826.76        28.60 o                         
   5   4   7          0.65         -1.39         8.00 o                         
   6   4   7          4.20         40.16        12.09 o                         
   7   4   7        361.63        380.90        24.19 o                         
   8   4   7         21.19        141.11        19.94 o                         
   9   4   7         86.65        137.08        20.39 o                         
  10   4   7         88.69         52.54        21.64 o                         
   1   5   7        259.33        323.40        12.70 o                         
   2   5   7        140.12        265.80        11.58 o                         
   3   5   7         49.98         45.67        11.94 o                         
   4   5   7        202.82        190.30        10.81 o                         
   5   5   7        151.66        230.45        14.32 o                         
   6   5   7          3.94          8.87        12.93 o                         
   7   5   7        616.69        616.21        34.21 o                         
   8   5   7        265.68        274.28        24.81 o                         
   9   5   7         14.58         11.11        18.87 o                         
   0   6   7       1287.61       1139.78        42.30 o                         
   1   6   7        343.92        354.72        13.53 o                         
   2   6   7         50.79         64.87         8.04 o                         
   3   6   7         14.15         40.42         8.52 o                         
   4   6   7         44.42        108.57        13.67 o                         
   5   6   7         11.72         94.61        14.05 o                         
   6   6   7         34.18        122.00        17.12 o                         
   7   6   7         52.64         32.38        20.12 o                         
   8   6   7         39.17         84.25        22.09 o                         
   9   6   7          0.81         57.48        25.17 o                         
   1   7   7        292.07        380.08        15.94 o                         
   2   7   7        306.67        321.27        16.95 o                         
   3   7   7         11.76         89.29        17.89 o                         
   4   7   7        195.35        214.37        19.61 o                         
   5   7   7        672.77        598.50        32.52 o                         
   6   7   7        459.54        422.17        29.93 o                         
   7   7   7        529.11        423.30        32.19 o                         
   8   7   7        201.83        229.16        33.27 o                         
   0   8   7        812.20        807.64        42.48 o                         
   1   8   7        138.46        134.59        14.47 o                         
   2   8   7        446.83        465.61        26.32 o                         
   3   8   7        270.94        399.88        25.27 o                         
   4   8   7        103.92        115.95        18.47 o                         
   5   8   7        134.20        210.21        23.06 o                         
   6   8   7        331.90        345.81        27.35 o                         
   7   8   7         33.24         30.72        20.27 o                         
   1   9   7         58.47         35.25        18.88 o                         
   2   9   7        147.76        254.31        30.58 o                         
   3   9   7         18.37         79.38        32.36 o                         
   4   9   7         79.48        133.51        24.03 o                         
   5   9   7         38.64         42.20        20.21 o                         
   6   9   7         63.23         39.95        24.75 o                         
   0  10   7        311.48        236.21        42.87 o                         
   1  10   7        195.56        151.38        32.69 o                         
   2  10   7         85.12         39.46        20.61 o                         
   3  10   7        120.39        126.08        23.79 o                         
   4  10   7          0.20         24.16        30.75 o                         
   1  11   7        200.51        159.90        41.44 o                         
   0   0   8       2336.48       2198.23       102.73 o                         
   1   0   8      53712.39      48201.20      2248.26 o                         
   2   0   8       5229.61       4415.90       136.94 o                         
   3   0   8        627.66        536.43        20.35 o                         
   4   0   8      12045.63      12003.31       393.33 o                         
   5   0   8        714.01        695.56        28.98 o                         
   6   0   8         57.72         49.43        10.87 o                         
   7   0   8       3783.11       3610.13       157.32 o                         
   8   0   8        357.91        311.15        30.44 o                         
   9   0   8        674.90        622.38        45.52 o                         
  10   0   8         13.33         14.37        24.77 o                         
   1   1   8      40753.32      38397.69      1115.96 o                         
   2   1   8       4463.37       4131.95        88.00 o                         
   3   1   8        490.77        494.68        13.88 o                         
   4   1   8         72.56         56.14         7.26 o                         
   5   1   8        458.15        658.12        25.04 o                         
   6   1   8        400.12        483.34        16.15 o                         
   7   1   8       1578.69       1493.27        45.77 o                         
   8   1   8        544.43        562.35        27.35 o                         
   9   1   8        627.98        638.42        30.45 o                         
  10   1   8          0.22         52.27        19.48 o                         
   0   2   8       2170.03       1986.37        77.24 o                         
   1   2   8       6256.87       5985.62       143.13 o                         
   2   2   8        246.15        308.11        10.63 o                         
   3   2   8         22.52         21.44         6.18 o                         
   4   2   8        136.47        239.01        13.11 o                         
   5   2   8       1086.89       1201.86        32.04 o                         
   6   2   8        741.40        869.58        25.62 o                         
   7   2   8        446.42        458.75        25.93 o                         
   8   2   8         63.17        167.32        17.58 o                         
   9   2   8         51.00         82.22        17.50 o                         
  10   2   8        410.02        276.37        28.16 o                         
   1   3   8       4713.29       4696.76       117.19 o                         
   2   3   8       1333.67       1255.72        31.00 o                         
   3   3   8          2.57         19.56         7.11 o                         
   4   3   8        239.70        278.07        11.72 o                         
   5   3   8         24.14         49.09         8.00 o                         
   6   3   8         49.19         67.71        10.78 o                         
   7   3   8         30.00        125.06        17.16 o                         
   8   3   8        390.81        278.93        23.42 o                         
   9   3   8         94.18        144.74        20.20 o                         
  10   3   8         88.43         92.84        25.48 o                         
   0   4   8        631.56        764.33        39.83 o                         
   1   4   8       1081.64       1068.91        30.58 o                         
   2   4   8       1807.49       1816.82        44.98 o                         
   3   4   8          1.81         42.43         6.62 o                         
   4   4   8         26.63         46.88         9.00 o                         
   5   4   8         85.34        105.47         9.68 o                         
   6   4   8         59.55        102.27        14.70 o                         
   7   4   8          0.44         87.89        17.23 o                         
   8   4   8        439.36        428.18        28.85 o                         
   9   4   8        620.57        483.40        32.39 o                         
  10   4   8         17.76         29.44        22.50 o                         
   1   5   8        110.67        189.30        10.39 o                         
   2   5   8        377.94        449.16        15.55 o                         
   3   5   8        315.95        367.60        17.67 o                         
   4   5   8        120.54        127.30         9.82 o                         
   5   5   8        588.22        647.24        24.24 o                         
   6   5   8        119.70         94.11        15.14 o                         
   7   5   8        324.07        410.92        25.13 o                         
   8   5   8          2.52         61.77        17.08 o                         
   9   5   8         37.55         23.94        20.02 o                         
   0   6   8        487.03        728.58        29.83 o                         
   1   6   8        255.77        221.90        10.83 o                         
   2   6   8        421.48        403.03        15.20 o                         
   3   6   8         28.55         24.13         8.68 o                         
   4   6   8        296.55        282.09        15.98 o                         
   5   6   8         14.32         32.70        13.22 o                         
   6   6   8        811.17        666.81        30.18 o                         
   7   6   8          5.56         30.66        18.40 o                         
   8   6   8        116.92        141.24        21.70 o                         
   9   6   8          0.07        -11.06        21.46 o                         
   1   7   8        900.44        747.60        24.64 o                         
   2   7   8        587.52        571.89        23.27 o                         
   3   7   8       1236.02       1163.29        40.55 o                         
   4   7   8          0.52         40.14        16.70 o                         
   5   7   8        129.99        151.02        19.36 o                         
   6   7   8          3.63         59.38        17.64 o                         
   7   7   8          8.98         56.06        19.79 o                         
   8   7   8        110.36        146.64        27.98 o                         
   0   8   8        346.07        243.22        37.92 o                         
   1   8   8        104.52        134.07        18.63 o                         
   2   8   8         46.40         75.12        15.33 o                         
   3   8   8       1051.22       1041.30        43.44 o                         
   4   8   8        381.06        298.62        27.84 o                         
   5   8   8        139.64        166.24        24.04 o                         
   6   8   8         11.81         37.10        18.61 o                         
   7   8   8        104.15         53.69        21.12 o                         
   1   9   8          5.62        -18.45        20.56 o                         
   2   9   8        225.97        237.39        24.24 o                         
   3   9   8         57.05        106.55        25.18 o                         
   4   9   8        517.52        458.59        32.41 o                         
   5   9   8         49.10         53.81        19.91 o                         
   6   9   8         69.26         30.27        20.61 o                         
   0  10   8        151.51        141.33        52.24 o                         
   1  10   8         63.78         55.24        22.92 o                         
   2  10   8         12.47         -0.33        20.10 o                         
   3  10   8        227.06        190.68        29.20 o                         
   4  10   8          2.07         51.66        29.85 o                         
   1   1   9       2885.52       2680.30        57.53 o                         
   2   1   9        782.18        720.66        18.08 o                         
   3   1   9        145.21        153.11         7.93 o                         
   4   1   9        448.90        507.41        17.95 o                         
   5   1   9       1569.86       1484.47        35.88 o                         
   6   1   9         88.39        105.00         8.44 o                         
   7   1   9       1222.99       1134.98        38.91 o                         
   8   1   9        277.56        263.64        20.01 o                         
   9   1   9         31.36         47.23        15.05 o                         
  10   1   9         27.07         17.38        18.94 o                         
   0   2   9        566.83        474.89        17.90 o                         
   1   2   9       2077.37       1914.75        42.99 o                         
   2   2   9        289.95        340.97        10.96 o                         
   3   2   9         20.50         42.93         7.39 o                         
   4   2   9         37.77         75.31         7.69 o                         
   5   2   9        381.44        437.82        17.27 o                         
   6   2   9       1007.74       1006.59        28.71 o                         
   7   2   9        480.10        448.38        22.88 o                         
   8   2   9        549.25        618.12        29.08 o                         
   9   2   9          8.81         27.28        16.61 o                         
  10   2   9          0.01         32.68        21.18 o                         
   1   3   9        706.72        740.22        21.53 o                         
   2   3   9        320.70        356.60        12.46 o                         
   3   3   9        613.37        667.25        19.07 o                         
   4   3   9        365.50        390.60        13.86 o                         
   5   3   9         44.88         49.12         8.16 o                         
   6   3   9        481.36        602.12        24.42 o                         
   7   3   9       1358.81       1172.43        43.38 o                         
   8   3   9         97.93        158.85        21.30 o                         
   9   3   9        218.85        214.84        22.49 o                         
  10   3   9         47.76         48.88        22.56 o                         
   0   4   9        381.42        716.95        42.14 o                         
   1   4   9       5459.45       5280.16       136.65 o                         
   2   4   9       1217.34       1300.37        37.11 o                         
   3   4   9       1257.31       1243.06        30.46 o                         
   4   4   9        307.03        397.85        14.48 o                         
   5   4   9        224.29        270.81        14.16 o                         
   6   4   9         71.00         79.63        14.17 o                         
   7   4   9       1142.64       1045.55        47.56 o                         
   8   4   9          4.22        123.67        19.51 o                         
   9   4   9         33.93         36.72        20.97 o                         
  10   4   9         48.91         56.05        26.24 o                         
   1   5   9       3215.87       3429.05        87.22 o                         
   2   5   9        298.88        335.70        12.91 o                         
   3   5   9       1430.40       1419.70        37.85 o                         
   4   5   9        261.89        325.16        14.28 o                         
   5   5   9          1.55        101.00        13.23 o                         
   6   5   9        296.27        371.94        22.11 o                         
   7   5   9       1176.28       1144.66        48.20 o                         
   8   5   9         42.24         13.05        17.64 o                         
   9   5   9        181.44        122.52        22.12 o                         
   0   6   9       3920.06       4221.60       141.46 o                         
   1   6   9         39.61        128.30         9.29 o                         
   2   6   9        307.45        381.25        15.12 o                         
   3   6   9        708.93        716.86        23.48 o                         
   4   6   9        135.38        171.40        14.95 o                         
   5   6   9        153.61        188.17        17.22 o                         
   6   6   9          5.27        111.08        17.04 o                         
   7   6   9         60.89         89.25        21.08 o                         
   8   6   9         22.25         30.61        21.06 o                         
   9   6   9         17.39         18.75        23.36 o                         
   1   7   9         85.68        159.59        12.58 o                         
   2   7   9        347.48        422.62        19.83 o                         
   3   7   9        272.15        412.18        28.75 o                         
   4   7   9        143.34        165.28        17.27 o                         
   5   7   9        597.60        609.66        33.13 o                         
   6   7   9        119.82        141.27        20.53 o                         
   7   7   9          2.94         31.99        18.52 o                         
   8   7   9        150.48        148.61        31.71 o                         
   0   8   9        215.35        214.36        31.72 o                         
   1   8   9          1.52         80.46        19.31 o                         
   2   8   9         11.60         50.83        22.60 o                         
   3   8   9       1154.30       1119.49        47.70 o                         
   4   8   9        328.54        308.26        24.22 o                         
   5   8   9        717.89        723.33        46.29 o                         
   6   8   9          8.10         15.46        18.12 o                         
   7   8   9         32.74         19.68        20.72 o                         
   1   9   9         14.56         38.57        21.16 o                         
   2   9   9        104.16        108.39        24.64 o                         
   3   9   9        285.59        234.15        25.57 o                         
   4   9   9          0.19         23.74        15.81 o                         
   5   9   9        190.96        214.61        29.74 o                         
   6   9   9         41.65          8.12        25.61 o                         
   0  10   9        471.33        431.10        57.94 o                         
   1  10   9        208.81        178.60        31.58 o                         
   2  10   9          8.29         -0.24        19.14 o                         
   3  10   9         35.08         52.83        25.88 o                         
   4  10   9        109.22        154.27        34.39 o                         
   0   0  10      24822.99      22317.53      1026.20 o                         
   1   0  10      23225.48      22023.58       715.96 o                         
   2   0  10         14.29         83.98         9.20 o                         
   3   0  10        463.14        491.98        19.66 o                         
   4   0  10       3864.53       4146.59       138.64 o                         
   5   0  10        387.79        479.11        22.17 o                         
   6   0  10       2065.37       1808.82        61.38 o                         
   7   0  10        437.33        423.74        29.42 o                         
   8   0  10        208.29        232.94        31.19 o                         
   9   0  10        369.91        398.33        31.95 o                         
  10   0  10          8.50        -17.73        27.72 o                         
   1   1  10       3439.92       3190.46        74.59 o                         
   2   1  10       2791.48       2773.42        63.31 o                         
   3   1  10       2023.76       1878.76        41.94 o                         
   4   1  10        204.38        233.36        10.64 o                         
   5   1  10        936.89       1006.84        26.11 o                         
   6   1  10         16.57         28.90         7.24 o                         
   7   1  10        782.02        816.40        29.92 o                         
   8   1  10        138.92        149.64        15.84 o                         
   9   1  10          4.37          9.25        15.32 o                         
  10   1  10          0.05         10.86        17.79 o                         
   0   2  10       9925.03       9473.44       307.73 o                         
   1   2  10         19.06         52.35         4.32 o                         
   2   2  10        183.92        159.31         7.56 o                         
   3   2  10       2780.97       2696.83        62.73 o                         
   4   2  10          6.72         88.54         8.41 o                         
   5   2  10        881.32        866.13        23.82 o                         
   6   2  10          0.56         43.26         8.73 o                         
   7   2  10         85.39        153.46        14.79 o                         
   8   2  10        640.19        721.68        33.23 o                         
   9   2  10         32.89          6.97        16.64 o                         
  10   2  10        148.72         86.04        21.84 o                         
   1   3  10          3.43         38.50         7.11 o                         
   2   3  10        740.12        740.65        20.32 o                         
   3   3  10         89.95         84.10         8.09 o                         
   4   3  10         21.48         22.16         7.02 o                         
   5   3  10        410.84        402.56        15.77 o                         
   6   3  10         45.20         65.92        11.85 o                         
   7   3  10        416.87        477.39        24.03 o                         
   8   3  10        394.31        379.42        25.06 o                         
   9   3  10         42.27         77.06        20.01 o                         
  10   3  10          2.45         48.25        25.00 o                         
   0   4  10      16783.66      16945.71       636.52 o                         
   1   4  10         47.22        101.59         8.72 o                         
   2   4  10        213.17        286.35        12.86 o                         
   3   4  10        687.28        647.31        18.09 o                         
   4   4  10         10.75         19.36         6.90 o                         
   5   4  10        698.49        705.83        24.68 o                         
   6   4  10        273.15        301.64        18.35 o                         
   7   4  10          0.17         49.92        15.14 o                         
   8   4  10        918.19        869.28        47.86 o                         
   9   4  10         36.24         45.14        20.20 o                         
  10   4  10         11.34         39.41        25.76 o                         
   1   5  10        241.12        339.40        15.43 o                         
   2   5  10        586.45        570.34        18.75 o                         
   3   5  10        434.28        438.19        15.71 o                         
   4   5  10         67.99         92.17         9.35 o                         
   5   5  10       3928.24       3402.53        86.08 o                         
   6   5  10         28.93         40.30        14.42 o                         
   7   5  10         63.59        124.09        19.33 o                         
   8   5  10          0.49        -16.18        16.18 o                         
   9   5  10          8.67         25.50        19.13 o                         
   0   6  10         36.39         68.63        19.10 o                         
   1   6  10        944.48        884.71        27.65 o                         
   2   6  10       1073.53       1015.55        31.97 o                         
   3   6  10          8.90         34.52         9.62 o                         
   4   6  10          1.75         60.42        11.59 o                         
   5   6  10        385.12        394.79        20.45 o                         
   6   6  10         78.29        130.48        24.22 o                         
   7   6  10        727.32        638.92        37.08 o                         
   8   6  10        294.88        228.51        24.37 o                         
   9   6  10         23.04         23.60        20.18 o                         
   1   7  10          1.21          0.95        10.43 o                         
   2   7  10        111.87        161.01        16.11 o                         
   3   7  10        365.37        384.51        22.54 o                         
   4   7  10        239.65        250.67        18.71 o                         
   5   7  10         61.71         86.20        16.46 o                         
   6   7  10        337.92        301.80        24.09 o                         
   7   7  10        373.41        311.22        29.98 o                         
   8   7  10        155.54        130.35        26.09 o                         
   0   8  10        102.53        121.20        20.99 o                         
   1   8  10       1101.84        909.43        51.78 o                         
   2   8  10        624.96        583.08        35.26 o                         
   3   8  10          2.96         63.35        17.94 o                         
   4   8  10         25.39         61.46        15.07 o                         
   5   8  10        329.29        404.57        29.24 o                         
   6   8  10        262.24        206.20        24.33 o                         
   7   8  10         38.38          9.24        18.97 o                         
   1   9  10         92.59         53.16        22.66 o                         
   2   9  10        264.76        223.42        29.26 o                         
   3   9  10          0.11         28.14        19.72 o                         
   4   9  10        315.97        231.29        22.85 o                         
   5   9  10        132.02         91.30        24.50 o                         
   6   9  10         11.06         -0.37        21.74 o                         
   0  10  10          9.16         99.52        39.17 o                         
   1  10  10          2.62         58.47        32.30 o                         
   2  10  10         18.90          3.46        22.50 o                         
   3  10  10         22.49         -0.18        19.09 o                         
   4  10  10         27.14          4.95        27.33 o                         
   1   1  11       5059.10       4373.35        98.80 o                         
   2   1  11       1029.27        853.36        21.39 o                         
   3   1  11        964.34        912.70        23.86 o                         
   4   1  11         49.42         50.30         6.64 o                         
   5   1  11        453.50        439.88        14.98 o                         
   6   1  11        210.92        201.27        10.66 o                         
   7   1  11        515.32        505.43        22.47 o                         
   8   1  11        298.17        228.38        18.82 o                         
   9   1  11        187.52        140.82        17.32 o                         
  10   1  11         23.05         22.51        21.19 o                         
   0   2  11       1339.67       1164.28        44.46 o                         
   1   2  11       9037.51       8041.61       180.76 o                         
   2   2  11        671.74        561.91        15.41 o                         
   3   2  11        341.78        364.83        13.30 o                         
   4   2  11       1142.64       1131.18        28.92 o                         
   5   2  11         36.17         58.19         7.48 o                         
   6   2  11        173.35        169.19        12.18 o                         
   7   2  11         58.01        102.06        16.22 o                         
   8   2  11        730.71        696.29        32.69 o                         
   9   2  11         75.59         57.65        16.48 o                         
  10   2  11         53.89         38.98        21.58 o                         
   1   3  11         29.48        112.07         8.34 o                         
   2   3  11        237.68        338.57        12.15 o                         
   3   3  11       2381.38       2333.40        53.67 o                         
   4   3  11         83.78        131.91         9.15 o                         
   5   3  11          0.90         23.98         7.53 o                         
   6   3  11         59.12         58.75        12.84 o                         
   7   3  11         40.04        126.61        14.52 o                         
   8   3  11       1256.33       1165.20        45.11 o                         
   9   3  11         41.03         34.72        19.35 o                         
  10   3  11        439.58        349.91        50.63 o                         
   0   4  11        424.81        787.10        82.21 o                         
   1   4  11         10.32         47.93         7.68 o                         
   2   4  11        144.09        248.57        11.06 o                         
   3   4  11        133.14        141.91         8.61 o                         
   4   4  11         41.17         33.80         7.38 o                         
   5   4  11        164.84        206.22        13.52 o                         
   6   4  11         41.35         57.57        12.20 o                         
   7   4  11        145.17        134.22        17.64 o                         
   8   4  11        145.28        116.33        19.73 o                         
   9   4  11        153.57        130.13        25.10 o                         
  10   4  11         23.12         25.45        28.04 o                         
   1   5  11        488.92        501.00        17.86 o                         
   2   5  11        360.57        326.18        15.57 o                         
   3   5  11        542.44        542.46        17.35 o                         
   4   5  11         25.80         13.86         8.37 o                         
   5   5  11        470.68        576.23        29.60 o                         
   6   5  11         61.00         45.24        15.06 o                         
   7   5  11        122.52        131.85        17.70 o                         
   8   5  11         20.26         -6.70        16.59 o                         
   9   5  11         27.76         45.44        21.39 o                         
   0   6  11        813.60        807.71        40.56 o                         
   1   6  11        310.50        344.78        15.55 o                         
   2   6  11        364.46        390.25        17.60 o                         
   3   6  11          0.71          6.78         8.03 o                         
   4   6  11       1420.52       1264.16        40.79 o                         
   5   6  11        543.23        537.54        28.41 o                         
   6   6  11        812.59        761.61        36.20 o                         
   7   6  11         11.14         35.97        17.27 o                         
   8   6  11          6.19         18.54        17.78 o                         
   9   6  11        109.39         92.93        30.11 o                         
   1   7  11        253.75        277.10        18.41 o                         
   2   7  11        685.80        749.00        33.58 o                         
   3   7  11        104.47        116.85        14.79 o                         
   4   7  11        483.61        484.48        25.90 o                         
   5   7  11          5.66          1.00        14.60 o                         
   6   7  11         82.69         59.92        18.39 o                         
   7   7  11        170.29        231.33        26.64 o                         
   8   7  11          5.56         -5.36        23.61 o                         
   0   8  11        225.03        250.91        40.44 o                         
   1   8  11         55.76         83.76        18.86 o                         
   2   8  11        677.51        731.03        43.52 o                         
   3   8  11        491.83        535.39        39.40 o                         
   4   8  11        396.21        431.45        40.89 o                         
   5   8  11        496.18        540.08        33.79 o                         
   6   8  11        196.71        177.84        22.17 o                         
   7   8  11         34.91         22.73        20.97 o                         
   1   9  11        252.31        202.80        32.80 o                         
   2   9  11          0.99         12.03        18.81 o                         
   3   9  11        451.72        399.99        35.01 o                         
   4   9  11         60.23         41.02        24.06 o                         
   5   9  11         21.02         23.21        19.48 o                         
   6   9  11          5.79          7.22        18.99 o                         
   0  10  11        134.90         93.13        38.05 o                         
   1  10  11        512.80        489.54        42.31 o                         
   2  10  11         14.07          8.45        19.10 o                         
   3  10  11          0.84        -13.50        18.87 o                         
   4  10  11        129.64         66.54        25.33 o                         
   0   0  12        291.98        357.85        18.93 o                         
   1   0  12       7014.21       6266.75       205.57 o                         
   2   0  12       7520.69       7026.04       246.83 o                         
   3   0  12        997.11        926.56        32.66 o                         
   4   0  12      17291.26      17372.23       535.11 o                         
   5   0  12        530.75        585.65        24.48 o                         
   6   0  12        467.09        524.39        25.07 o                         
   7   0  12        289.55        251.81        22.77 o                         
   8   0  12        490.64        417.29        52.54 o                         
   9   0  12         41.66         17.49        18.69 o                         
  10   0  12        201.65        204.20        29.56 o                         
   1   1  12        478.81        499.02        13.33 o                         
   2   1  12         49.31        125.02         8.36 o                         
   3   1  12         26.04         21.60         6.83 o                         
   4   1  12        189.89        251.53        10.49 o                         
   5   1  12        273.68        340.12        12.96 o                         
   6   1  12         87.90        114.98        10.67 o                         
   7   1  12        654.44        786.12        30.60 o                         
   8   1  12          4.18         18.11        12.17 o                         
   9   1  12        174.52        139.51        16.86 o                         
  10   1  12          7.51          7.43        18.98 o                         
   0   2  12        224.55        223.17        11.73 o                         
   1   2  12      10345.14       9465.65       218.98 o                         
   2   2  12        174.70        214.34        11.61 o                         
   3   2  12         43.07         77.24         7.27 o                         
   4   2  12        925.01        965.94        25.37 o                         
   5   2  12         58.50        128.34         8.92 o                         
   6   2  12         88.33         94.88        10.88 o                         
   7   2  12       1726.39       1639.22        53.18 o                         
   8   2  12        276.40        295.75        23.95 o                         
   9   2  12         75.70         48.21        16.18 o                         
  10   2  12         37.39         37.56        22.14 o                         
   1   3  12       5011.71       4719.39       118.31 o                         
   2   3  12        122.83        154.08        11.18 o                         
   3   3  12        149.46        233.46        12.04 o                         
   4   3  12        167.86        206.36         9.79 o                         
   5   3  12        611.94        660.95        22.71 o                         
   6   3  12         21.36         42.08        11.35 o                         
   7   3  12       1346.74       1181.24        54.11 o                         
   8   3  12        130.13        214.64        24.92 o                         
   9   3  12        234.01        259.86        26.94 o                         
  10   3  12        333.70        242.92        40.13 o                         
   0   4  12        716.01        691.57        38.44 o                         
   1   4  12         47.76         49.50         6.70 o                         
   2   4  12        664.46        620.61        18.97 o                         
   3   4  12        171.05        217.71        10.74 o                         
   4   4  12         48.22         44.34         7.60 o                         
   5   4  12          7.49         21.23         9.26 o                         
   6   4  12        485.28        522.14        24.62 o                         
   7   4  12          0.19         18.81        16.71 o                         
   8   4  12          1.97         13.74        18.03 o                         
   9   4  12        191.09        143.29        24.57 o                         
   1   5  12        612.33        567.51        19.95 o                         
   2   5  12        523.05        512.34        19.02 o                         
   3   5  12         93.63        123.85         8.42 o                         
   4   5  12         83.23        102.09         9.86 o                         
   5   5  12          1.51         47.52        10.48 o                         
   6   5  12        477.49        460.32        25.86 o                         
   7   5  12        262.92        262.37        22.34 o                         
   8   5  12         17.76         27.96        18.00 o                         
   9   5  12         63.17         86.42        23.30 o                         
   0   6  12          8.39        100.12        16.49 o                         
   1   6  12        208.44        244.95        15.22 o                         
   2   6  12         17.72         34.58        10.38 o                         
   3   6  12        946.84        810.42        31.11 o                         
   4   6  12        936.18        997.06        35.98 o                         
   5   6  12       1096.40       1046.18        38.98 o                         
   6   6  12        222.35        196.68        18.85 o                         
   7   6  12         29.75         44.22        16.85 o                         
   8   6  12        163.61        148.76        23.46 o                         
   1   7  12        217.56        184.84        17.03 o                         
   2   7  12        234.74        299.93        21.87 o                         
   3   7  12         13.22         20.66        15.93 o                         
   4   7  12        322.57        292.29        23.34 o                         
   5   7  12          1.35         24.50        14.01 o                         
   6   7  12          8.78         19.78        16.91 o                         
   7   7  12         11.59         14.40        21.59 o                         
   8   7  12          7.07          4.30        24.54 o                         
   0   8  12       1400.33       1120.01        83.61 o                         
   1   8  12        787.79        663.21        39.03 o                         
   2   8  12         21.68         73.30        16.61 o                         
   3   8  12         71.81         87.21        20.70 o                         
   4   8  12        614.29        591.92        31.64 o                         
   5   8  12        707.06        669.04        36.20 o                         
   6   8  12        128.99        109.91        19.48 o                         
   7   8  12         19.15          6.96        21.85 o                         
   1   9  12          0.65         19.59        22.42 o                         
   2   9  12          4.53          7.13        18.83 o                         
   3   9  12        141.31        150.45        36.71 o                         
   4   9  12         67.51         51.80        19.91 o                         
   5   9  12        316.12        203.33        25.27 o                         
   0  10  12         42.32         51.56        37.14 o                         
   1  10  12          6.25         78.91        25.78 o                         
   2  10  12        299.38        217.90        26.65 o                         
   3  10  12        130.37         94.42        30.79 o                         
   4  10  12         26.98          9.43        23.55 o                         
   1   1  13         54.64         58.86         4.93 o                         
   2   1  13       2671.04       2276.03        54.48 o                         
   3   1  13        337.67        373.38        13.09 o                         
   4   1  13         14.69          7.65         7.01 o                         
   5   1  13        759.85        718.04        19.70 o                         
   6   1  13          6.00         27.74         8.31 o                         
   7   1  13        499.13        541.03        23.20 o                         
   8   1  13         44.57         31.97        13.91 o                         
   9   1  13          7.64         11.91        17.14 o                         
  10   1  13         72.22         38.65        19.04 o                         
   0   2  13        668.73        616.80        23.93 o                         
   1   2  13        314.44        241.21         9.30 o                         
   2   2  13        133.01        133.95         7.81 o                         
   3   2  13         20.84         31.82         6.10 o                         
   4   2  13       1221.70       1165.51        30.58 o                         
   5   2  13        326.00        374.56        14.43 o                         
   6   2  13          0.26         14.47         8.95 o                         
   7   2  13       2090.14       1689.91        54.08 o                         
   8   2  13        698.92        628.50        29.73 o                         
   9   2  13        117.45        119.89        20.14 o                         
  10   2  13         21.77         24.93        28.20 o                         
   1   3  13       4664.35       4301.97       108.37 o                         
   2   3  13       3647.78       3370.16        75.51 o                         
   3   3  13         74.99        125.32         7.87 o                         
   4   3  13        383.12        415.88        14.52 o                         
   5   3  13         61.68         60.94         9.42 o                         
   6   3  13        704.94        770.26        31.83 o                         
   7   3  13        246.89        263.25        20.49 o                         
   8   3  13        105.40        100.59        17.17 o                         
   9   3  13       1201.65       1041.61        62.02 o                         
  10   3  13          5.64         85.00        32.73 o                         
   0   4  13        991.82        900.71        41.54 o                         
   1   4  13        427.03        527.31        18.62 o                         
   2   4  13       2391.22       2137.66        56.24 o                         
   3   4  13        346.91        362.11        12.99 o                         
   4   4  13        643.09        602.02        19.23 o                         
   5   4  13        409.30        423.67        18.67 o                         
   6   4  13        400.58        511.86        32.24 o                         
   7   4  13        489.60        499.46        27.20 o                         
   8   4  13         29.78         77.07        21.16 o                         
   9   4  13         27.61         22.03        22.86 o                         
   1   5  13        296.22        399.45        14.88 o                         
   2   5  13        787.42        898.60        27.87 o                         
   3   5  13         94.23         85.80         7.88 o                         
   4   5  13         15.33         15.93         8.38 o                         
   5   5  13        152.91        150.53        12.80 o                         
   6   5  13         16.49         52.24        13.57 o                         
   7   5  13        161.29        198.42        21.25 o                         
   8   5  13         70.90         73.33        18.78 o                         
   9   5  13         26.19         39.50        22.75 o                         
   0   6  13         55.86         36.29        16.78 o                         
   1   6  13        444.32        389.59        16.84 o                         
   2   6  13        309.42        375.26        21.79 o                         
   3   6  13        684.02        755.70        45.09 o                         
   4   6  13        992.18       1330.13        64.66 o                         
   5   6  13        932.45        886.33        37.28 o                         
   6   6  13        305.45        282.35        24.31 o                         
   7   6  13          6.91         24.76        17.07 o                         
   8   6  13          3.22         17.46        18.21 o                         
   1   7  13       1317.25       1234.32        54.88 o                         
   2   7  13        381.25        424.10        34.80 o                         
   3   7  13         79.46         89.64        18.28 o                         
   4   7  13         27.46         10.54        15.10 o                         
   5   7  13        303.09        307.01        21.55 o                         
   6   7  13         45.09         14.70        16.52 o                         
   7   7  13         16.32         10.12        21.05 o                         
   8   7  13         28.05         52.22        25.26 o                         
   0   8  13          8.16         62.00        31.87 o                         
   1   8  13        255.16        319.35        32.65 o                         
   2   8  13        342.48        361.36        31.09 o                         
   3   8  13         55.69         39.83        18.61 o                         
   4   8  13        368.72        350.06        27.55 o                         
   5   8  13         19.90         60.49        16.38 o                         
   6   8  13        167.08        145.94        21.75 o                         
   7   8  13         20.72         -2.54        23.60 o                         
   1   9  13          0.62        -11.54        21.35 o                         
   2   9  13         48.86         66.25        24.32 o                         
   3   9  13        103.59        114.07        21.40 o                         
   4   9  13        115.88         70.11        24.83 o                         
   5   9  13         24.80         20.55        26.99 o                         
   0  10  13         95.45        115.41        41.21 o                         
   1  10  13        106.66         73.43        26.30 o                         
   2  10  13        242.64        206.76        35.48 o                         
   3  10  13         30.96         40.95        30.92 o                         
   0   0  14       2017.50       1585.66        68.52 o                         
   1   0  14       9751.64       8933.21       292.24 o                         
   2   0  14      10954.44      11173.74       344.45 o                         
   3   0  14        258.74        341.25        22.11 o                         
   4   0  14        601.15        620.81        28.39 o                         
   5   0  14        501.79        665.85        26.82 o                         
   6   0  14        489.81        550.64        28.30 o                         
   7   0  14         36.10         36.28        16.04 o                         
   8   0  14        328.85        344.09        26.83 o                         
   9   0  14         22.90         33.30        20.40 o                         
  10   0  14        337.56        378.76        43.49 o                         
   1   1  14        882.64        887.59        21.02 o                         
   2   1  14       1011.64        920.68        25.39 o                         
   3   1  14       1375.85       1612.66        40.19 o                         
   4   1  14        489.31        534.57        17.29 o                         
   5   1  14        121.92        137.10         7.94 o                         
   6   1  14       1636.89       1459.88        42.33 o                         
   7   1  14        571.84        545.55        24.38 o                         
   8   1  14          4.01         22.47        13.52 o                         
   9   1  14         85.66         39.61        18.86 o                         
  10   1  14          5.30         -4.29        20.07 o                         
   0   2  14        998.45       1143.77        38.58 o                         
   1   2  14        346.66        394.98        12.86 o                         
   2   2  14         30.41         69.21         7.21 o                         
   3   2  14       1372.05       1307.23        32.56 o                         
   4   2  14          4.84         36.68         6.61 o                         
   5   2  14        675.87        730.96        20.71 o                         
   6   2  14        363.01        375.03        18.39 o                         
   7   2  14          0.18         46.15        14.74 o                         
   8   2  14        299.02        225.19        19.70 o                         
   9   2  14        107.58         92.22        18.44 o                         
  10   2  14        236.46        216.33        43.06 o                         
   1   3  14        456.27        583.06        19.98 o                         
   2   3  14        116.69        173.33         9.99 o                         
   3   3  14        313.56        359.86        13.42 o                         
   4   3  14        184.03        228.69        10.36 o                         
   5   3  14        213.52        232.47        13.49 o                         
   6   3  14         61.63         60.59        15.00 o                         
   7   3  14         69.37         78.89        14.65 o                         
   8   3  14         36.48         55.40        16.27 o                         
   9   3  14         17.68         61.53        24.91 o                         
  10   3  14        133.87         67.35        32.73 o                         
   0   4  14       5955.29       5711.23       218.84 o                         
   1   4  14       1281.97       1237.96        34.64 o                         
   2   4  14        710.32        585.90        20.05 o                         
   3   4  14         95.57        108.78         7.76 o                         
   4   4  14         92.31         65.25         8.22 o                         
   5   4  14        579.53        534.00        22.27 o                         
   6   4  14       1022.39        982.32        40.21 o                         
   7   4  14       2129.52       1742.25        63.37 o                         
   8   4  14        154.30         74.14        23.26 o                         
   9   4  14         12.35         53.59        23.98 o                         
   1   5  14         26.79         41.21        10.50 o                         
   2   5  14       1316.64       1308.13        38.16 o                         
   3   5  14        353.44        303.18        13.36 o                         
   4   5  14        118.93        121.24        10.35 o                         
   5   5  14         67.18         83.19        11.95 o                         
   6   5  14        370.99        383.49        24.83 o                         
   7   5  14        640.41        631.33        35.20 o                         
   8   5  14        130.26         99.89        20.32 o                         
   9   5  14         55.22         57.79        23.19 o                         
   0   6  14          0.27         17.83        16.25 o                         
   1   6  14         68.92         64.34        12.95 o                         
   2   6  14         52.71         58.45        11.63 o                         
   3   6  14        732.47        687.06        29.81 o                         
   4   6  14       3509.77       3031.72        90.92 o                         
   5   6  14         23.16         66.94        14.82 o                         
   6   6  14          3.07         18.63        16.84 o                         
   7   6  14        256.35        224.31        23.29 o                         
   8   6  14         19.20         24.74        18.63 o                         
   1   7  14          0.46         63.72        18.28 o                         
   2   7  14          2.00         41.19        15.76 o                         
   3   7  14        126.89        136.41        25.62 o                         
   4   7  14         11.43         19.03        12.99 o                         
   5   7  14        181.63        174.59        17.90 o                         
   6   7  14        113.11        129.89        19.85 o                         
   7   7  14         15.92          4.76        20.86 o                         
   0   8  14         28.63         42.07        29.10 o                         
   1   8  14        488.16        527.07        40.83 o                         
   2   8  14        379.55        316.66        31.77 o                         
   3   8  14          8.19         -2.23        15.71 o                         
   4   8  14        148.68        181.32        22.79 o                         
   5   8  14        123.56         77.16        16.49 o                         
   6   8  14         50.55         33.08        33.42 o                         
   1   9  14         57.80         82.50        25.83 o                         
   2   9  14        208.69        153.14        27.06 o                         
   3   9  14        116.82         79.01        20.76 o                         
   4   9  14         23.84         66.77        22.01 o                         
   5   9  14          0.67         27.69        30.06 o                         
   0  10  14          7.78         12.46        34.09 o                         
   1  10  14         26.39         48.33        25.37 o                         
   2  10  14        168.09        140.58        29.59 o                         
   3  10  14         29.97         36.31        29.63 o                         
   1   1  15       3534.68       2980.24        66.44 o                         
   2   1  15       2046.97       1849.12        45.30 o                         
   3   1  15      10810.73       9802.59       220.82 o                         
   4   1  15         54.37         48.39         7.32 o                         
   5   1  15        891.91        837.76        24.48 o                         
   6   1  15         81.17         98.57        10.18 o                         
   7   1  15          5.03         20.26        11.08 o                         
   8   1  15        129.52         70.90        16.87 o                         
   9   1  15         17.42          2.50        16.38 o                         
  10   1  15          2.07         15.55        22.04 o                         
   0   2  15        336.58        371.13        18.20 o                         
   1   2  15        182.08        196.50         9.09 o                         
   2   2  15         33.18         87.32         8.48 o                         
   3   2  15        258.85        296.65        12.87 o                         
   4   2  15       1994.73       1927.90        46.70 o                         
   5   2  15         24.20         14.83         6.41 o                         
   6   2  15          1.62         34.14         9.30 o                         
   7   2  15        204.39        205.99        23.18 o                         
   8   2  15         80.39         71.66        16.28 o                         
   9   2  15        308.74        258.88        24.98 o                         
  10   2  15         35.38         48.16        31.42 o                         
   1   3  15        254.11        301.01        14.10 o                         
   2   3  15        456.48        520.46        16.00 o                         
   3   3  15         18.86         42.87         6.72 o                         
   4   3  15          9.95          8.82         5.89 o                         
   5   3  15         38.87         63.83         9.25 o                         
   6   3  15          0.15          4.63        11.28 o                         
   7   3  15         53.03         62.72        14.90 o                         
   8   3  15        406.27        353.07        31.20 o                         
   9   3  15        113.91         92.26        23.64 o                         
  10   3  15          8.22         -3.15        29.04 o                         
   0   4  15        596.67        700.54        35.09 o                         
   1   4  15        245.24        269.88        12.63 o                         
   2   4  15        390.13        443.64        15.63 o                         
   3   4  15        121.43        108.70         7.68 o                         
   4   4  15        289.47        364.77        16.64 o                         
   5   4  15        266.03        254.34        15.32 o                         
   6   4  15         11.41         25.08        14.24 o                         
   7   4  15         68.54        115.05        19.04 o                         
   8   4  15         57.79         22.59        17.29 o                         
   9   4  15         51.68         10.22        21.85 o                         
   1   5  15        222.41        196.99        13.54 o                         
   2   5  15        348.08        392.55        15.46 o                         
   3   5  15        132.07        152.82        10.54 o                         
   4   5  15        242.03        281.22        16.42 o                         
   5   5  15        142.51        118.35        13.40 o                         
   6   5  15          4.46         13.35        13.41 o                         
   7   5  15         30.50         89.93        19.79 o                         
   8   5  15         44.79         64.33        19.50 o                         
   9   5  15         20.27         22.92        24.40 o                         
   0   6  15        150.57        274.92        30.83 o                         
   1   6  15         28.18         31.63        15.24 o                         
   2   6  15        264.02        274.53        17.87 o                         
   3   6  15         20.17         55.91        12.90 o                         
   4   6  15        119.38        223.40        19.30 o                         
   5   6  15        233.03        232.08        18.14 o                         
   6   6  15        287.25        284.84        21.33 o                         
   7   6  15        146.64        166.44        21.68 o                         
   8   6  15         10.57          2.21        18.55 o                         
   1   7  15        435.59        492.29        32.09 o                         
   2   7  15         37.58         42.65        13.65 o                         
   3   7  15       1173.76       1146.57        52.56 o                         
   4   7  15         69.81         70.74        13.34 o                         
   5   7  15        290.73        243.87        21.15 o                         
   6   7  15         34.85         45.73        19.63 o                         
   7   7  15         34.23         17.02        25.95 o                         
   0   8  15        403.39        469.85       144.28 o                         
   1   8  15         24.59        114.52        31.31 o                         
   2   8  15         42.90         83.29        24.08 o                         
   3   8  15        505.75        514.83        32.77 o                         
   4   8  15        364.02        316.71        27.24 o                         
   5   8  15        186.64         93.65        17.37 o                         
   6   8  15         73.20         86.12        19.85 o                         
   1   9  15          0.49        -21.61        21.61 o                         
   2   9  15          4.53         14.04        24.00 o                         
   3   9  15         19.89         -7.51        19.12 o                         
   4   9  15        177.16        123.91        22.14 o                         
   5   9  15        277.67        249.97        31.29 o                         
   0  10  15          0.00         36.13        52.66 o                         
   1  10  15        126.05         42.04        33.38 o                         
   2  10  15        410.75        378.38        39.45 o                         
   3  10  15         96.38         94.64        32.29 o                         
   0   0  16       3703.95       3296.81       139.19 o                         
   1   0  16        334.50        419.91        19.28 o                         
   2   0  16        943.83        854.73        34.48 o                         
   3   0  16       6262.15       6424.66       227.44 o                         
   4   0  16          1.42         14.42        12.71 o                         
   5   0  16          2.38          1.70         7.66 o                         
   6   0  16          0.12          1.87        10.80 o                         
   7   0  16        150.29        145.98        32.37 o                         
   8   0  16       1411.01       1241.22        59.73 o                         
   9   0  16         22.56          4.06        20.21 o                         
  10   0  16         34.30         58.03        39.88 o                         
   1   1  16        167.63        203.41         8.92 o                         
   2   1  16       4930.14       4543.01       106.80 o                         
   3   1  16       1131.34       1330.71        35.51 o                         
   4   1  16          0.52         -6.56         6.56 o                         
   5   1  16          0.00         24.09         7.35 o                         
   6   1  16        206.42        235.58        13.38 o                         
   7   1  16        498.52        461.58        29.44 o                         
   8   1  16        213.55        178.77        18.88 o                         
   9   1  16         23.68         38.27        17.48 o                         
  10   1  16         27.63         -8.11        30.72 o                         
   0   2  16        147.34        190.77        13.67 o                         
   1   2  16        251.73        316.56        11.22 o                         
   2   2  16       3661.90       3337.98        81.61 o                         
   3   2  16        684.94        721.25        21.22 o                         
   4   2  16       2700.12       2647.71        62.55 o                         
   5   2  16         77.98         97.64        12.99 o                         
   6   2  16       1649.57       1448.38        43.85 o                         
   7   2  16         74.38         52.45        13.99 o                         
   8   2  16         36.87         35.57        16.37 o                         
   9   2  16         91.06         64.66        18.95 o                         
  10   2  16          1.34        -25.93        25.93 o                         
   1   3  16        284.20        308.13        12.38 o                         
   2   3  16        421.29        517.67        15.92 o                         
   3   3  16         35.42         63.59         6.67 o                         
   4   3  16        304.45        293.72        11.60 o                         
   5   3  16        171.71        162.11        11.41 o                         
   6   3  16        335.06        364.54        20.31 o                         
   7   3  16         83.89         72.37        15.17 o                         
   8   3  16         44.71         69.76        17.21 o                         
   9   3  16         18.32         13.86        20.27 o                         
   0   4  16       1870.03       1844.60        83.36 o                         
   1   4  16        198.83        221.28        11.65 o                         
   2   4  16         61.10         66.39         7.97 o                         
   3   4  16          4.45          2.00         5.75 o                         
   4   4  16       1317.64       1328.43        38.99 o                         
   5   4  16         17.20         24.77         9.98 o                         
   6   4  16        313.02        370.56        24.03 o                         
   7   4  16        922.85        837.10        43.50 o                         
   8   4  16         65.84         62.14        20.01 o                         
   9   4  16         84.96         84.58        27.73 o                         
   1   5  16         54.06         44.58        11.03 o                         
   2   5  16       1106.11       1136.30        30.96 o                         
   3   5  16         34.25         32.21        10.35 o                         
   4   5  16          4.44          3.29         9.58 o                         
   5   5  16         54.48         38.39        11.31 o                         
   6   5  16        102.69        112.11        16.59 o                         
   7   5  16         41.70         23.65        17.52 o                         
   8   5  16         48.99          9.98        18.51 o                         
   9   5  16        353.19        307.70        35.49 o                         
   0   6  16        618.71        556.43        44.82 o                         
   1   6  16        286.86        247.74        22.74 o                         
   2   6  16         33.65         31.15        10.38 o                         
   3   6  16       1403.59       1304.01        49.35 o                         
   4   6  16       1826.24       1624.92        62.44 o                         
   5   6  16        138.07        142.39        15.77 o                         
   6   6  16          9.75         27.89        13.84 o                         
   7   6  16          3.63         15.71        17.26 o                         
   8   6  16          0.29          7.90        21.69 o                         
   1   7  16        165.11        172.78        31.95 o                         
   2   7  16        295.36        226.50        18.98 o                         
   3   7  16        310.19        316.50        24.54 o                         
   4   7  16        191.00        195.93        20.94 o                         
   5   7  16          4.19         12.97        13.65 o                         
   6   7  16        491.79        415.10        34.07 o                         
   7   7  16         66.98         43.37        23.42 o                         
   0   8  16        617.03        460.56        51.95 o                         
   1   8  16        302.84        216.41        36.90 o                         
   2   8  16        187.13        172.90        27.05 o                         
   3   8  16         19.85         18.82        15.62 o                         
   4   8  16        154.57        151.48        25.48 o                         
   5   8  16          0.28         -1.81        21.12 o                         
   6   8  16         43.91         27.98        21.57 o                         
   1   9  16          1.92         34.56        23.51 o                         
   2   9  16          8.06         27.02        24.98 o                         
   3   9  16          3.57         -0.45        20.46 o                         
   4   9  16        107.56         71.83        27.38 o                         
   5   9  16         93.09        119.32        29.30 o                         
   0  10  16          5.63         -7.31        37.93 o                         
   1  10  16        141.63        167.71        34.60 o                         
   2  10  16        255.32        266.26        36.25 o                         
   3  10  16          4.91         16.30        26.86 o                         
   1   1  17        154.25        142.64         8.07 o                         
   2   1  17       1306.12       1094.97        27.59 o                         
   3   1  17        496.37        520.80        16.93 o                         
   4   1  17          0.19          1.83         6.39 o                         
   5   1  17        117.45        113.39         9.82 o                         
   6   1  17         89.70         90.58        14.29 o                         
   7   1  17        602.46        576.60        28.02 o                         
   8   1  17         13.97         -6.69        14.98 o                         
   9   1  17         75.24         42.37        18.17 o                         
  10   1  17         16.18         10.51        30.07 o                         
   0   2  17        607.17        576.32        23.27 o                         
   1   2  17        137.45        135.25         8.09 o                         
   2   2  17        745.40        680.76        19.55 o                         
   3   2  17       1146.63       1158.80        30.91 o                         
   4   2  17          0.01         14.74         6.85 o                         
   5   2  17        137.16        156.16        12.68 o                         
   6   2  17         15.01         34.85        12.12 o                         
   7   2  17        104.66         72.88        15.80 o                         
   8   2  17         12.02          4.67        16.23 o                         
   9   2  17          8.73          8.90        18.78 o                         
  10   2  17          5.01         -4.92        26.81 o                         
   1   3  17       1179.70       1293.46        31.69 o                         
   2   3  17        126.08        154.44         8.59 o                         
   3   3  17          4.03          6.97         6.08 o                         
   4   3  17        129.01        131.62         9.94 o                         
   5   3  17          3.15         -4.17         7.82 o                         
   6   3  17        148.77        156.15        15.14 o                         
   7   3  17        104.36         46.21        15.09 o                         
   8   3  17        125.60        154.08        21.11 o                         
   9   3  17        121.50         78.65        22.12 o                         
   0   4  17        376.93        544.84        30.11 o                         
   1   4  17        479.49        433.18        16.20 o                         
   2   4  17        318.16        323.09        14.63 o                         
   3   4  17         67.41         54.82         7.04 o                         
   4   4  17       2048.41       1966.69        57.04 o                         
   5   4  17         66.99         63.69        12.44 o                         
   6   4  17        486.94        489.06        27.21 o                         
   7   4  17         14.35         31.92        14.59 o                         
   8   4  17        197.33        205.89        31.24 o                         
   9   4  17         76.99         36.40        31.94 o                         
   1   5  17        659.48        712.96        29.55 o                         
   2   5  17        887.79        842.82        29.10 o                         
   3   5  17         74.40         53.15        10.47 o                         
   4   5  17        124.66        137.50        11.73 o                         
   5   5  17        899.75        849.05        34.31 o                         
   6   5  17         71.84        104.68        17.65 o                         
   7   5  17          3.13         15.07        21.68 o                         
   8   5  17        270.13        183.56        30.20 o                         
   9   5  17        209.54        225.84        29.14 o                         
   0   6  17       2356.52       2202.38       113.92 o                         
   1   6  17        168.91        184.58        21.06 o                         
   2   6  17        455.51        480.74        24.31 o                         
   3   6  17         65.96         96.39        14.68 o                         
   4   6  17       2173.98       2079.72        69.00 o                         
   5   6  17         16.40         45.38        13.90 o                         
   6   6  17        493.16        492.77        30.41 o                         
   7   6  17        220.83        192.06        22.89 o                         
   8   6  17         67.03          7.46        22.39 o                         
   1   7  17        209.17        229.32        25.22 o                         
   2   7  17        243.99        340.69        23.89 o                         
   3   7  17          1.02         27.26        14.57 o                         
   4   7  17        287.31        293.01        23.88 o                         
   5   7  17          1.25         10.68        12.68 o                         
   6   7  17          2.57         48.51        20.47 o                         
   7   7  17        148.29        126.77        25.76 o                         
   0   8  17        257.91        315.29        64.65 o                         
   1   8  17         49.15         64.19        23.61 o                         
   2   8  17         13.41          6.64        21.42 o                         
   3   8  17        268.18        225.92        22.31 o                         
   4   8  17         86.33        125.44        20.46 o                         
   5   8  17         85.12         77.83        20.51 o                         
   6   8  17         17.17         26.18        19.49 o                         
   1   9  17         11.04        -21.78        21.78 o                         
   2   9  17         36.31         98.62        25.38 o                         
   3   9  17         91.54         36.71        23.53 o                         
   4   9  17          8.64         24.37        18.48 o                         
   5   9  17        225.22        183.47        34.64 o                         
   0  10  17         29.20         -9.42        77.39 o                         
   1  10  17        160.40        108.36        34.59 o                         
   2  10  17        131.55        160.21        33.06 o                         
   0   0  18       1496.38       1484.24        66.63 o                         
   1   0  18       2340.71       2315.52        78.85 o                         
   2   0  18        255.86        305.84        15.37 o                         
   3   0  18       1274.31       1220.31        48.46 o                         
   4   0  18        278.96        319.26        24.72 o                         
   5   0  18       1800.64       1734.79        79.85 o                         
   6   0  18       1357.06       1244.37        53.52 o                         
   7   0  18         81.37         81.08        17.03 o                         
   8   0  18        433.74        402.67        42.14 o                         
   9   0  18        200.42        222.54        38.44 o                         
  10   0  18         11.95         74.29        56.49 o                         
   1   1  18        116.93        159.26        11.11 o                         
   2   1  18        928.15        957.79        23.08 o                         
   3   1  18       4367.45       4198.10        99.26 o                         
   4   1  18         37.74         36.50         8.43 o                         
   5   1  18         10.05         50.38         9.08 o                         
   6   1  18         58.21         53.78        11.79 o                         
   7   1  18         14.55         34.00        15.74 o                         
   8   1  18         18.93         32.26        16.76 o                         
   9   1  18        131.27        176.39        23.29 o                         
  10   1  18         10.70        -16.03        28.43 o                         
   0   2  18       1213.43       1175.98        42.33 o                         
   1   2  18       3698.33       3385.13        73.85 o                         
   2   2  18        183.22        191.09         9.80 o                         
   3   2  18       1681.13       1714.88        47.49 o                         
   4   2  18       2141.47       1947.64        47.44 o                         
   5   2  18         34.04          8.36        11.72 o                         
   6   2  18        145.30        162.65        15.45 o                         
   7   2  18        792.81        760.62        40.20 o                         
   8   2  18          0.64         10.90        16.72 o                         
   9   2  18         51.88         36.12        19.49 o                         
  10   2  18          8.40         60.31        26.15 o                         
   1   3  18          8.84         20.62         5.56 o                         
   2   3  18         98.33        116.22         7.68 o                         
   3   3  18         66.59         66.85         6.77 o                         
   4   3  18         12.60         26.90         6.85 o                         
   5   3  18        210.74        209.67        15.87 o                         
   6   3  18         47.64         33.66        15.94 o                         
   7   3  18         86.20         61.41        17.52 o                         
   8   3  18        203.46        150.46        27.59 o                         
   9   3  18         33.32         36.43        21.46 o                         
   0   4  18        163.66        174.90        17.94 o                         
   1   4  18       3039.62       2856.16        71.48 o                         
   2   4  18        445.17        450.97        17.55 o                         
   3   4  18        380.47        350.74        14.29 o                         
   4   4  18       2633.13       2473.41        67.68 o                         
   5   4  18          1.67         13.18         9.64 o                         
   6   4  18         55.98         73.64        15.56 o                         
   7   4  18        120.19        144.59        20.34 o                         
   8   4  18         11.86         12.37        22.04 o                         
   9   4  18         43.46         91.16        36.17 o                         
   1   5  18         60.50         66.02        15.05 o                         
   2   5  18         54.89         60.40        10.08 o                         
   3   5  18          4.64          2.61        11.16 o                         
   4   5  18       1050.80        878.81        29.79 o                         
   5   5  18         85.76        108.88        14.24 o                         
   6   5  18        108.12         59.45        17.07 o                         
   7   5  18          5.51         11.14        18.72 o                         
   8   5  18         59.74         57.91        25.06 o                         
   0   6  18        432.48        483.62        39.72 o                         
   1   6  18        266.11        254.20        23.36 o                         
   2   6  18        420.41        429.05        21.83 o                         
   3   6  18        478.70        415.15        26.71 o                         
   4   6  18         17.68         49.43        12.23 o                         
   5   6  18         23.02         22.06        14.21 o                         
   6   6  18        170.26        206.08        27.23 o                         
   7   6  18         95.76         43.82        19.78 o                         
   8   6  18         64.10         43.11        21.59 o                         
   1   7  18        107.15        140.20        55.73 o                         
   2   7  18        871.59        798.83        47.59 o                         
   3   7  18         42.63         52.34        17.56 o                         
   4   7  18         63.72         75.80        18.64 o                         
   5   7  18         11.48         19.54        13.69 o                         
   6   7  18        149.53        121.80        19.47 o                         
   7   7  18         14.49          6.98        22.21 o                         
   0   8  18         10.33         15.82        31.12 o                         
   1   8  18        583.06        516.66        38.75 o                         
   2   8  18         98.15         85.92        26.47 o                         
   3   8  18         13.20         -3.72        14.95 o                         
   4   8  18        163.35        137.57        20.96 o                         
   5   8  18         23.43         45.17        19.71 o                         
   6   8  18          1.68        -16.68        17.49 o                         
   1   9  18          0.48          6.66        22.69 o                         
   2   9  18          1.82         11.12        25.48 o                         
   3   9  18         59.55         51.53        23.73 o                         
   4   9  18        121.83         73.38        28.66 o                         
   0  10  18         71.16         39.35        36.16 o                         
   1  10  18         70.10         95.03        29.22 o                         
   2  10  18        207.05        155.39        32.05 o                         
   1   1  19       1661.71       1563.22        38.93 o                         
   2   1  19         28.23         25.98         6.24 o                         
   3   1  19        866.31        855.09        24.53 o                         
   4   1  19        476.53        446.86        15.91 o                         
   5   1  19       3036.83       2745.43        80.76 o                         
   6   1  19        116.17         85.10        12.99 o                         
   7   1  19       1104.86        887.76        54.85 o                         
   8   1  19          3.30          5.73        16.85 o                         
   9   1  19          5.98          1.72        16.86 o                         
  10   1  19         29.10         11.11        34.87 o                         
   0   2  19        922.83        957.61        33.99 o                         
   1   2  19         31.94         44.42         6.29 o                         
   2   2  19       1869.71       1769.98        43.82 o                         
   3   2  19        294.42        304.34        12.66 o                         
   4   2  19         33.18         49.03         7.67 o                         
   5   2  19          7.18          0.39         9.49 o                         
   6   2  19         22.76         19.81        12.88 o                         
   7   2  19         40.54         39.76        18.30 o                         
   8   2  19          5.06         14.95        18.61 o                         
   9   2  19          9.91         14.57        19.38 o                         
   1   3  19          8.20         -0.01         5.62 o                         
   2   3  19       1795.87       1746.76        43.63 o                         
   3   3  19        158.95        192.18        11.72 o                         
   4   3  19        325.46        292.21        15.72 o                         
   5   3  19         78.36         69.85        12.01 o                         
   6   3  19        461.99        486.16        27.55 o                         
   7   3  19        472.57        463.96        30.71 o                         
   8   3  19         21.91         38.76        17.75 o                         
   9   3  19         68.24         69.19        23.01 o                         
   0   4  19         31.90         16.07        12.32 o                         
   1   4  19         37.57         43.15         7.28 o                         
   2   4  19        110.48        119.27         9.44 o                         
   3   4  19         20.62         52.53         8.16 o                         
   4   4  19        335.60        393.29        17.57 o                         
   5   4  19         29.99         27.81         9.84 o                         
   6   4  19         34.58         16.29        13.19 o                         
   7   4  19          0.55          7.66        18.32 o                         
   8   4  19         51.01         33.52        17.79 o                         
   9   4  19        126.71        102.82        31.22 o                         
   1   5  19         27.08         52.01        13.51 o                         
   2   5  19        116.20        162.93        12.83 o                         
   3   5  19        128.81        128.83        12.81 o                         
   4   5  19        513.54        499.46        21.23 o                         
   5   5  19        855.79        761.68        27.97 o                         
   6   5  19         14.68         10.47        15.68 o                         
   7   5  19         84.35         48.15        20.14 o                         
   8   5  19        538.07        427.53        37.34 o                         
   0   6  19        326.29        473.71        40.12 o                         
   1   6  19        743.52        810.45        41.88 o                         
   2   6  19         10.11         27.88        15.71 o                         
   3   6  19        107.76        113.93        14.79 o                         
   4   6  19         13.91         59.37        15.63 o                         
   5   6  19        157.63        126.77        18.87 o                         
   6   6  19        235.13        288.08        34.92 o                         
   7   6  19         49.73         23.16        17.87 o                         
   8   6  19          3.94         -5.23        21.96 o                         
   1   7  19        339.24        401.54        40.70 o                         
   2   7  19         21.24         64.64        19.41 o                         
   3   7  19          2.19          9.29        15.54 o                         
   4   7  19        121.26        105.00        18.57 o                         
   5   7  19         18.76         38.83        18.91 o                         
   6   7  19        517.89        457.75        30.66 o                         
   7   7  19        305.68        260.42        29.41 o                         
   0   8  19        668.15        682.24        66.89 o                         
   1   8  19         14.96         43.88        22.40 o                         
   2   8  19        248.63        198.11        28.81 o                         
   3   8  19        255.78        245.75        24.30 o                         
   4   8  19        555.84        504.32        32.70 o                         
   5   8  19         16.37         35.96        33.38 o                         
   6   8  19         12.07         -4.20        22.53 o                         
   1   9  19         59.15         30.63        24.12 o                         
   2   9  19         14.72         10.33        24.02 o                         
   3   9  19        257.58        260.40        30.39 o                         
   4   9  19         12.86         24.20        27.19 o                         
   0  10  19        113.52        143.25        44.89 o                         
   1  10  19         99.40         55.89        26.67 o                         
   0   0  20        364.61        361.57        23.83 o                         
   1   0  20        565.27        520.06        22.03 o                         
   2   0  20          0.01          7.63         8.51 o                         
   3   0  20       1553.93       1425.24        55.53 o                         
   4   0  20          2.91         -6.51        12.22 o                         
   5   0  20          0.08          8.57        17.68 o                         
   6   0  20       2257.58       2092.05       125.83 o                         
   7   0  20        120.06         86.86        26.88 o                         
   8   0  20        143.76        227.61        35.04 o                         
   9   0  20        134.42         91.16        30.61 o                         
   1   1  20          3.81         26.28         6.76 o                         
   2   1  20       1010.13       1034.54        27.09 o                         
   3   1  20         22.22         20.04         6.83 o                         
   4   1  20        296.18        356.30        19.36 o                         
   5   1  20        300.68        402.68        20.78 o                         
   6   1  20         44.27         46.78        14.76 o                         
   7   1  20         33.29         45.65        16.29 o                         
   8   1  20        155.20        152.33        20.01 o                         
   9   1  20          4.13         25.78        20.22 o                         
   0   2  20        360.94        388.10        18.93 o                         
   1   2  20        260.52        205.70         9.57 o                         
   2   2  20         24.25         62.31         7.11 o                         
   3   2  20       3189.77       3161.09        76.38 o                         
   4   2  20        533.92        593.78        21.64 o                         
   5   2  20        622.86        655.94        26.16 o                         
   6   2  20         85.23        151.77        17.37 o                         
   7   2  20         83.46        112.55        18.33 o                         
   8   2  20        105.48         65.69        24.91 o                         
   9   2  20         11.25         10.04        18.62 o                         
   1   3  20          7.54          8.28         5.71 o                         
   2   3  20       1211.08       1178.83        30.28 o                         
   3   3  20        698.80        722.66        20.84 o                         
   4   3  20        192.35        190.97        14.99 o                         
   5   3  20         47.91         98.31        12.52 o                         
   6   3  20       1230.87       1066.93        48.18 o                         
   7   3  20        116.90        108.73        20.69 o                         
   8   3  20        382.17        323.16        30.63 o                         
   9   3  20        149.82        225.62        36.41 o                         
   0   4  20        206.36        221.73        21.70 o                         
   1   4  20        337.59        362.45        14.48 o                         
   2   4  20         11.74          5.36         8.25 o                         
   3   4  20         11.60         20.34         7.91 o                         
   4   4  20       1507.60       1442.73        42.19 o                         
   5   4  20         45.95         56.28        11.67 o                         
   6   4  20        453.59        428.16        24.21 o                         
   7   4  20         13.39          8.15        18.56 o                         
   8   4  20         91.58         65.88        22.55 o                         
   9   4  20          7.25          1.70        23.30 o                         
   1   5  20          2.45          3.74        11.95 o                         
   2   5  20        804.80        710.62        26.76 o                         
   3   5  20       1365.01       1224.80        41.74 o                         
   4   5  20         29.35         21.46        11.62 o                         
   5   5  20         21.64         38.93        11.15 o                         
   6   5  20        131.78        138.39        20.32 o                         
   7   5  20          0.00        -19.59        19.59 o                         
   8   5  20         18.63         18.78        49.87 o                         
   0   6  20       1257.89       1021.43        62.08 o                         
   1   6  20         41.57         40.59        18.17 o                         
   2   6  20       1884.52       1564.49        53.28 o                         
   3   6  20        341.65        332.19        22.86 o                         
   4   6  20       1184.53       1042.41        47.38 o                         
   5   6  20        306.82        278.86        22.28 o                         
   6   6  20        201.92        185.84        22.05 o                         
   7   6  20         31.90         18.50        17.16 o                         
   1   7  20        590.47        548.21        41.88 o                         
   2   7  20        572.45        551.45        39.03 o                         
   3   7  20         28.26         34.09        15.43 o                         
   4   7  20         22.67         24.94        19.41 o                         
   5   7  20         10.19         15.13        18.55 o                         
   6   7  20         39.97         32.10        16.32 o                         
   7   7  20         75.30         80.57        23.34 o                         
   0   8  20       1173.21        830.97        76.72 o                         
   1   8  20        143.94        103.75        25.19 o                         
   2   8  20          1.88          5.56        21.81 o                         
   3   8  20         93.63         65.14        22.23 o                         
   4   8  20         55.46         96.37        23.22 o                         
   5   8  20          0.05         24.42        20.46 o                         
   1   9  20         23.88         80.59        25.74 o                         
   2   9  20         15.29        -24.46        24.67 o                         
   3   9  20          0.57         24.93        25.20 o                         
   4   9  20         23.60         34.17        32.47 o                         
   0  10  20        191.00        152.59        42.37 o                         
   1   1  21          0.49          0.74         5.94 o                         
   2   1  21        438.39        395.56        12.91 o                         
   3   1  21        102.30        108.37         8.06 o                         
   4   1  21          6.26          7.75         6.91 o                         
   5   1  21         33.09         26.86         9.90 o                         
   6   1  21        651.14        587.63        31.43 o                         
   7   1  21          1.79          0.77        14.14 o                         
   8   1  21        250.58        209.31        25.17 o                         
   9   1  21          3.22          7.02        20.82 o                         
   0   2  21        505.49        509.60        22.07 o                         
   1   2  21         59.18         63.93         6.68 o                         
   2   2  21       1787.33       1715.11        41.41 o                         
   3   2  21        251.24        246.48        12.22 o                         
   4   2  21        548.69        531.04        21.89 o                         
   5   2  21        368.31        361.38        19.01 o                         
   6   2  21        247.44        197.80        17.86 o                         
   7   2  21        430.41        418.24        27.88 o                         
   8   2  21        174.68        155.32        22.17 o                         
   9   2  21         24.26          1.92        18.51 o                         
   1   3  21        455.62        439.59        15.11 o                         
   2   3  21        347.82        407.68        14.54 o                         
   3   3  21       1105.81       1085.18        31.23 o                         
   4   3  21        160.19        163.88        13.91 o                         
   5   3  21        237.75        227.29        15.95 o                         
   6   3  21         11.69         33.25        14.86 o                         
   7   3  21         21.44          6.71        19.98 o                         
   8   3  21         25.72         18.98        18.31 o                         
   9   3  21         14.52          3.55        33.67 o                         
   0   4  21          1.17          1.63        12.76 o                         
   1   4  21         41.07         32.09         8.11 o                         
   2   4  21        241.10        236.14        11.40 o                         
   3   4  21       1068.73       1016.39        33.19 o                         
   4   4  21        736.66        780.51        26.91 o                         
   5   4  21         29.99         66.83        11.76 o                         
   6   4  21        147.20        122.98        19.56 o                         
   7   4  21          0.86         -0.63        18.55 o                         
   8   4  21         46.70         43.14        19.89 o                         
   9   4  21          6.91          9.25        23.87 o                         
   1   5  21        139.24        140.42        15.79 o                         
   2   5  21         45.36         42.23        15.54 o                         
   3   5  21        336.54        446.53        22.02 o                         
   4   5  21        211.98        194.93        15.30 o                         
   5   5  21         51.35         42.93        13.93 o                         
   6   5  21        110.56        128.05        18.70 o                         
   7   5  21         83.68        138.09        26.55 o                         
   8   5  21        206.88        103.51        49.11 o                         
   0   6  21        514.37        542.49        43.45 o                         
   1   6  21       1051.40       1005.52        48.24 o                         
   2   6  21         60.06        121.05        14.35 o                         
   3   6  21         88.61        114.46        20.71 o                         
   4   6  21       1149.36       1066.16        48.58 o                         
   5   6  21         15.00         39.02        13.73 o                         
   6   6  21        241.29        259.75        23.60 o                         
   7   6  21        369.58        349.25        27.69 o                         
   1   7  21         58.96         75.19        21.80 o                         
   2   7  21         51.88         57.87        21.11 o                         
   3   7  21         48.89         73.09        15.92 o                         
   4   7  21        164.38        200.39        22.52 o                         
   5   7  21        152.83         99.23        20.58 o                         
   6   7  21         57.11         33.01        17.20 o                         
   0   8  21         58.34          7.56        44.11 o                         
   1   8  21         48.51         64.78        24.44 o                         
   2   8  21        118.98        106.11        24.60 o                         
   3   8  21         11.36          4.32        21.92 o                         
   4   8  21         22.17         31.37        18.43 o                         
   5   8  21         40.77         23.73        19.74 o                         
   1   9  21        134.95         97.71        28.00 o                         
   2   9  21         13.00          7.93        24.08 o                         
   3   9  21         15.09         21.15        24.90 o                         
   4   9  21        139.18         43.93        38.69 o                         
   0   0  22         31.88          8.57        12.23 o                         
   1   0  22       5013.82       4765.40       158.00 o                         
   2   0  22      11063.12      11206.43       346.62 o                         
   3   0  22        153.22        288.91        25.43 o                         
   4   0  22        152.26        147.63        20.25 o                         
   5   0  22        437.66        461.71        38.27 o                         
   6   0  22         18.89          5.36        29.49 o                         
   7   0  22        600.15        619.13        59.76 o                         
   8   0  22          9.63         14.50        30.23 o                         
   9   0  22        886.29        838.95        94.52 o                         
   1   1  22        401.47        354.66        12.26 o                         
   2   1  22        231.71        229.81         9.77 o                         
   3   1  22        211.33        280.92        17.72 o                         
   4   1  22         27.80         49.37         8.15 o                         
   5   1  22         89.10        113.18        17.58 o                         
   6   1  22         86.40         69.41        29.57 o                         
   7   1  22        120.74         76.98        16.15 o                         
   8   1  22         41.55         22.00        15.16 o                         
   9   1  22          2.68         19.09        20.60 o                         
   0   2  22        912.94        916.65        41.37 o                         
   1   2  22        383.23        401.28        14.16 o                         
   2   2  22        105.77        155.00         8.74 o                         
   3   2  22        173.01        189.95        10.73 o                         
   4   2  22        183.51        180.84        14.85 o                         
   5   2  22         31.31         26.51        13.26 o                         
   6   2  22         44.35         47.74        14.49 o                         
   7   2  22         61.57         31.82        17.51 o                         
   8   2  22         43.93         20.42        19.63 o                         
   9   2  22         14.23         52.17        31.14 o                         
   1   3  22         35.31         34.13         6.99 o                         
   2   3  22        150.37        165.20         9.80 o                         
   3   3  22       1112.30        993.85        30.44 o                         
   4   3  22        885.71        827.83        31.96 o                         
   5   3  22        662.49        655.32        29.38 o                         
   6   3  22        433.59        458.38        25.28 o                         
   7   3  22          0.55          1.98        15.96 o                         
   8   3  22         19.79        -12.48        18.91 o                         
   9   3  22        110.54        120.81        29.64 o                         
   0   4  22        220.94        209.81        21.64 o                         
   1   4  22         49.39         46.19         8.72 o                         
   2   4  22        111.58        129.91        10.56 o                         
   3   4  22        142.66        173.84        11.92 o                         
   4   4  22       1515.29       1368.64        42.44 o                         
   5   4  22        119.16         85.28        14.21 o                         
   6   4  22          0.59          2.05        15.70 o                         
   7   4  22         17.99         42.39        18.71 o                         
   8   4  22        203.81        167.73        26.24 o                         
   1   5  22         19.54          5.14        12.38 o                         
   2   5  22          0.57         14.73        11.94 o                         
   3   5  22        145.94        190.84        16.24 o                         
   4   5  22        169.71        134.53        14.93 o                         
   5   5  22         74.53         72.45        12.36 o                         
   6   5  22        264.17        311.35        24.10 o                         
   7   5  22         11.93         -4.55        20.93 o                         
   8   5  22         70.52         39.15        24.93 o                         
   0   6  22          5.96         38.33        27.45 o                         
   1   6  22        484.66        526.08        36.92 o                         
   2   6  22        156.58        140.53        14.01 o                         
   3   6  22        392.78        382.11        23.03 o                         
   4   6  22         12.83         22.68        15.32 o                         
   5   6  22         10.37         31.25        13.43 o                         
   6   6  22         74.31         71.29        16.34 o                         
   7   6  22          0.27         28.66        26.92 o                         
   1   7  22        104.51        113.27        23.33 o                         
   2   7  22         18.50        -12.24        17.92 o                         
   3   7  22        116.13        117.72        18.29 o                         
   4   7  22        110.76        100.49        19.57 o                         
   5   7  22         28.87         28.01        19.04 o                         
   6   7  22         13.01         -1.53        21.51 o                         
   0   8  22        789.37        671.76        81.60 o                         
   1   8  22        242.51        164.18        27.44 o                         
   2   8  22        567.84        503.15        38.05 o                         
   3   8  22         12.10         23.29        22.31 o                         
   4   8  22        179.22        145.61        22.51 o                         
   5   8  22          2.98        -26.35        27.12 o                         
   1   9  22          9.74         -4.44        22.93 o                         
   2   9  22         23.59         14.95        24.40 o                         
   3   9  22         21.11          1.88        25.03 o                         
   1   1  23        158.14        164.38         8.84 o                         
   2   1  23        252.36        239.06        10.16 o                         
   3   1  23       1134.28       1063.35        29.12 o                         
   4   1  23         61.11         57.72         8.84 o                         
   5   1  23         55.27         54.16        16.72 o                         
   6   1  23         29.48        -13.71        17.88 o                         
   7   1  23        343.16        302.53        34.88 o                         
   8   1  23         81.38         69.01        22.84 o                         
   9   1  23          3.86         -3.31        28.50 o                         
   0   2  23          1.10          8.07         9.01 o                         
   1   2  23         22.41         18.97         7.06 o                         
   2   2  23        102.60        108.18         7.94 o                         
   3   2  23       1413.58       1316.85        35.13 o                         
   4   2  23        921.27        817.89        31.35 o                         
   5   2  23         22.80         12.49        15.68 o                         
   6   2  23         72.91         44.29        19.19 o                         
   7   2  23          2.32         15.43        15.26 o                         
   8   2  23         28.64          3.65        18.66 o                         
   9   2  23         55.99         33.23        24.74 o                         
   1   3  23        613.33        663.80        19.69 o                         
   2   3  23        132.26        116.92        10.61 o                         
   3   3  23        191.00        235.79        12.94 o                         
   4   3  23        466.90        449.88        23.43 o                         
   5   3  23        487.11        484.06        26.74 o                         
   6   3  23         23.65          8.33        14.58 o                         
   7   3  23         98.57         72.36        20.16 o                         
   8   3  23         25.43        -20.62        20.62 o                         
   9   3  23          6.44         27.36        24.88 o                         
   0   4  23          1.27         15.57         8.52 o                         
   1   4  23        107.22        107.20        10.65 o                         
   2   4  23          0.09          5.44         6.96 o                         
   3   4  23          2.25          8.20         8.76 o                         
   4   4  23        286.77        335.93        17.68 o                         
   5   4  23        248.87        230.67        18.17 o                         
   6   4  23          0.00         29.34        18.26 o                         
   7   4  23        270.73        249.96        29.47 o                         
   8   4  23         13.28        -19.74        19.74 o                         
   1   5  23         64.19         76.04        14.99 o                         
   2   5  23        358.42        368.55        21.69 o                         
   3   5  23         75.30         87.87        16.28 o                         
   4   5  23          1.67         -4.79         9.88 o                         
   5   5  23         12.38         11.82        12.68 o                         
   6   5  23          0.39         -1.72        18.33 o                         
   7   5  23         19.60          4.23        22.13 o                         
   8   5  23          2.49         21.20        29.07 o                         
   0   6  23       1112.33       1037.28        64.96 o                         
   1   6  23        162.97        166.60        21.22 o                         
   2   6  23        223.31        184.76        14.96 o                         
   3   6  23         58.95         54.01        16.07 o                         
   4   6  23        307.35        272.98        24.59 o                         
   5   6  23        236.97        258.45        21.55 o                         
   6   6  23        100.77        125.39        19.77 o                         
   7   6  23         48.79         51.99        22.35 o                         
   1   7  23        108.08        108.11        23.83 o                         
   2   7  23          7.79         19.69        18.44 o                         
   3   7  23          0.65         13.15        19.24 o                         
   4   7  23         86.36         82.35        18.82 o                         
   5   7  23          8.11         34.44        19.31 o                         
   6   7  23        115.50        112.97        39.54 o                         
   0   8  23        169.12        106.50        53.88 o                         
   1   8  23         29.24         28.24        23.32 o                         
   2   8  23         46.70         69.86        23.11 o                         
   3   8  23        317.08        244.74        29.81 o                         
   4   8  23        360.97        336.85        28.05 o                         
   5   8  23         36.64         -0.75        30.08 o                         
   1   9  23          8.48          7.19        28.29 o                         
   2   9  23        134.35         83.85        27.80 o                         
   3   9  23         49.91        -28.39        28.39 o                         
   0   0  24        699.45        844.12        42.02 o                         
   1   0  24        280.19        270.55        15.51 o                         
   2   0  24         42.13         64.90         9.53 o                         
   3   0  24        513.88        559.70        27.22 o                         
   4   0  24        410.92        439.55        31.49 o                         
   5   0  24        923.38        892.44        73.26 o                         
   6   0  24        639.61        661.25       108.34 o                         
   7   0  24        113.24         33.04        28.14 o                         
   8   0  24         32.55         33.33        32.26 o                         
   9   0  24         52.54         71.55        40.46 o                         
   1   1  24        435.88        426.56        16.00 o                         
   2   1  24        162.64        191.85         9.74 o                         
   3   1  24         28.53         37.01         7.96 o                         
   4   1  24        133.37        144.25        12.69 o                         
   5   1  24        833.88        949.15        45.57 o                         
   6   1  24        268.55        271.67        49.50 o                         
   7   1  24        216.80        199.89        31.03 o                         
   8   1  24        105.11        103.74        25.10 o                         
   9   1  24        244.80        281.80        43.33 o                         
   0   2  24        560.50        610.27        26.82 o                         
   1   2  24         16.39         24.84         6.61 o                         
   2   2  24        253.23        319.43        12.34 o                         
   3   2  24        946.42        998.23        31.49 o                         
   4   2  24         92.61        113.66        14.49 o                         
   5   2  24        990.38       1079.22        47.76 o                         
   6   2  24        126.14        132.13        22.52 o                         
   7   2  24         44.69         41.80        23.24 o                         
   8   2  24          0.32         19.95        26.84 o                         
   9   2  24          0.14         31.00        32.90 o                         
   1   3  24        140.61        198.99        11.26 o                         
   2   3  24         25.10          9.99         9.31 o                         
   3   3  24        164.57        239.12        14.50 o                         
   4   3  24         90.61         95.04        13.80 o                         
   5   3  24        321.73        296.01        21.25 o                         
   6   3  24         32.27         27.03        15.15 o                         
   7   3  24         44.24         59.83        17.23 o                         
   8   3  24         11.92        -13.37        19.93 o                         
   0   4  24          2.97         -5.78         8.78 o                         
   1   4  24        161.37        170.97        10.71 o                         
   2   4  24        366.66        372.11        15.76 o                         
   3   4  24        472.80        469.99        21.06 o                         
   4   4  24       1156.64       1075.94        41.64 o                         
   5   4  24       1003.28       1015.88        44.48 o                         
   6   4  24         10.93         29.66        16.44 o                         
   7   4  24        402.63        328.42        34.18 o                         
   8   4  24         76.63         55.68        30.74 o                         
   1   5  24        932.54        919.16        39.19 o                         
   2   5  24        375.94        350.73        23.23 o                         
   3   5  24        972.00        893.57        36.00 o                         
   4   5  24         30.00         14.80        10.40 o                         
   5   5  24        163.15        129.43        15.70 o                         
   6   5  24        618.75        552.51        37.68 o                         
   7   5  24         15.90         41.03        23.30 o                         
   0   6  24       1444.07       1326.02        89.84 o                         
   1   6  24         40.26         47.77        20.01 o                         
   2   6  24         57.52         39.96        11.07 o                         
   3   6  24        870.06        780.07        41.89 o                         
   4   6  24        159.48        166.13        20.92 o                         
   5   6  24        177.00        142.90        16.80 o                         
   6   6  24          1.30          8.58        15.71 o                         
   7   6  24        204.24        208.08        27.51 o                         
   1   7  24        330.47        339.44        34.18 o                         
   2   7  24          0.20          9.22        18.34 o                         
   3   7  24         13.75         38.44        21.97 o                         
   4   7  24          8.06         17.95        17.29 o                         
   5   7  24         37.72         43.84        19.97 o                         
   6   7  24         18.54         75.11        40.32 o                         
   0   8  24          7.44          7.83        34.63 o                         
   1   8  24         92.28         33.87        27.34 o                         
   2   8  24        170.41        141.51        26.42 o                         
   3   8  24         61.20         82.43        25.09 o                         
   4   8  24         21.36         14.76        29.76 o                         
   1   9  24         24.50         87.53        29.14 o                         
   2   9  24          6.70         10.46        29.99 o                         
   1   1  25         43.92         31.95         7.59 o                         
   2   1  25          2.06         -0.74         6.76 o                         
   3   1  25       2048.63       1926.27        48.74 o                         
   4   1  25        451.02        451.82        27.87 o                         
   5   1  25        135.67        137.98        25.78 o                         
   6   1  25         87.78        100.96        24.97 o                         
   7   1  25          0.95          7.14        22.54 o                         
   8   1  25          0.00         46.35        22.65 o                         
   9   1  25          5.54         16.77        27.06 o                         
   0   2  25        631.57        650.57        28.38 o                         
   1   2  25        100.45        108.72         8.51 o                         
   2   2  25         74.96         58.31         7.82 o                         
   3   2  25         55.85         47.35         9.99 o                         
   4   2  25       1243.04       1129.74        39.91 o                         
   5   2  25          7.83         29.48        14.15 o                         
   6   2  25        113.93         73.63        17.15 o                         
   7   2  25          8.09         -2.87        19.08 o                         
   8   2  25         15.04        -11.11        22.78 o                         
   9   2  25          8.79         13.47        30.21 o                         
   1   3  25        407.97        437.13        16.41 o                         
   2   3  25        237.10        304.97        14.07 o                         
   3   3  25       1217.92       1192.48        41.35 o                         
   4   3  25          3.70         -8.62        11.10 o                         
   5   3  25       1206.42       1138.51        47.58 o                         
   6   3  25          4.47          4.64        15.93 o                         
   7   3  25         92.14         57.21        27.79 o                         
   8   3  25         15.67         23.97        20.84 o                         
   0   4  25          2.78        -10.21        10.21 o                         
   1   4  25          7.28         14.11         7.30 o                         
   2   4  25        121.10        134.26        10.63 o                         
   3   4  25         82.76         98.74        12.26 o                         
   4   4  25        599.82        572.06        29.01 o                         
   5   4  25          4.17         10.36        15.98 o                         
   6   4  25          0.02         -3.53        17.47 o                         
   7   4  25          9.24        -21.33        21.33 o                         
   8   4  25         36.98         18.85        25.87 o                         
   1   5  25         13.10         46.25        17.98 o                         
   2   5  25        223.51        238.53        16.57 o                         
   3   5  25        636.18        634.57        27.83 o                         
   4   5  25          8.33        -10.77        10.77 o                         
   5   5  25         25.79         23.95        12.78 o                         
   6   5  25        129.08        127.30        22.69 o                         
   7   5  25          0.33          6.06        22.18 o                         
   0   6  25         14.40        -19.31        22.04 o                         
   1   6  25        226.68        202.37        22.17 o                         
   2   6  25          6.14         -3.01        16.84 o                         
   3   6  25         29.18         67.94        17.26 o                         
   4   6  25        195.24        192.45        23.10 o                         
   5   6  25        147.44        147.76        17.11 o                         
   6   6  25         26.72         31.77        16.03 o                         
   7   6  25          9.86        -17.30        17.30 o                         
   1   7  25        348.10        297.32        34.91 o                         
   2   7  25          2.32         16.02        21.07 o                         
   3   7  25         44.10         68.12        23.63 o                         
   4   7  25         97.49         72.25        19.05 o                         
   5   7  25         12.99         43.54        24.02 o                         
   6   7  25        113.20        109.79        46.58 o                         
   0   8  25          0.28         20.38        33.28 o                         
   1   8  25        175.84        182.60        27.47 o                         
   2   8  25        217.98        233.16        29.33 o                         
   3   8  25        808.66        813.99        53.16 o                         
   4   8  25          5.57         17.60        26.42 o                         
   1   9  25         25.83         90.65        33.99 o                         
   2   9  25         70.74         48.74        30.85 o                         
   0   0  26       1354.72       1315.91        61.15 o                         
   1   0  26         32.60         22.38        10.44 o                         
   2   0  26        981.95       1094.05        37.60 o                         
   3   0  26       1382.64       1469.64        55.58 o                         
   4   0  26       1066.25       1148.91        65.63 o                         
   5   0  26         47.41          6.00        25.79 o                         
   6   0  26        632.26        648.79        72.14 o                         
   7   0  26         33.21        -18.23        33.21 o                         
   8   0  26         23.08         19.45        31.95 o                         
   9   0  26          0.63        -30.68        44.50 o                         
   1   1  26        103.65        103.63         8.96 o                         
   2   1  26        349.28        342.91        13.31 o                         
   3   1  26        164.40        209.26        12.27 o                         
   4   1  26        124.88        152.51        17.29 o                         
   5   1  26       1145.15       1168.13        55.85 o                         
   6   1  26        257.36        315.19        33.87 o                         
   7   1  26         14.13         26.16        24.30 o                         
   8   1  26         30.85         -5.48        21.02 o                         
   9   1  26         39.06         61.95        26.93 o                         
   0   2  26        841.76        743.84        31.39 o                         
   1   2  26        201.69        212.56        10.97 o                         
   2   2  26       1043.91       1096.87        29.37 o                         
   3   2  26          3.60          8.54         9.93 o                         
   4   2  26          2.51         94.80        13.45 o                         
   5   2  26         10.32         16.37        12.76 o                         
   6   2  26        420.38        433.76        28.42 o                         
   7   2  26          0.00         -1.29        16.84 o                         
   8   2  26          5.78         17.74        24.39 o                         
   1   3  26          2.94          6.19         8.07 o                         
   2   3  26         29.43         27.59         8.95 o                         
   3   3  26         71.93         82.56        12.73 o                         
   4   3  26        129.05        122.76        14.38 o                         
   5   3  26         70.59         79.78        16.02 o                         
   6   3  26          2.71         -1.43        15.07 o                         
   7   3  26         15.11          8.98        18.86 o                         
   8   3  26         17.70         37.24        25.88 o                         
   0   4  26        296.00        352.03        20.65 o                         
   1   4  26        439.78        459.07        16.34 o                         
   2   4  26         23.29          8.17         9.74 o                         
   3   4  26        609.96        582.26        27.17 o                         
   4   4  26         24.61         22.52        13.56 o                         
   5   4  26         80.81         92.07        22.01 o                         
   6   4  26          7.42         -4.50        17.45 o                         
   7   4  26          0.65         -1.63        19.38 o                         
   8   4  26        145.12         96.14        27.78 o                         
   1   5  26         10.90          3.51         9.03 o                         
   2   5  26        279.12        332.37        19.90 o                         
   3   5  26         80.26        102.41        15.02 o                         
   4   5  26         14.67         14.92        12.76 o                         
   5   5  26        134.10         75.61        25.34 o                         
   6   5  26         54.87         21.33        19.03 o                         
   7   5  26          1.72         -1.55        30.95 o                         
   0   6  26        331.70        279.04        33.93 o                         
   1   6  26         47.96         34.97        19.01 o                         
   2   6  26          2.42          6.64        12.11 o                         
   3   6  26         48.39         34.89        18.73 o                         
   4   6  26         55.91         34.15        17.56 o                         
   5   6  26         29.85         20.37        16.44 o                         
   6   6  26         11.82         11.00        16.35 o                         
   1   7  26        194.64        126.10        24.33 o                         
   2   7  26        229.38        177.09        24.69 o                         
   3   7  26        435.43        370.44        34.16 o                         
   4   7  26          1.72         29.40        17.84 o                         
   5   7  26         30.87         49.42        29.38 o                         
   0   8  26         44.34         11.06        47.37 o                         
   1   8  26          0.00        -15.10        22.32 o                         
   2   8  26        120.62         53.81        23.96 o                         
   3   8  26         36.65         85.95        26.21 o                         
   4   8  26          0.22         18.69        38.50 o                         
   1   9  26          5.63          9.04        27.39 o                         
   1   1  27         16.59         16.13         7.64 o                         
   2   1  27          8.69          7.31         7.25 o                         
   3   1  27        124.17        126.13        13.40 o                         
   4   1  27        358.48        367.92        26.12 o                         
   5   1  27        188.65        199.93        27.82 o                         
   6   1  27        169.35        202.46        35.99 o                         
   7   1  27          8.65          9.00        22.74 o                         
   8   1  27        110.81        114.10        26.56 o                         
   0   2  27         88.67        117.31        14.84 o                         
   1   2  27        393.08        343.88        14.64 o                         
   2   2  27       1281.40       1322.86        35.03 o                         
   3   2  27         21.08          8.36        11.39 o                         
   4   2  27        763.80        755.18        31.52 o                         
   5   2  27          2.07        -10.06        12.07 o                         
   6   2  27        472.06        494.82        41.01 o                         
   7   2  27          0.03        -18.99        18.99 o                         
   8   2  27         27.65         43.06        31.73 o                         
   1   3  27         49.94         35.81         9.25 o                         
   2   3  27        224.14        231.39        12.98 o                         
   3   3  27         92.22        103.81        12.74 o                         
   4   3  27          0.29        -11.85        13.52 o                         
   5   3  27          0.64         -5.68        14.95 o                         
   6   3  27         55.67         45.38        17.41 o                         
   7   3  27          5.38          3.32        18.16 o                         
   8   3  27          0.08        -21.04        26.73 o                         
   0   4  27         39.68         23.75        13.40 o                         
   1   4  27          1.68          2.24         7.02 o                         
   2   4  27          1.45          2.96         9.00 o                         
   3   4  27        487.28        519.90        21.84 o                         
   4   4  27          1.80         -1.69        14.02 o                         
   5   4  27         21.97         71.63        25.73 o                         
   6   4  27         28.78         25.63        18.33 o                         
   7   4  27         58.18         57.30        21.10 o                         
   1   5  27          0.01         19.53         9.60 o                         
   2   5  27         90.71         66.53        14.32 o                         
   3   5  27         75.03         68.70        13.89 o                         
   4   5  27          1.71        -12.98        12.98 o                         
   5   5  27         28.14         42.48        16.05 o                         
   6   5  27        110.09         85.36        20.92 o                         
   7   5  27          9.90         50.53        23.89 o                         
   0   6  27         13.92         21.75        36.28 o                         
   1   6  27        147.03        175.75        22.65 o                         
   2   6  27          0.03         -5.56        12.84 o                         
   3   6  27         61.04         67.35        21.72 o                         
   4   6  27        318.17        329.55        27.11 o                         
   5   6  27          8.27         -6.55        16.00 o                         
   6   6  27          0.14          7.10        19.98 o                         
   1   7  27        620.10        524.02        41.99 o                         
   2   7  27        645.73        600.57        40.79 o                         
   3   7  27        115.87        137.11        26.28 o                         
   4   7  27         15.88         10.38        16.61 o                         
   5   7  27          4.25          1.69        23.28 o                         
   0   8  27          1.23         27.84        32.98 o                         
   1   8  27          5.97         29.20        23.21 o                         
   2   8  27          0.51          7.41        24.71 o                         
   3   8  27          0.74        -16.91        30.84 o                         
   0   0  28        784.70        803.95        48.44 o                         
   1   0  28          8.52         -6.88        10.83 o                         
   2   0  28         24.57         30.69        10.32 o                         
   3   0  28         22.22         30.92        20.57 o                         
   4   0  28          6.26        -21.54        25.02 o                         
   5   0  28        263.76        321.82        40.55 o                         
   6   0  28        533.37        594.39        68.44 o                         
   7   0  28        142.09         94.85        33.97 o                         
   8   0  28        244.08        281.47        55.78 o                         
   1   1  28         29.14          9.13         7.95 o                         
   2   1  28          0.14         -7.45         7.45 o                         
   3   1  28          1.62          4.10        10.49 o                         
   4   1  28        677.71        786.43        40.93 o                         
   5   1  28        630.51        673.88        56.41 o                         
   6   1  28         92.48         70.72        22.53 o                         
   7   1  28          0.00         -0.12        21.80 o                         
   8   1  28          6.82          2.07        24.16 o                         
   0   2  28        195.24        271.01        19.68 o                         
   1   2  28         86.24         95.39        10.94 o                         
   2   2  28        522.20        616.67        20.16 o                         
   3   2  28        339.44        393.54        20.34 o                         
   4   2  28        699.01        752.58        38.89 o                         
   5   2  28        184.99        165.21        17.25 o                         
   6   2  28        180.62        259.77        30.71 o                         
   7   2  28        165.05        138.00        26.28 o                         
   8   2  28         16.25         18.75        31.11 o                         
   1   3  28         70.32         95.37        10.42 o                         
   2   3  28        134.89        173.51        13.32 o                         
   3   3  28        166.89        177.66        15.40 o                         
   4   3  28        150.28        158.33        16.29 o                         
   5   3  28         57.95         51.41        16.80 o                         
   6   3  28        123.83        116.08        20.56 o                         
   7   3  28         13.85         10.12        17.63 o                         
   8   3  28          0.18        -23.95        29.54 o                         
   0   4  28          5.59         33.04        15.41 o                         
   1   4  28        539.79        546.20        19.81 o                         
   2   4  28         73.32         43.75        10.08 o                         
   3   4  28        743.56        736.52        29.16 o                         
   4   4  28        223.71        224.83        18.50 o                         
   5   4  28        427.74        410.94        29.38 o                         
   6   4  28        485.34        431.95        33.03 o                         
   7   4  28         17.00         23.25        21.49 o                         
   1   5  28        440.83        407.46        21.92 o                         
   2   5  28         97.84         74.80        13.90 o                         
   3   5  28         50.12         24.76        15.93 o                         
   4   5  28        216.90        216.49        17.84 o                         
   5   5  28        107.67         56.17        18.08 o                         
   6   5  28         19.21          5.41        18.15 o                         
   7   5  28         64.17         65.31        24.50 o                         
   0   6  28        346.15        357.95        39.40 o                         
   1   6  28         34.01         49.78        21.74 o                         
   2   6  28        254.83        305.91        32.80 o                         
   3   6  28         86.28         64.04        19.69 o                         
   4   6  28         93.55        108.93        19.94 o                         
   5   6  28        213.38        182.63        26.36 o                         
   6   6  28         73.53         63.21        17.53 o                         
   1   7  28          3.14         34.42        23.26 o                         
   2   7  28        377.56        411.11        36.88 o                         
   3   7  28        113.99         66.57        23.86 o                         
   4   7  28          1.95         -2.02        19.94 o                         
   5   7  28          8.66         -0.63        20.42 o                         
   0   8  28         27.29         54.39        34.04 o                         
   1   8  28         19.97         39.06        22.29 o                         
   2   8  28         17.90         25.11        29.30 o                         
   3   8  28         50.41         69.81        26.40 o                         
   1   1  29        838.86        786.03        24.07 o                         
   2   1  29        388.51        416.52        16.19 o                         
   3   1  29        187.01        228.23        15.07 o                         
   4   1  29        704.86        721.26        37.98 o                         
   5   1  29        648.58        636.07        40.97 o                         
   6   1  29        196.77        157.74        24.75 o                         
   7   1  29         34.91         23.05        23.07 o                         
   8   1  29         60.52         61.34        24.82 o                         
   0   2  29        735.23        782.23        37.39 o                         
   1   2  29         44.38         38.93         9.67 o                         
   2   2  29        200.86        217.85        15.11 o                         
   3   2  29        842.04        815.19        32.05 o                         
   4   2  29        738.64        778.36        39.51 o                         
   5   2  29         21.42         17.85        12.22 o                         
   6   2  29         72.55         76.45        25.64 o                         
   7   2  29         25.03         24.18        32.17 o                         
   8   2  29          7.49        -15.60        23.37 o                         
   1   3  29          5.54          4.41         9.35 o                         
   2   3  29          0.01          2.67        10.29 o                         
   3   3  29       1585.48       1531.24        58.21 o                         
   4   3  29          8.50         13.65        13.45 o                         
   5   3  29        287.10        296.89        21.41 o                         
   6   3  29         43.51         34.45        17.43 o                         
   7   3  29         11.48         -2.03        18.67 o                         
   0   4  29       1009.27        971.90        48.30 o                         
   1   4  29          0.21         10.41         8.82 o                         
   2   4  29        108.67        113.57        12.70 o                         
   3   4  29        181.95        236.77        14.41 o                         
   4   4  29        168.62        197.48        17.67 o                         
   5   4  29          1.07          8.32        16.72 o                         
   6   4  29         14.56         15.19        18.26 o                         
   7   4  29          6.71         -9.70        26.25 o                         
   1   5  29        284.01        248.14        16.49 o                         
   2   5  29         65.88         58.70        13.48 o                         
   3   5  29         83.86         63.40        16.12 o                         
   4   5  29         28.33         19.37        14.87 o                         
   5   5  29         26.68         49.46        17.84 o                         
   6   5  29          2.44          5.59        18.55 o                         
   0   6  29        507.58        500.25        47.58 o                         
   1   6  29         41.70         73.16        21.48 o                         
   2   6  29         35.61         49.68        21.49 o                         
   3   6  29         68.65         69.35        18.80 o                         
   4   6  29          0.41         16.10        18.69 o                         
   5   6  29         20.47         36.50        48.03 o                         
   1   7  29         74.37         56.99        21.65 o                         
   2   7  29       1007.13        992.09        54.05 o                         
   3   7  29        145.79        192.78        27.04 o                         
   4   7  29         22.80         85.82        42.04 o                         
   0   8  29          5.46        -38.81        38.81 o                         
   1   8  29         22.59         28.05        31.90 o                         
   2   8  29         24.27         52.83        25.79 o                         
   0   0  30        326.90        409.84        38.27 o                         
   1   0  30          5.09         -7.19        12.60 o                         
   2   0  30         61.40         38.19        15.28 o                         
   3   0  30       1700.81       1887.00        99.39 o                         
   4   0  30        105.22        136.95        33.06 o                         
   5   0  30         12.89         -1.02        28.56 o                         
   6   0  30        202.59        150.23        45.08 o                         
   7   0  30         88.28         96.55        34.22 o                         
   8   0  30          2.42         -7.92        30.75 o                         
   1   1  30         21.32         39.91         9.97 o                         
   2   1  30        154.03        224.80        16.81 o                         
   3   1  30         99.36         57.80        17.31 o                         
   4   1  30        416.65        549.40        36.88 o                         
   5   1  30          6.89          7.86        20.44 o                         
   6   1  30          3.88         31.11        23.54 o                         
   7   1  30         34.87         27.89        23.39 o                         
   8   1  30          3.52         10.29        30.54 o                         
   0   2  30        184.47        216.60        30.95 o                         
   1   2  30         20.16         23.84         9.37 o                         
   2   2  30        101.89        123.93        12.38 o                         
   3   2  30       1297.18       1288.71        45.56 o                         
   4   2  30       2322.75       2516.13        90.28 o                         
   5   2  30          4.06         14.26        11.89 o                         
   6   2  30          7.68         31.34        29.83 o                         
   7   2  30          0.77          7.28        21.83 o                         
   1   3  30          3.55         -1.87         9.93 o                         
   2   3  30         16.83          1.81        10.91 o                         
   3   3  30         68.43         76.91        14.55 o                         
   4   3  30         17.45        -11.99        11.99 o                         
   5   3  30          0.46          5.40        15.99 o                         
   6   3  30         13.56         20.77        17.49 o                         
   7   3  30          0.03         49.45        30.24 o                         
   0   4  30        277.05        325.83        22.49 o                         
   1   4  30         20.37         -9.75         9.75 o                         
   2   4  30         87.68        104.88        12.68 o                         
   3   4  30        108.48        103.53        11.40 o                         
   4   4  30        183.22        155.13        20.08 o                         
   5   4  30         39.74         34.71        18.65 o                         
   6   4  30         63.25         46.68        19.80 o                         
   7   4  30          1.68         -1.56        23.18 o                         
   1   5  30        139.13        182.41        15.54 o                         
   2   5  30          0.07         -2.08        12.61 o                         
   3   5  30          1.97          4.61        15.44 o                         
   4   5  30        131.96        117.19        28.61 o                         
   5   5  30          6.23         -3.51        17.99 o                         
   6   5  30          0.05          2.17        20.72 o                         
   0   6  30         30.89         10.73        28.84 o                         
   1   6  30         29.29         17.04        18.35 o                         
   2   6  30        143.57        166.56        27.03 o                         
   3   6  30          1.47         12.68        17.09 o                         
   4   6  30          9.50         23.73        18.59 o                         
   5   6  30          2.66         67.53        27.00 o                         
   1   7  30        333.05        299.33        30.17 o                         
   2   7  30         50.37         81.19        29.96 o                         
   3   7  30          7.06         35.97        31.37 o                         
   4   7  30         87.43         73.17        34.43 o                         
   0   8  30         32.00        -29.35        29.65 o                         
   1   8  30        201.73        176.44        39.11 o                         
   2   8  30         26.92         51.40        24.71 o                         
   1   1  31          6.78        -10.14        10.14 o                         
   2   1  31        376.79        380.04        16.34 o                         
   3   1  31        108.22        102.49        14.06 o                         
   4   1  31         90.96         89.58        22.62 o                         
   5   1  31          1.93        -17.04        21.65 o                         
   6   1  31          6.35          3.17        23.56 o                         
   7   1  31          0.34         39.08        25.46 o                         
   0   2  31          2.21          3.70        14.05 o                         
   1   2  31         17.31         -3.01         9.08 o                         
   2   2  31         15.87          3.26         9.34 o                         
   3   2  31         58.17         56.54        13.43 o                         
   4   2  31         75.44        122.81        17.42 o                         
   5   2  31         17.12         20.59        25.09 o                         
   6   2  31         25.38         39.57        22.81 o                         
   7   2  31         16.94         12.41        23.61 o                         
   1   3  31        180.93        180.86        14.73 o                         
   2   3  31        171.52        186.60        14.76 o                         
   3   3  31        101.28         95.97        16.05 o                         
   4   3  31         20.31          5.52        14.56 o                         
   5   3  31         68.78         47.99        15.98 o                         
   6   3  31         35.62         65.18        18.60 o                         
   7   3  31          2.13         18.87        26.14 o                         
   0   4  31         89.42        109.81        27.46 o                         
   1   4  31          0.39         -8.59         8.59 o                         
   2   4  31        247.63        273.79        15.95 o                         
   3   4  31         39.52         31.75        10.93 o                         
   4   4  31         53.22         40.12        14.42 o                         
   5   4  31         84.51         54.35        18.82 o                         
   6   4  31        101.33        103.56        22.33 o                         
   1   5  31        499.03        493.53        24.37 o                         
   2   5  31         72.21         96.25        14.88 o                         
   3   5  31         76.90         69.16        16.89 o                         
   4   5  31         17.96         11.98        23.48 o                         
   5   5  31          0.32         11.10        17.81 o                         
   6   5  31        123.22        119.94        25.31 o                         
   0   6  31         17.51         24.56        28.68 o                         
   1   6  31         96.43         82.66        21.51 o                         
   2   6  31        277.69        228.82        26.75 o                         
   3   6  31         47.29         71.55        18.68 o                         
   4   6  31         19.01         14.49        20.07 o                         
   5   6  31         10.23          7.35        30.28 o                         
   1   7  31        180.30        215.84        27.05 o                         
   2   7  31         29.77          3.34        30.53 o                         
   3   7  31        116.61         71.83        26.15 o                         
   0   8  31         12.18          3.21        34.21 o                         
   0   0  32         89.89         69.01        21.01 o                         
   1   0  32        348.93        436.05        25.37 o                         
   2   0  32         91.44        106.41        19.04 o                         
   3   0  32        166.54        241.93        35.18 o                         
   4   0  32        603.64        623.23        87.83 o                         
   5   0  32        349.15        366.14        47.27 o                         
   6   0  32         28.17          2.01        38.69 o                         
   7   0  32          2.22         13.99        36.98 o                         
   1   1  32         61.51         68.15        11.34 o                         
   2   1  32         17.91         27.52        10.08 o                         
   3   1  32        282.84        382.02        24.27 o                         
   4   1  32         56.08         69.95        30.29 o                         
   5   1  32        214.61        225.63        26.93 o                         
   6   1  32         45.52         61.93        28.01 o                         
   7   1  32          3.08         44.67        22.94 o                         
   0   2  32        125.73        173.13        18.45 o                         
   1   2  32          6.99         -9.88         9.88 o                         
   2   2  32        143.19        132.13        12.54 o                         
   3   2  32         71.94         63.42        14.64 o                         
   4   2  32        273.35        293.57        24.91 o                         
   5   2  32         50.61         84.25        24.87 o                         
   6   2  32        546.03        624.76        52.96 o                         
   7   2  32          5.74         -1.23        26.84 o                         
   1   3  32        126.86        111.08        12.46 o                         
   2   3  32         40.81         43.75        11.74 o                         
   3   3  32        112.20         89.29        15.08 o                         
   4   3  32        178.15        190.30        20.71 o                         
   5   3  32         29.40         24.83        17.11 o                         
   6   3  32         22.16         46.51        24.33 o                         
   7   3  32         14.75         30.51        28.60 o                         
   0   4  32          3.19          5.85        15.11 o                         
   1   4  32         37.84         36.99        10.92 o                         
   2   4  32        956.01       1028.41        35.88 o                         
   3   4  32         11.28        -12.84        12.84 o                         
   4   4  32        155.25        164.24        19.14 o                         
   5   4  32         30.64          2.23        17.66 o                         
   6   4  32        249.62        334.69        35.10 o                         
   1   5  32        533.06        558.39        35.88 o                         
   2   5  32         57.19         97.11        15.86 o                         
   3   5  32        371.16        423.55        29.71 o                         
   4   5  32         12.09         19.84        15.63 o                         
   5   5  32          1.08        -18.92        18.92 o                         
   0   6  32        426.91        417.30        47.52 o                         
   1   6  32          0.77         22.12        19.99 o                         
   2   6  32          4.02         32.15        23.79 o                         
   3   6  32          0.04         -5.53        20.63 o                         
   4   6  32        107.28        120.13        43.00 o                         
   1   7  32         31.96         74.80        30.99 o                         
   2   7  32          3.37         16.02        24.34 o                         
   3   7  32         32.21         70.84        51.94 o                         
   1   1  33        387.28        385.07        18.29 o                         
   2   1  33        199.59        185.83        14.86 o                         
   3   1  33         47.65         62.85        17.35 o                         
   4   1  33        134.78        164.58        25.09 o                         
   5   1  33         82.94        109.32        25.08 o                         
   6   1  33        252.09        256.51        36.36 o                         
   7   1  33         28.69         45.77        32.27 o                         
   0   2  33       1199.00       1172.30        47.18 o                         
   1   2  33         61.06         45.10        10.86 o                         
   2   2  33         22.02         22.28        10.97 o                         
   3   2  33         15.71         39.40        15.47 o                         
   4   2  33         17.19         44.64        16.79 o                         
   5   2  33        416.64        371.85        35.42 o                         
   6   2  33          3.34         21.35        24.60 o                         
   7   2  33          1.38         15.08        46.79 o                         
   1   3  33         39.38         49.09        11.25 o                         
   2   3  33        258.10        303.92        20.41 o                         
   3   3  33         14.81         25.06        14.00 o                         
   4   3  33         62.13         48.24        18.79 o                         
   5   3  33         16.08         33.32        18.98 o                         
   6   3  33          1.16          8.66        22.44 o                         
   0   4  33          1.44         15.43        18.52 o                         
   1   4  33         28.98         23.52        10.12 o                         
   2   4  33         70.88         77.11        12.27 o                         
   3   4  33         34.98         26.33        13.25 o                         
   4   4  33          3.32         -3.54        18.68 o                         
   5   4  33        155.32        167.81        34.67 o                         
   6   4  33          0.06         28.08        25.66 o                         
   1   5  33         21.84          4.49        22.19 o                         
   2   5  33         67.70         44.02        14.98 o                         
   3   5  33         74.28         68.67        26.19 o                         
   4   5  33          0.15         14.88        15.02 o                         
   5   5  33          3.34        -12.85        20.36 o                         
   0   6  33         33.39         54.52        29.58 o                         
   1   6  33         31.32         41.11        23.16 o                         
   2   6  33        148.25        113.82        30.50 o                         
   3   6  33        311.52        306.57        31.45 o                         
   4   6  33          0.09         27.84        34.72 o                         
   1   7  33         65.01         70.35        23.25 o                         
   2   7  33          0.01         29.05        22.91 o                         
   0   0  34        120.17        138.20        30.66 o                         
   1   0  34         66.21         73.73        17.81 o                         
   2   0  34       1604.99       1935.08        88.17 o                         
   3   0  34        373.64        460.14        47.98 o                         
   4   0  34       2293.53       2888.08       170.33 o                         
   5   0  34       1871.97       2245.48       170.26 o                         
   6   0  34        539.45        581.79        68.38 o                         
   7   0  34          0.36         51.34        41.59 o                         
   1   1  34        267.79        290.74        16.06 o                         
   2   1  34          1.18         -0.23        11.83 o                         
   3   1  34          6.82          1.28        15.72 o                         
   4   1  34          2.39         -1.42        20.53 o                         
   5   1  34        224.11        301.73        38.83 o                         
   6   1  34          7.22         34.53        25.36 o                         
   7   1  34         34.58         15.17        26.90 o                         
   0   2  34         52.46         97.83        17.72 o                         
   1   2  34        116.04        117.79        12.85 o                         
   2   2  34        115.67        126.44        13.75 o                         
   3   2  34        534.00        600.99        29.91 o                         
   4   2  34         90.87         94.82        20.60 o                         
   5   2  34        293.33        339.72        32.52 o                         
   6   2  34          0.03         10.86        26.31 o                         
   1   3  34         22.22         26.77        11.99 o                         
   2   3  34         81.13        116.06        14.45 o                         
   3   3  34         58.35         51.92        16.01 o                         
   4   3  34         57.36         49.44        17.40 o                         
   5   3  34        339.40        331.62        28.81 o                         
   6   3  34         82.11        111.61        29.33 o                         
   0   4  34        571.49        636.69        36.81 o                         
   1   4  34         12.25         24.46        10.08 o                         
   2   4  34         24.63         30.23        11.51 o                         
   3   4  34         89.83        110.94        16.21 o                         
   4   4  34         71.93         76.90        29.92 o                         
   5   4  34          2.39          0.86        25.21 o                         
   1   5  34         39.61         26.63        15.44 o                         
   2   5  34          0.01         17.98        14.04 o                         
   3   5  34         63.42         48.45        17.63 o                         
   4   5  34          1.64         23.78        21.92 o                         
   5   5  34         18.17         29.16        26.26 o                         
   0   6  34          2.64        -27.74        27.74 o                         
   1   6  34         27.85         15.22        22.92 o                         
   2   6  34        123.97        102.01        28.18 o                         
   3   6  34        133.63        136.65        23.65 o                         
   1   7  34         82.31         91.60        27.40 o                         
   1   1  35          4.41         18.18        12.06 o                         
   2   1  35         30.42         16.90        13.18 o                         
   3   1  35         87.59         65.43        18.25 o                         
   4   1  35        337.69        378.98        38.72 o                         
   5   1  35         58.47         44.00        24.90 o                         
   6   1  35         11.26         26.80        25.51 o                         
   0   2  35        185.08        180.11        19.78 o                         
   1   2  35         14.48         15.49        10.59 o                         
   2   2  35          0.01        -12.50        14.89 o                         
   3   2  35          8.94         26.50        15.26 o                         
   4   2  35          6.55          3.19        17.16 o                         
   5   2  35        434.28        413.67        38.99 o                         
   6   2  35          1.56        -23.56        43.11 o                         
   1   3  35         12.20         -8.84        10.99 o                         
   2   3  35        137.14        160.39        16.30 o                         
   3   3  35         52.56         28.50        15.32 o                         
   4   3  35         34.63         17.92        15.87 o                         
   5   3  35         26.43         49.97        18.48 o                         
   6   3  35          0.02          2.71        24.18 o                         
   0   4  35         56.76         80.65        16.72 o                         
   1   4  35         16.94         11.66        10.22 o                         
   2   4  35          3.17          5.30        11.54 o                         
   3   4  35         81.00        111.62        16.09 o                         
   4   4  35         94.42         73.28        28.86 o                         
   5   4  35         78.00         98.31        27.40 o                         
   1   5  35          0.90          0.49        13.23 o                         
   2   5  35         73.70         75.04        15.68 o                         
   3   5  35         73.32         70.25        26.01 o                         
   4   5  35          0.38         44.79        17.83 o                         
   0   6  35         83.42         76.53        32.82 o                         
   1   6  35         11.26         16.71        27.03 o                         
   2   6  35         19.69        -13.62        26.47 o                         
   3   6  35        341.43        298.02        28.38 o                         
   0   0  36        171.48        209.92        38.90 o                         
   1   0  36         45.59         10.29        21.15 o                         
   2   0  36         93.67        107.88        19.49 o                         
   3   0  36        459.25        616.42        83.96 o                         
   4   0  36        124.55        133.36        37.98 o                         
   5   0  36        146.55        111.03        35.30 o                         
   6   0  36        106.60         73.50        41.65 o                         
   1   1  36         22.18          0.43        13.32 o                         
   2   1  36        116.73        118.16        22.94 o                         
   3   1  36          4.06         -3.87        16.39 o                         
   4   1  36        150.03        167.11        38.54 o                         
   5   1  36         12.64          2.96        30.60 o                         
   6   1  36         65.13         37.79        26.61 o                         
   0   2  36        132.59        140.65        19.94 o                         
   1   2  36         88.98         88.84        11.97 o                         
   2   2  36          1.36         -6.04        12.31 o                         
   3   2  36         10.47         -4.04        14.52 o                         
   4   2  36         49.86         44.34        18.40 o                         
   5   2  36         23.55         46.46        24.35 o                         
   6   2  36         53.42        103.60        33.88 o                         
   1   3  36        182.93        190.70        15.13 o                         
   2   3  36        150.60        131.61        15.64 o                         
   3   3  36          5.12         -4.26        20.02 o                         
   4   3  36         33.05         12.26        16.06 o                         
   5   3  36        309.78        325.12        34.52 o                         
   0   4  36        808.74        799.52        42.85 o                         
   1   4  36          0.25         11.86        13.05 o                         
   2   4  36        159.98        171.47        15.48 o                         
   3   4  36        292.57        269.66        19.86 o                         
   4   4  36         17.93         51.02        21.80 o                         
   5   4  36        123.34        148.51        33.75 o                         
   1   5  36         83.59         86.71        18.69 o                         
   2   5  36         55.57         67.57        16.12 o                         
   3   5  36         27.81          6.52        26.71 o                         
   4   5  36         41.26         24.17        27.34 o                         
   0   6  36         54.37         43.40        37.79 o                         
   1   6  36          7.50         20.51        24.50 o                         
   2   6  36          3.94        -11.78        22.97 o                         
   1   1  37         68.26         96.40        14.98 o                         
   2   1  37        576.54        599.96        29.11 o                         
   3   1  37         25.81         42.06        18.14 o                         
   4   1  37         92.97        112.97        31.32 o                         
   5   1  37        371.50        424.34        45.83 o                         
   6   1  37        109.09        152.51        32.89 o                         
   0   2  37        142.17        131.58        22.09 o                         
   1   2  37         11.04         26.43        13.82 o                         
   2   2  37          6.94         15.91        13.49 o                         
   3   2  37          0.40         27.52        16.52 o                         
   4   2  37         10.42         20.87        18.35 o                         
   5   2  37         23.25         36.40        25.00 o                         
   1   3  37        445.20        518.50        25.57 o                         
   2   3  37         37.34         31.79        17.31 o                         
   3   3  37         96.64         99.24        19.20 o                         
   4   3  37          1.61          2.63        24.08 o                         
   5   3  37          0.29         -7.13        38.92 o                         
   0   4  37        105.87        108.46        26.40 o                         
   1   4  37         68.75         60.92        12.34 o                         
   2   4  37          2.52          2.88        13.08 o                         
   3   4  37          1.24          9.62        15.71 o                         
   4   4  37        247.51        273.64        37.53 o                         
   1   5  37         61.30         64.97        15.09 o                         
   2   5  37          4.76         34.83        20.76 o                         
   3   5  37          6.31         13.04        32.03 o                         
   0   6  37         61.36         90.01        37.26 o                         
   1   6  37         47.89         75.59        25.69 o                         
   0   0  38        143.10        128.39        32.26 o                         
   1   0  38         96.08        109.94        25.61 o                         
   2   0  38        224.43        259.39        25.43 o                         
   3   0  38        159.60        132.53        35.45 o                         
   4   0  38         67.35         66.64        39.97 o                         
   5   0  38         83.23         66.36        74.68 o                         
   1   1  38          8.21         18.83        15.28 o                         
   2   1  38         93.61        118.98        16.26 o                         
   3   1  38        171.13        192.46        21.51 o                         
   4   1  38        161.00        187.92        28.46 o                         
   5   1  38        106.76        165.45        32.51 o                         
   0   2  38         43.68         40.42        18.65 o                         
   1   2  38         96.27        104.98        16.12 o                         
   2   2  38        605.57        728.07        33.88 o                         
   3   2  38        151.82        172.04        20.45 o                         
   4   2  38         31.44         29.77        15.03 o                         
   5   2  38        575.94        735.46        69.45 o                         
   1   3  38         42.05         46.55        16.52 o                         
   2   3  38         81.14         97.53        16.40 o                         
   3   3  38          1.01          5.59        17.37 o                         
   4   3  38          3.65         12.09        20.20 o                         
   0   4  38        256.68        287.53        33.89 o                         
   1   4  38         18.17         24.63        11.44 o                         
   2   4  38          2.16          3.17        13.19 o                         
   3   4  38         17.59         26.02        22.76 o                         
   4   4  38         17.15         40.75        25.28 o                         
   1   5  38         69.29         70.69        21.45 o                         
   2   5  38        221.02        222.21        33.17 o                         
   1   1  39         57.11         46.25        17.57 o                         
   2   1  39          0.00          5.85        14.23 o                         
   3   1  39        110.66        135.91        19.56 o                         
   4   1  39         51.82         55.59        25.90 o                         
   5   1  39         11.59         41.43        25.64 o                         
   0   2  39         77.70         85.40        24.86 o                         
   1   2  39         17.98         -7.84        16.07 o                         
   2   2  39        137.03        163.80        17.56 o                         
   3   2  39         82.65        101.58        18.63 o                         
   4   2  39         18.76         37.92        24.16 o                         
   1   3  39         11.13         11.12        14.02 o                         
   2   3  39          0.48         25.20        14.69 o                         
   3   3  39        134.41        193.30        21.09 o                         
   4   3  39         40.08         53.30        26.28 o                         
   0   4  39         25.14          3.58        20.68 o                         
   1   4  39         20.96         37.27        19.54 o                         
   2   4  39         14.64         16.84        14.19 o                         
   3   4  39         24.17         20.53        32.30 o                         
   1   5  39         58.15         61.18        32.42 o                         
   0   0  40        450.83        462.95        47.91 o                         
   1   0  40          5.55        -19.57        19.57 o                         
   2   0  40          8.39         14.26        19.49 o                         
   3   0  40        202.08        234.63        40.51 o                         
   4   0  40         46.47         47.86        52.62 o                         
   1   1  40         23.91          7.29        16.86 o                         
   2   1  40          0.01          7.59        13.91 o                         
   3   1  40        265.34        292.62        27.91 o                         
   4   1  40         86.67        160.77        31.32 o                         
   0   2  40        194.39        244.89        27.47 o                         
   1   2  40         11.42         33.23        17.23 o                         
   2   2  40          0.26         21.60        15.06 o                         
   3   2  40         29.97         75.67        18.84 o                         
   4   2  40         33.87         48.14        24.99 o                         
   1   3  40         17.07         27.28        14.23 o                         
   2   3  40        109.33        103.96        16.43 o                         
   3   3  40          5.43         45.81        23.79 o                         
   0   4  40         15.02         32.10        28.36 o                         
   1   4  40        158.17        176.96        24.49 o                         
   2   4  40        149.54        194.16        30.38 o                         
   1   1  41          0.16          9.44        15.98 o                         
   2   1  41        104.18         91.60        16.61 o                         
   3   1  41        219.58        267.99        24.66 o                         
   4   1  41          5.64         76.03        26.43 o                         
   0   2  41         37.33         58.53        25.10 o                         
   1   2  41         95.87         94.77        19.94 o                         
   2   2  41          5.39         28.43        18.95 o                         
   3   2  41          0.10         11.18        20.75 o                         
   1   3  41          0.93         22.69        24.84 o                         
   2   3  41         28.62         74.94        16.72 o                         
   3   3  41          5.97         44.68        26.06 o                         
   0   4  41         18.01         50.63        29.32 o                         
   1   4  41         37.49        102.44        26.92 o                         
   0   0  42          1.65         -6.49        36.39 o                         
   1   0  42        310.32        292.12        32.24 o                         
   2   0  42          8.59          4.54        19.82 o                         
   3   0  42        517.55        642.06        63.93 o                         
   1   1  42         90.86         78.17        18.51 o                         
   2   1  42         22.85         69.43        18.81 o                         
   3   1  42        241.51        319.68        27.25 o                         
   0   2  42         33.29         23.35        24.54 o                         
   1   2  42        196.96        224.95        26.69 o                         
   2   2  42         40.76         47.71        19.66 o                         
   1   3  42         87.19        124.90        20.98 o                         
   2   3  42        201.26        253.68        30.88 o                         
   1   1  43          0.73         11.34        17.98 o                         
   2   1  43         27.26         47.86        18.11 o                         
   0   2  43          0.04         15.59        26.24 o                         
   1   2  43         66.55         79.97        21.97 o                         
   0   0  44          0.18          6.09        39.12 o                         
   1   0  44        384.28        500.45        48.02 o                         
   1   1  44         53.23         47.31        19.85 o                         
                                                                                
