# Supplementary material for: Synthesis and crystal structures of N-H, N-phenyl and N-benzyl-2-(4-hexyl­oxyphen­yl)benzimidazoles
Source: Acta Crystallogr E Crystallogr Commun. 2021 May 14;77(Pt 6):618–22. doi: 10.1107/S2056989021004898 (PMC8183436; doi:10.1107/S2056989021004898)
Supplement: Supplementary file 10 [file e-77-00618-1sup5.mol]

  ACD/Labs04262122422D

  0  0  0  0  0  0  0  0  0  0999 V3000
M  V30 BEGIN CTAB
M  V30 COUNTS 22 24 0 0 0
M  V30 BEGIN ATOM
M  V30 1 C 11.8834 -6.6079 0 0
M  V30 2 C 11.8852 -7.9379 0 0
M  V30 3 C 10.7307 -5.9444 0 0
M  V30 4 C 10.7343 -8.6044 0 0
M  V30 5 C 9.5798 -6.611 0 0
M  V30 6 C 9.5816 -7.941 0 0
M  V30 7 N 13.1478 -6.1952 0 0
M  V30 8 C 13.931 -7.2701 0 0
M  V30 9 N 13.1507 -8.3472 0 0
M  V30 10 C 15.261 -7.2683 0 0
M  V30 11 C 15.9244 -6.1156 0 0
M  V30 12 C 15.9275 -8.4192 0 0
M  V30 13 C 17.2544 -6.1138 0 0
M  V30 14 C 17.2575 -8.4174 0 0
M  V30 15 C 17.921 -7.2647 0 0
M  V30 16 O 19.251 -7.2629 0 0
M  V30 17 C 20.3044 -7.9227 0 0
M  V30 18 C 21.4775 -7.296 0 0
M  V30 19 C 22.6068 -7.9987 0 0
M  V30 20 C 23.7799 -7.372 0 0
M  V30 21 C 24.9092 -8.0746 0 0
M  V30 22 C 26.0823 -7.448 0 0
M  V30 END ATOM
M  V30 BEGIN BOND
M  V30 1 2 3 1
M  V30 2 2 4 2
M  V30 3 1 5 3
M  V30 4 1 6 4
M  V30 5 2 6 5
M  V30 6 1 7 1
M  V30 7 1 2 1
M  V30 8 2 8 7
M  V30 9 1 9 2
M  V30 10 1 9 8
M  V30 11 1 11 10
M  V30 12 2 12 10
M  V30 13 2 13 11
M  V30 14 1 14 12
M  V30 15 1 15 13
M  V30 16 2 15 14
M  V30 17 1 8 10
M  V30 18 1 15 16
M  V30 19 1 16 17
M  V30 20 1 17 18
M  V30 21 1 18 19
M  V30 22 1 19 20
M  V30 23 1 20 21
M  V30 24 1 21 22
M  V30 END BOND
M  V30 END CTAB
M  END
